# Supplementary material for: Combining transcriptomics and metabolomics to identify key response genes for aluminum toxicity in the root system of Brassica napus L. seedlings
Source: Theor Appl Genet. 2023 Jul 7;136(8):169. doi: 10.1007/s00122-023-04412-z (PMC10328865; doi:10.1007/s00122-023-04412-z)
Supplement: Supplementary file 1 — Supplementary file1 (XLSX 10 KB) [file 122_2023_4412_MOESM1_ESM.xlsx]

## Sheet: Table S1
Table S1 List of primer sequences used for qRT-PCR analysis
Gene ID	Forward primer (5’-3’)	Reverse primer (5’-3’)	Gene description
BraACTIN7	GGAGCTGAGAGATTCCGTTG	GAACCACCACTGAGGACGAT
BnaA05g03610D	ACCTCTCGTTGTACATCTTGTT	AGGGCACTTTCAGAAATATCCA	S-adenosyl-L-methionine-dependent methyltransferases superfamily protein
BnaA05g04960D	CAAAAGATTGTCTCAGACAGGG	TACTAGAGTTTGTATCCGTGCC	cytochrome P450, family 76, subfamily C, polypeptide 3 (CYP76C3)
BnaA05g08260D	GCTACCCAAAGATCCTCTACTC	CCTTGTAGTCTCCCAAGCATAT	RING/U-box superfamily protein
BnaA05g09200D	GATCCTTCAACAGTCCCTAACA	TGCTAGCGGTAATGTCTTAACA	jasmonate-zim-domain protein 7 (JAZ7)
BnaA05g23360D	CACGACAAAACCGTACAGATAC	AACGGACTGTTTGTTGAATACG	pleiotropic drug resistance 1 (PDR1)
BnaA05g23420D	GAATCTTCGGAGTCTAAGGAGG	GACTTCACGCTCATGTCATAAC	ERF036
