# Supplementary material for: Combining transcriptomics and metabolomics to identify key response genes for aluminum toxicity in the root system of Brassica napus L. seedlings
Source: Theor Appl Genet. 2023 Jul 7;136(8):169. doi: 10.1007/s00122-023-04412-z (PMC10328865; doi:10.1007/s00122-023-04412-z)
Supplement: Supplementary file 2 — Supplementary file2 (XLSX 149 KB) [file 122_2023_4412_MOESM2_ESM.xlsx]

## Sheet: Table S2
Table S2 The order of recombinant markers in each chromosome
Chromosome	Locus	Physical Position
A01	AX-105335308	4053797
A01	AX-177631056	7283813
A01	AX-177631354	14848522
A01	AX-177633389	915451
A01	AX-177827630	16301790
A01	AX-177828313	4678834
A01	AX-177828523	6024571
A01	AX-177828951	15326332
A01	AX-177829566	15669812
A01	AX-177830024	1894127
A01	AX-177830614	9312527
A01	AX-177830765	5665964
A01	AX-177830916	5714482
A01	AX-177831472	1539200
A01	AX-177833336	4913427
A01	AX-177833890	9046595
A01	AX-177834349	18303706
A01	AX-177834603	4655885
A01	AX-177834651	20793155
A01	AX-177834813	3044600
A01	AX-177835514	18579415
A01	AX-177835535	18058342
A01	AX-177835898	22790563
A01	AX-177909892	10290337
A01	AX-177910049	17675721
A01	AX-177910206	18427009
A01	AX-177910970	5478000
A01	AX-177911246	1230279
A01	AX-177911532	2076602
A01	AX-177911814	2439241
A01	AX-177911911	1858666
A01	AX-177911955	1783685
A01	AX-177912066	1051674
A01	AX-177912181	19825340
A01	AX-177912237	18643379
A01	AX-177912260	212754
A01	AX-177912264	3239160
A01	AX-177912295	2401390
A01	AX-177912408	2458258
A01	AX-177912483	360009
A01	AX-177912497	3984266
A01	AX-177912594	4020809
A01	AX-177912632	3265150
A01	AX-177912647	21468568
A01	AX-177912802	7156915
A01	AX-177912893	1482310
A01	AX-177913072	18237974
A01	AX-177913118	717053
A01	AX-177913205	2501673
A01	AX-177913332	9788080
A01	AX-179306743	15382241
A01	AX-179306796	3966929
A01	AX-179306831	4399502
A01	AX-179306839	16561549
A01	AX-179307157	9274307
A01	AX-179307196	17820642
A01	AX-179307696	2993618
A01	AX-182087548	19634803
A01	AX-182087560	4379934
A01	AX-182087803	9389222
A01	AX-182124925	7614126
A01	AX-182124926	6241323
A01	AX-182125139	1712925
A01	AX-182125504	5698097
A01	AX-182125872	14293677
A01	AX-182126477	10605609
A01	AX-182126600	15220912
A01	AX-182126643	6951719
A01	AX-182127169	21039650
A01	AX-182129695	14365463
A01	AX-182130920	20114893
A01	AX-182130926	4424388
A01	AX-182132497	13890210
A01	AX-182132660	7386200
A01	AX-182134544	818672
A01	AX-182135773	5732077
A01	AX-182135939	2604767
A01	AX-182136172	10307722
A01	AX-182139339	19882778
A01	AX-182141576	14714622
A01	AX-182141853	9362728
A01	AX-182142676	4049901
A01	AX-182143680	10746319
A01	AX-182143705	18835423
A01	AX-182143730	19666059
A01	AX-182146751	7295265
A01	AX-182147784	20087414
A01	AX-182147900	14533701
A01	AX-182149212	16559791
A01	AX-182149700	15665184
A01	AX-182149877	6916160
A01	AX-182150271	22795371
A01	AX-182150738	14557803
A01	AX-182152380	3153918
A01	AX-182152504	5561893
A01	AX-182153395	6196365
A01	AX-182154005	20658260
A01	AX-182154800	17792510
A01	AX-182155374	6382318
A01	AX-182155384	6753945
A01	AX-182156664	21524914
A01	AX-182157915	19116586
A01	AX-182158276	20325349
A01	AX-182158316	240535
A01	AX-182159685	15761782
A01	AX-182161712	7835721
A01	AX-182163531	3638550
A01	AX-182164388	1441928
A01	AX-182166346	5744367
A01	AX-182167759	1998742
A01	AX-182169301	3308163
A01	AX-182171878	22565025
A01	AX-182172059	10725263
A01	AX-182173272	2579347
A01	AX-182174080	13863734
A01	AX-182174346	73410
A01	AX-182174356	4843199
A01	AX-182176527	5957083
A01	AX-182176848	21414767
A01	AX-182177635	14786202
A01	AX-182177691	20813974
A01	AX-86219931	19438918
A01	AX-86221948	10815644
A01	AX-86222117	4340888
A01	AX-86222288	5834347
A01	AX-86223377	853144
A01	AX-86227554	1070537
A01	AX-86228626	16794271
A01	AX-86232973	19724991
A01	AX-86233032	19203801
A01	AX-86233156	18141319
A01	AX-86234787	505478
A01	AX-95501231	2839481
A01	AX-95501321	730624
A01	AX-95501418	6237991
A01	AX-95501548	19770968
A01	AX-95501944	6794703
A01	AX-95502020	1525039
A01	AX-95502081	19513183
A01	AX-95502133	3482461
A01	AX-95502294	9609388
A01	AX-95502621	198823
A01	AX-95502697	16508776
A01	AX-95502728	15527532
A01	AX-95503357	15577786
A01	AX-95503606	8480162
A01	AX-95504221	20465173
A01	AX-95504659	18070953
A01	AX-95504715	3747996
A01	AX-95504763	3282715
A01	AX-95504803	282228
A01	AX-95505206	3794217
A01	AX-95505888	5549255
A01	AX-95506262	22994071
A01	AX-95506322	7944233
A01	AX-95506342	20206623
A01	AX-95506982	6154320
A01	AX-95507661	5287347
A01	AX-95508001	3481957
A01	AX-95508178	5321516
A01	AX-95508437	2128844
A01	AX-95508626	695488
A01	AX-95508642	10876397
A01	AX-95508659	1400753
A01	AX-95508829	1745775
A01	AX-95508858	7912026
A01	AX-95508912	8186347
A01	AX-95509058	3312635
A01	AX-95509088	20344118
A01	AX-95509232	5519429
A01	AX-95509274	16469624
A01	AX-95509284	7054916
A01	AX-95509470	4261278
A01	AX-95509497	18386235
A01	AX-95509539	5995366
A01	AX-95509651	8092397
A01	AX-95635253	15011514
A01	AX-95635800	15846546
A01	AX-95636642	8930734
A01	AX-95636790	14240261
A01	AX-95636814	2922421
A01	AX-95636862	15453898
A01	AX-95637036	15486841
A01	AX-95637211	1582609
A01	AX-95637334	15510036
A01	AX-95637411	5121858
A01	AX-95637833	18399558
A01	AX-95637867	16591763
A01	AX-95639027	2370007
A01	AX-95639068	9094081
A01	AX-95639534	16671599
A01	AX-95655145	2141159
A01	AX-95656361	3432062
A01	AX-95656842	5356717
A01	AX-95662947	15551512
A01	AX-95663431	16946565
A01	AX-95663757	19614667
A01	AX-95664180	2094564
A01	AX-95664667	1561788
A01	AX-95664675	8155867
A01	AX-95664701	19243847
A01	AX-95664770	5034468
A01	AX-95665023	2885919
A01	AX-95665047	4512538
A01	AX-95665553	398469
A01	AX-95665610	873225
A01	AX-95665798	3997738
A01	AX-95665983	6740602
A01	AX-95667013	7333522
A01	AX-95667145	20842143
A01	AX-95680321	16338589
A01	AX-95680545	20308811
A01	AX-95680749	21843466
A01	AX-95680770	6282214
A01	AX-95681255	2992971
A01	AX-95683215	18316497
A01	AX-95683221	4227188
A02	AX-105305865	6079618
A02	AX-105309242	7351405
A02	AX-105337431	226467
A02	AX-177632248	23508290
A02	AX-177827655	8825634
A02	AX-177827804	4618427
A02	AX-177827822	5250664
A02	AX-177827848	7557464
A02	AX-177828668	6491641
A02	AX-177829332	4692035
A02	AX-177829763	5280749
A02	AX-177829785	12249503
A02	AX-177829864	24303225
A02	AX-177830388	7170926
A02	AX-177830425	1278949
A02	AX-177830783	56770
A02	AX-177830960	18106291
A02	AX-177831157	3887913
A02	AX-177831425	2621499
A02	AX-177831482	9728637
A02	AX-177831840	22898350
A02	AX-177831861	8169719
A02	AX-177831901	10659885
A02	AX-177832049	9460659
A02	AX-177832538	9785309
A02	AX-177832757	6839809
A02	AX-177833092	3451111
A02	AX-177833489	7665678
A02	AX-177833499	22699841
A02	AX-177833634	7804384
A02	AX-177834004	24623285
A02	AX-177834286	20489037
A02	AX-177835772	22047795
A02	AX-177836021	7437134
A02	AX-177909667	716411
A02	AX-177909889	4882955
A02	AX-177910040	20485591
A02	AX-177910459	262823
A02	AX-177910597	20427976
A02	AX-177910626	9277456
A02	AX-177911125	2693065
A02	AX-177911406	18408223
A02	AX-177911500	8993676
A02	AX-177911654	159507
A02	AX-177911797	23067298
A02	AX-177912058	18255015
A02	AX-177912299	3373378
A02	AX-177912331	10663869
A02	AX-177912383	9490344
A02	AX-177912500	24112931
A02	AX-177912681	18698579
A02	AX-177912782	8550776
A02	AX-177912842	8570657
A02	AX-177912855	6333770
A02	AX-177912866	22490280
A02	AX-177912880	12981776
A02	AX-177913334	4940609
A02	AX-177913379	20793044
A02	AX-179306982	23529563
A02	AX-179307149	8701636
A02	AX-179307183	3051556
A02	AX-179307194	5341710
A02	AX-179307221	20862994
A02	AX-179307421	22058109
A02	AX-179307547	21520725
A02	AX-179307634	6919285
A02	AX-179307763	8524524
A02	AX-179572265	2283134
A02	AX-179579626	4597430
A02	AX-179580096	9783806
A02	AX-180723357	19237259
A02	AX-182087342	3534368
A02	AX-182087557	7861565
A02	AX-182087650	23493853
A02	AX-182087664	8418373
A02	AX-182087714	5739739
A02	AX-182087821	8285469
A02	AX-182087823	6144740
A02	AX-182125359	292698
A02	AX-182125983	8405496
A02	AX-182126949	22797968
A02	AX-182127454	24164044
A02	AX-182127756	10424362
A02	AX-182128414	10998968
A02	AX-182130033	22675944
A02	AX-182134274	10817962
A02	AX-182134353	7788321
A02	AX-182134685	4077631
A02	AX-182134755	18348727
A02	AX-182134949	8466681
A02	AX-182140420	993808
A02	AX-182142217	7929034
A02	AX-182146418	5356635
A02	AX-182146466	23180627
A02	AX-182147245	8255885
A02	AX-182148334	3593462
A02	AX-182148986	8242263
A02	AX-182149668	10432009
A02	AX-182151736	3477663
A02	AX-182154334	5955889
A02	AX-182155845	7641799
A02	AX-182156754	1729368
A02	AX-182158690	3104382
A02	AX-182158802	21544875
A02	AX-182161369	10467920
A02	AX-182162187	5871468
A02	AX-182170717	6233395
A02	AX-182174815	4149400
A02	AX-182175021	24791487
A02	AX-182176481	1242378
A02	AX-182177782	4498418
A02	AX-182178125	11232627
A02	AX-86216715	11750712
A02	AX-86224746	1182064
A02	AX-86225404	23593481
A02	AX-86226530	6204291
A02	AX-86229266	9486366
A02	AX-86235978	22502529
A02	AX-86236585	5687728
A02	AX-86236881	3687860
A02	AX-95501950	7040665
A02	AX-95502337	8209172
A02	AX-95502393	9001240
A02	AX-95503214	8450512
A02	AX-95503351	18365364
A02	AX-95503580	7371529
A02	AX-95504095	7696842
A02	AX-95504241	19375269
A02	AX-95504616	5008644
A02	AX-95505381	8150371
A02	AX-95506263	9281526
A02	AX-95506377	18834371
A02	AX-95506392	5233135
A02	AX-95507008	5191339
A02	AX-95507300	19037160
A02	AX-95507816	7494729
A02	AX-95508023	6702011
A02	AX-95508258	24357153
A02	AX-95508272	8599202
A02	AX-95508354	695308
A02	AX-95508639	8327502
A02	AX-95508673	23281113
A02	AX-95508867	11371513
A02	AX-95508890	7998403
A02	AX-95509034	6272847
A02	AX-95509325	11056747
A02	AX-95509376	21869211
A02	AX-95635538	1977941
A02	AX-95635701	5418060
A02	AX-95635763	8492823
A02	AX-95636015	8800956
A02	AX-95636055	20223345
A02	AX-95636280	6192452
A02	AX-95636338	9429966
A02	AX-95636531	3331734
A02	AX-95636750	5888805
A02	AX-95636992	5408612
A02	AX-95637082	7614391
A02	AX-95637945	17954962
A02	AX-95637980	7539305
A02	AX-95638006	3373200
A02	AX-95638081	6027264
A02	AX-95638244	8152495
A02	AX-95638368	6933305
A02	AX-95638378	1007316
A02	AX-95638485	1576900
A02	AX-95638573	6858767
A02	AX-95638735	7607144
A02	AX-95639005	22534260
A02	AX-95639067	7486392
A02	AX-95639213	2670493
A02	AX-95639321	3579818
A02	AX-95639328	9075881
A02	AX-95639467	9024745
A02	AX-95639519	5622288
A02	AX-95655237	12872269
A02	AX-95655389	22472050
A02	AX-95655725	11197038
A02	AX-95655964	22120695
A02	AX-95656301	9251385
A02	AX-95656380	5042256
A02	AX-95662804	21226298
A02	AX-95662968	2712565
A02	AX-95663531	20460583
A02	AX-95663800	7389046
A02	AX-95663977	24526396
A02	AX-95664012	9445873
A02	AX-95664884	9405645
A02	AX-95664919	8776717
A02	AX-95665335	6895777
A02	AX-95665405	349183
A02	AX-95666093	120960
A02	AX-95666182	20258416
A02	AX-95666343	362860
A02	AX-95666455	9130270
A02	AX-95666494	7337508
A02	AX-95666621	4907941
A02	AX-95666628	5215016
A02	AX-95680828	2983005
A02	AX-95680897	6528353
A02	AX-95682968	7030643
A02	AX-95683131	1611886
A02	AX-95683142	8717402
A02	AX-95683173	508891
A02	AX-95683315	5690306
A03	AX-105306154	24941902
A03	AX-105336532	8023114
A03	AX-105337675	3794794
A03	AX-177631293	20976730
A03	AX-177633599	22900381
A03	AX-177827553	25694462
A03	AX-177827708	20460743
A03	AX-177827950	24333274
A03	AX-177828111	27051947
A03	AX-177828121	25971199
A03	AX-177828213	10434294
A03	AX-177828344	24825439
A03	AX-177828804	20410775
A03	AX-177828932	15228244
A03	AX-177828962	13555624
A03	AX-177829529	10677109
A03	AX-177829574	29008514
A03	AX-177829589	2218213
A03	AX-177829595	4797862
A03	AX-177829717	12444405
A03	AX-177829727	23878885
A03	AX-177829847	22112847
A03	AX-177829881	13373240
A03	AX-177829972	4312981
A03	AX-177830413	11964447
A03	AX-177830919	8052565
A03	AX-177830988	9067103
A03	AX-177831059	11630658
A03	AX-177831222	19955868
A03	AX-177831625	7115516
A03	AX-177831884	3513409
A03	AX-177832453	29098027
A03	AX-177832546	13494780
A03	AX-177832788	26605700
A03	AX-177832892	12727748
A03	AX-177832913	9203392
A03	AX-177832968	17411173
A03	AX-177833140	6861108
A03	AX-177833344	20289680
A03	AX-177833355	12169605
A03	AX-177833624	24244585
A03	AX-177833904	17720501
A03	AX-177834122	7220018
A03	AX-177834674	25971980
A03	AX-177834857	5386822
A03	AX-177835118	419937
A03	AX-177835269	9525405
A03	AX-177835539	4171673
A03	AX-177835558	15219771
A03	AX-177835581	22755262
A03	AX-177835829	28671924
A03	AX-177835924	9108751
A03	AX-177909611	24602386
A03	AX-177909738	17615946
A03	AX-177910117	7489059
A03	AX-177910154	26071962
A03	AX-177910335	29049025
A03	AX-177910387	12992647
A03	AX-177910491	2164113
A03	AX-177910624	27595162
A03	AX-177910634	18074556
A03	AX-177910841	9973102
A03	AX-177910860	13187954
A03	AX-177911003	14387066
A03	AX-177911101	12228208
A03	AX-177911190	4511921
A03	AX-177911244	4604524
A03	AX-177911288	24029162
A03	AX-177911711	27697052
A03	AX-177911805	7616979
A03	AX-177911858	21914225
A03	AX-177911902	7311327
A03	AX-177911918	17848899
A03	AX-177912112	10833620
A03	AX-177912114	11999994
A03	AX-177912204	15873548
A03	AX-177912249	26365755
A03	AX-177912354	14467832
A03	AX-177912415	8754199
A03	AX-177912540	11774210
A03	AX-177912630	21755980
A03	AX-177912643	22756335
A03	AX-177912652	22664683
A03	AX-177912773	4284073
A03	AX-177912865	23502236
A03	AX-177912892	8903582
A03	AX-177912899	4548249
A03	AX-177913026	10280270
A03	AX-177913067	13305961
A03	AX-177913112	21074893
A03	AX-177913182	11486592
A03	AX-177913185	25612901
A03	AX-177913498	17473443
A03	AX-179306728	23290872
A03	AX-179306729	10937286
A03	AX-179306856	13348808
A03	AX-179306926	8742060
A03	AX-179307012	25787710
A03	AX-179307032	8108373
A03	AX-179307112	26687873
A03	AX-179307141	23700354
A03	AX-179307174	10382966
A03	AX-179307297	9331524
A03	AX-179307345	18153357
A03	AX-179307408	8581203
A03	AX-179307425	10358437
A03	AX-179307430	12419180
A03	AX-179307504	8468062
A03	AX-179307521	5031002
A03	AX-179307804	18113081
A03	AX-179573595	23842782
A03	AX-179573646	24165209
A03	AX-179579505	7780069
A03	AX-179580833	13948546
A03	AX-180737341	22911470
A03	AX-182087154	2764420
A03	AX-182087416	18139695
A03	AX-182087689	24474453
A03	AX-182087696	17448044
A03	AX-182087702	10104537
A03	AX-182087709	25455931
A03	AX-182087716	6040221
A03	AX-182087754	12825482
A03	AX-182087757	13098781
A03	AX-182087769	13105498
A03	AX-182087785	21917686
A03	AX-182087799	4660636
A03	AX-182087809	8930569
A03	AX-182124798	10887036
A03	AX-182125133	14602655
A03	AX-182125227	81487
A03	AX-182125550	4853116
A03	AX-182125564	11435749
A03	AX-182126137	8931729
A03	AX-182129125	20689461
A03	AX-182130677	1436634
A03	AX-182130962	2687894
A03	AX-182132290	7919667
A03	AX-182132838	7166944
A03	AX-182132877	26674274
A03	AX-182133118	20618213
A03	AX-182133386	7664689
A03	AX-182133836	251486
A03	AX-182134315	20962759
A03	AX-182134574	17784426
A03	AX-182135940	4933392
A03	AX-182137106	20203724
A03	AX-182137805	12643131
A03	AX-182138238	10551863
A03	AX-182138494	6909901
A03	AX-182139116	15358577
A03	AX-182139142	10002812
A03	AX-182140418	5636296
A03	AX-182140633	3929928
A03	AX-182141709	2139222
A03	AX-182141856	22625843
A03	AX-182141998	12967639
A03	AX-182142451	9693900
A03	AX-182143118	9918346
A03	AX-182144227	6805976
A03	AX-182144796	8627367
A03	AX-182145068	2424876
A03	AX-182145123	5043286
A03	AX-182147367	17577932
A03	AX-182147877	25135300
A03	AX-182148394	18670129
A03	AX-182150244	6198036
A03	AX-182151481	9235007
A03	AX-182151615	14325181
A03	AX-182152278	15427226
A03	AX-182152411	9309350
A03	AX-182153630	8256291
A03	AX-182155028	1923343
A03	AX-182155743	1754313
A03	AX-182157058	14763107
A03	AX-182157094	2289810
A03	AX-182157561	21828780
A03	AX-182158258	6372728
A03	AX-182158261	27485518
A03	AX-182159027	21873194
A03	AX-182159038	26779637
A03	AX-182159096	6610774
A03	AX-182161600	9168734
A03	AX-182164245	16223916
A03	AX-182167646	1377977
A03	AX-182168047	4478595
A03	AX-182168135	1791352
A03	AX-182168325	6814477
A03	AX-182168382	22514591
A03	AX-182168558	23017117
A03	AX-182169547	2532550
A03	AX-182169602	26709706
A03	AX-182169636	1963409
A03	AX-182170979	2877318
A03	AX-182172006	7472583
A03	AX-182173366	12809700
A03	AX-182173533	1811687
A03	AX-182174150	5956088
A03	AX-182176043	987017
A03	AX-182176474	6526359
A03	AX-182176880	21388093
A03	AX-182176888	18944654
A03	AX-182177111	20829305
A03	AX-182177203	16357981
A03	AX-182177872	24475318
A03	AX-86218715	9598534
A03	AX-86219392	15465411
A03	AX-86222484	23628445
A03	AX-86224619	2190785
A03	AX-86228828	19314986
A03	AX-86228975	10647480
A03	AX-86234144	21947871
A03	AX-86234182	22726189
A03	AX-95501173	23892513
A03	AX-95501198	23669134
A03	AX-95501422	24677587
A03	AX-95501480	19487582
A03	AX-95501925	17020177
A03	AX-95502122	24749109
A03	AX-95502288	13382300
A03	AX-95502575	9642962
A03	AX-95502605	23956800
A03	AX-95502677	28444334
A03	AX-95502678	12907798
A03	AX-95502710	19449512
A03	AX-95502939	10269510
A03	AX-95502992	25517505
A03	AX-95503070	19029743
A03	AX-95503270	5119830
A03	AX-95503395	6291348
A03	AX-95503587	13929211
A03	AX-95503663	18420321
A03	AX-95503728	5150067
A03	AX-95503781	9578174
A03	AX-95503805	148618
A03	AX-95503851	7963059
A03	AX-95504324	28308848
A03	AX-95504521	22177773
A03	AX-95504541	1132330
A03	AX-95504605	10833039
A03	AX-95504734	27387330
A03	AX-95505098	18485019
A03	AX-95505215	21324727
A03	AX-95505383	15100308
A03	AX-95505814	13603483
A03	AX-95505818	10758038
A03	AX-95505851	15546889
A03	AX-95505872	4030660
A03	AX-95506005	6727279
A03	AX-95506080	14294154
A03	AX-95506098	19224959
A03	AX-95506291	1978091
A03	AX-95506308	8065497
A03	AX-95506345	13580378
A03	AX-95506430	24220642
A03	AX-95506638	28438798
A03	AX-95506691	25487433
A03	AX-95506708	12064253
A03	AX-95506744	24427624
A03	AX-95506788	3349809
A03	AX-95506991	20604725
A03	AX-95507133	26990079
A03	AX-95507218	9085530
A03	AX-95507353	22523377
A03	AX-95507356	14132364
A03	AX-95507406	19345085
A03	AX-95507422	19315439
A03	AX-95507427	20061150
A03	AX-95507527	7848625
A03	AX-95507652	13456918
A03	AX-95507860	24364511
A03	AX-95507916	3885180
A03	AX-95507949	27637884
A03	AX-95507950	20449293
A03	AX-95508143	7158596
A03	AX-95508147	27358861
A03	AX-95508201	17870301
A03	AX-95508251	13510802
A03	AX-95508293	13781418
A03	AX-95508382	16423339
A03	AX-95508432	2457741
A03	AX-95508470	6765570
A03	AX-95508541	12540906
A03	AX-95508685	14967684
A03	AX-95508795	14446605
A03	AX-95508796	27392984
A03	AX-95508849	15619316
A03	AX-95508894	12071687
A03	AX-95508945	4754949
A03	AX-95509028	20920417
A03	AX-95509060	5985980
A03	AX-95509121	13168253
A03	AX-95509154	15430383
A03	AX-95509309	5754736
A03	AX-95509338	2440092
A03	AX-95509347	24406111
A03	AX-95509401	25163969
A03	AX-95509554	2235843
A03	AX-95509560	14820971
A03	AX-95509572	15498700
A03	AX-95509577	6881610
A03	AX-95509657	25176863
A03	AX-95509667	8317653
A03	AX-95509674	12311210
A03	AX-95635151	10496225
A03	AX-95635185	9459111
A03	AX-95635223	11367399
A03	AX-95635251	15121067
A03	AX-95635295	22659088
A03	AX-95635387	10294325
A03	AX-95635616	23193999
A03	AX-95635777	27510984
A03	AX-95635782	5448828
A03	AX-95635826	23770762
A03	AX-95635976	19503006
A03	AX-95635979	27281256
A03	AX-95635986	20352154
A03	AX-95636051	12148318
A03	AX-95636105	26015888
A03	AX-95636168	19403427
A03	AX-95636256	18013530
A03	AX-95636391	23417416
A03	AX-95636441	3249677
A03	AX-95636594	5370405
A03	AX-95636680	25899467
A03	AX-95636710	15967292
A03	AX-95636817	26157992
A03	AX-95637117	22003574
A03	AX-95637128	4158468
A03	AX-95637224	5727023
A03	AX-95637533	26004976
A03	AX-95637534	21405747
A03	AX-95638019	12919118
A03	AX-95638032	29263607
A03	AX-95638066	25884950
A03	AX-95638071	26588844
A03	AX-95638114	25782888
A03	AX-95638137	12188326
A03	AX-95638147	21570283
A03	AX-95638185	13473758
A03	AX-95638334	8137479
A03	AX-95638388	23385545
A03	AX-95638446	22475915
A03	AX-95638628	21476978
A03	AX-95638718	17922920
A03	AX-95638752	16074819
A03	AX-95639015	1879700
A03	AX-95639049	13673373
A03	AX-95639096	13047998
A03	AX-95639144	14987907
A03	AX-95639207	5215835
A03	AX-95639229	22488033
A03	AX-95639417	11570113
A03	AX-95639469	18521138
A03	AX-95655506	19098609
A03	AX-95655675	6265677
A03	AX-95655945	22283834
A03	AX-95656205	13047816
A03	AX-95656225	23434704
A03	AX-95656234	4092990
A03	AX-95656388	14892225
A03	AX-95662631	20059088
A03	AX-95662694	19247586
A03	AX-95662784	5813279
A03	AX-95662786	22286906
A03	AX-95662901	22582425
A03	AX-95663183	25257196
A03	AX-95663185	789737
A03	AX-95663285	26184852
A03	AX-95663824	18299416
A03	AX-95663878	13644281
A03	AX-95663919	11774575
A03	AX-95663993	10586577
A03	AX-95664127	3513216
A03	AX-95664262	13017105
A03	AX-95664330	7448608
A03	AX-95664487	17922953
A03	AX-95664529	12404979
A03	AX-95664636	21368494
A03	AX-95664767	3755339
A03	AX-95664818	27894765
A03	AX-95664900	6493980
A03	AX-95665007	12251462
A03	AX-95665084	8876213
A03	AX-95665146	26262031
A03	AX-95665277	19014167
A03	AX-95665318	23207372
A03	AX-95665681	7273500
A03	AX-95665748	15038093
A03	AX-95665832	986708
A03	AX-95665846	22043912
A03	AX-95666014	26756822
A03	AX-95666078	27461837
A03	AX-95666108	23081091
A03	AX-95666134	3912230
A03	AX-95666161	20250602
A03	AX-95666194	14409280
A03	AX-95666212	13314548
A03	AX-95666414	9139698
A03	AX-95666543	27429561
A03	AX-95679826	14841203
A03	AX-95680406	24700288
A03	AX-95680418	24819345
A03	AX-95680443	20466685
A03	AX-95680766	20715719
A03	AX-95680790	988087
A03	AX-95680795	24450368
A03	AX-95680805	23801861
A03	AX-95680921	5874703
A03	AX-95681002	10458203
A03	AX-95681175	14558144
A03	AX-95681203	12870687
A03	AX-95681261	6741092
A03	AX-95683034	10663044
A03	AX-95683164	29734315
A04	AX-105306148	17069454
A04	AX-105308876	18136835
A04	AX-105337080	13396012
A04	AX-105337679	17480240
A04	AX-177631460	13587599
A04	AX-177632156	437301
A04	AX-177632157	2419904
A04	AX-177633163	14344793
A04	AX-177827748	18146749
A04	AX-177827854	17814614
A04	AX-177828035	5852415
A04	AX-177828305	6389777
A04	AX-177828443	18048099
A04	AX-177828592	13377303
A04	AX-177828857	10415831
A04	AX-177829855	16084490
A04	AX-177829990	2858685
A04	AX-177830256	545140
A04	AX-177831112	18709025
A04	AX-177831207	15494654
A04	AX-177831981	11685649
A04	AX-177832551	988803
A04	AX-177832576	18693930
A04	AX-177833130	10212638
A04	AX-177833285	1349521
A04	AX-177833641	13648408
A04	AX-177833715	16484458
A04	AX-177833764	12064304
A04	AX-177834552	8742174
A04	AX-177834817	10462928
A04	AX-177835237	18731964
A04	AX-177835750	9481639
A04	AX-177909629	4364522
A04	AX-177909801	361418
A04	AX-177910083	10673100
A04	AX-177910565	42733
A04	AX-177910619	1235344
A04	AX-177910752	15027146
A04	AX-177911263	8018477
A04	AX-177911409	2486232
A04	AX-177911423	8621857
A04	AX-177911849	1540119
A04	AX-177911852	13762887
A04	AX-177911997	839926
A04	AX-177912197	5687201
A04	AX-177912333	13656551
A04	AX-177912338	654736
A04	AX-177912396	3787181
A04	AX-177912401	7952152
A04	AX-177912412	18746955
A04	AX-177912463	11146862
A04	AX-177912515	17995307
A04	AX-177912572	14259534
A04	AX-177912598	3396550
A04	AX-177912766	120140
A04	AX-177912772	4625893
A04	AX-177912827	1221820
A04	AX-177912915	1793416
A04	AX-177912922	8990560
A04	AX-177912924	17725000
A04	AX-177912976	966614
A04	AX-177913120	171605
A04	AX-177913322	257015
A04	AX-179307009	11301588
A04	AX-179307107	17453333
A04	AX-179307131	3540219
A04	AX-179307304	9402187
A04	AX-179307323	9261697
A04	AX-179307463	15943750
A04	AX-179307544	15791897
A04	AX-179307588	1100209
A04	AX-179307667	17793931
A04	AX-179307723	2093504
A04	AX-179307746	15748927
A04	AX-182087407	2559339
A04	AX-182087419	2512168
A04	AX-182087568	5850119
A04	AX-182087676	8710856
A04	AX-182087687	17193716
A04	AX-182087701	8255423
A04	AX-182087727	2453549
A04	AX-182087733	2997699
A04	AX-182087810	13556759
A04	AX-182087875	5024274
A04	AX-182124799	16546328
A04	AX-182125952	12569884
A04	AX-182129929	15651319
A04	AX-182130126	7646294
A04	AX-182130234	4912483
A04	AX-182134296	17237706
A04	AX-182137198	2461363
A04	AX-182138509	8430905
A04	AX-182139481	9679249
A04	AX-182141305	16967265
A04	AX-182141453	10179623
A04	AX-182145288	2029585
A04	AX-182145353	2279208
A04	AX-182149956	11169519
A04	AX-182150934	11227196
A04	AX-182151943	8266048
A04	AX-182152303	7213720
A04	AX-182153177	7239236
A04	AX-182154440	812051
A04	AX-182154729	16964819
A04	AX-182158022	663828
A04	AX-182158762	200564
A04	AX-182159504	601033
A04	AX-182164864	8977340
A04	AX-182168222	15412721
A04	AX-182173033	18444869
A04	AX-182173390	15354909
A04	AX-182173635	542203
A04	AX-182176371	14148774
A04	AX-182178320	10076079
A04	AX-86221053	3060018
A04	AX-86228613	7593819
A04	AX-86228783	7768149
A04	AX-86231726	12512258
A04	AX-86232245	17632597
A04	AX-86233870	1054384
A04	AX-86233905	620930
A04	AX-95501490	11708799
A04	AX-95501575	8661497
A04	AX-95501595	13880754
A04	AX-95503260	14767434
A04	AX-95503614	10415680
A04	AX-95503983	17923085
A04	AX-95504460	11263934
A04	AX-95504503	16765402
A04	AX-95504510	12216734
A04	AX-95504726	9773044
A04	AX-95505772	15333203
A04	AX-95505869	11860002
A04	AX-95506001	3332632
A04	AX-95506329	104399
A04	AX-95506459	10542933
A04	AX-95506566	5453973
A04	AX-95506730	12021822
A04	AX-95506766	3223164
A04	AX-95507169	16718051
A04	AX-95507281	750453
A04	AX-95507596	17241586
A04	AX-95507605	13252707
A04	AX-95507645	15913314
A04	AX-95507715	18211115
A04	AX-95507735	4860848
A04	AX-95507848	1718920
A04	AX-95507945	16355822
A04	AX-95508268	14853312
A04	AX-95508362	9094588
A04	AX-95508467	11830026
A04	AX-95508581	14881039
A04	AX-95508663	11917921
A04	AX-95508840	15145097
A04	AX-95509263	8826780
A04	AX-95509407	9504530
A04	AX-95509424	17741610
A04	AX-95509653	17686221
A04	AX-95635197	13137660
A04	AX-95635230	10268881
A04	AX-95635231	18621616
A04	AX-95635617	17340116
A04	AX-95636035	18342595
A04	AX-95636508	18326726
A04	AX-95636709	15753637
A04	AX-95636860	13968724
A04	AX-95637073	18488076
A04	AX-95637567	9965591
A04	AX-95637780	18079803
A04	AX-95637825	7808884
A04	AX-95637896	12213828
A04	AX-95638027	14976156
A04	AX-95638084	3297128
A04	AX-95638180	1223392
A04	AX-95638220	14082609
A04	AX-95638304	8037953
A04	AX-95638435	13935740
A04	AX-95638476	16299897
A04	AX-95638781	15809998
A04	AX-95638872	16733534
A04	AX-95639235	7570612
A04	AX-95639266	8945521
A04	AX-95639386	2008557
A04	AX-95639451	4102327
A04	AX-95639454	13192738
A04	AX-95639543	13224285
A04	AX-95655183	796835
A04	AX-95655507	1880805
A04	AX-95655585	14811841
A04	AX-95655722	18512174
A04	AX-95655837	2133626
A04	AX-95656159	16495265
A04	AX-95662546	3049836
A04	AX-95662645	1037957
A04	AX-95663087	15436750
A04	AX-95663124	13579345
A04	AX-95663149	7190935
A04	AX-95663325	3301049
A04	AX-95663327	14047180
A04	AX-95663397	12041691
A04	AX-95663835	11529656
A04	AX-95663916	9736333
A04	AX-95664071	12519684
A04	AX-95664075	11806386
A04	AX-95664306	18424204
A04	AX-95664425	14085477
A04	AX-95664442	18214890
A04	AX-95664616	13028972
A04	AX-95664677	13905031
A04	AX-95664948	17877587
A04	AX-95664963	7913505
A04	AX-95664984	13355491
A04	AX-95665112	1618218
A04	AX-95665323	8391596
A04	AX-95665381	13103219
A04	AX-95665410	15205214
A04	AX-95665677	11898450
A04	AX-95665840	1792836
A04	AX-95665879	3079229
A04	AX-95666142	17360235
A04	AX-95666514	4144134
A04	AX-95666520	10515356
A04	AX-95666582	2610229
A04	AX-95680552	4011650
A04	AX-95683087	16580390
A05	AX-105306654	5999019
A05	AX-105306710	3195183
A05	AX-105309482	11930491
A05	AX-105336544	6774191
A05	AX-177632849	2232259
A05	AX-177632949	19195323
A05	AX-177633085	2270668
A05	AX-177827525	11379233
A05	AX-177827649	2749128
A05	AX-177827743	4207579
A05	AX-177828199	3909610
A05	AX-177828275	76673
A05	AX-177828741	6580064
A05	AX-177828902	18741943
A05	AX-177828910	16490538
A05	AX-177829295	18017730
A05	AX-177829859	17670337
A05	AX-177830014	19765674
A05	AX-177830309	18381633
A05	AX-177830774	4494882
A05	AX-177830897	4459237
A05	AX-177831003	128996
A05	AX-177831374	6641835
A05	AX-177831436	2595001
A05	AX-177831439	20266311
A05	AX-177831562	2053951
A05	AX-177831935	19645315
A05	AX-177832214	22405036
A05	AX-177832282	14975235
A05	AX-177832432	22118239
A05	AX-177832439	7855250
A05	AX-177832462	22596411
A05	AX-177832638	21997053
A05	AX-177832647	8294403
A05	AX-177832683	5043023
A05	AX-177832917	22896350
A05	AX-177833846	5399140
A05	AX-177834445	17086999
A05	AX-177834694	926960
A05	AX-177835364	18941783
A05	AX-177835843	8724356
A05	AX-177909670	22850229
A05	AX-177909744	17822847
A05	AX-177909887	13514408
A05	AX-177910096	3334647
A05	AX-177910156	18021517
A05	AX-177910310	9747779
A05	AX-177910338	11400309
A05	AX-177910366	7485381
A05	AX-177910606	17930951
A05	AX-177910729	17078064
A05	AX-177910912	22168650
A05	AX-177911083	19111527
A05	AX-177911315	5291212
A05	AX-177911746	14411606
A05	AX-177911837	20160427
A05	AX-177911851	6457049
A05	AX-177911992	16959093
A05	AX-177912135	21956333
A05	AX-177912195	19541717
A05	AX-177912241	20685362
A05	AX-177912243	22464190
A05	AX-177912433	2417482
A05	AX-177912470	21188358
A05	AX-177912492	5563282
A05	AX-177912577	14945252
A05	AX-177912692	15305626
A05	AX-177912828	11173498
A05	AX-177913008	3465156
A05	AX-177913043	16816258
A05	AX-177913054	13759090
A05	AX-177913145	10691742
A05	AX-177913179	10346637
A05	AX-177913238	8199293
A05	AX-177913265	22876397
A05	AX-177913287	22999894
A05	AX-177913344	15936963
A05	AX-177913381	1941091
A05	AX-177913441	7192788
A05	AX-179306778	22151069
A05	AX-179306787	5606124
A05	AX-179306816	463821
A05	AX-179306936	22305260
A05	AX-179307028	4920149
A05	AX-179307040	8775513
A05	AX-179307094	4295731
A05	AX-179307134	8987073
A05	AX-179307288	17203691
A05	AX-179307296	21346578
A05	AX-179307549	3379499
A05	AX-179307553	1028920
A05	AX-179307554	19669585
A05	AX-179307584	18730739
A05	AX-179307678	22138887
A05	AX-179307720	18633517
A05	AX-182087489	17361682
A05	AX-182087583	7147826
A05	AX-182087589	21962335
A05	AX-182087654	18142243
A05	AX-182124814	6511582
A05	AX-182125213	19000644
A05	AX-182125476	1091785
A05	AX-182126362	12299594
A05	AX-182127004	1840597
A05	AX-182127258	10221712
A05	AX-182129770	3870713
A05	AX-182129994	18325979
A05	AX-182130215	11671949
A05	AX-182132199	9540682
A05	AX-182132342	5067751
A05	AX-182132659	10032289
A05	AX-182135012	19255639
A05	AX-182136201	3161341
A05	AX-182137215	7115882
A05	AX-182137231	14207114
A05	AX-182137269	3888812
A05	AX-182139077	16187103
A05	AX-182139327	5283814
A05	AX-182139471	96506
A05	AX-182139590	10377052
A05	AX-182139807	18678339
A05	AX-182140072	7135472
A05	AX-182141370	4287514
A05	AX-182143010	15546430
A05	AX-182143160	21031690
A05	AX-182143882	2149396
A05	AX-182143990	13900990
A05	AX-182144070	2402352
A05	AX-182144451	22581668
A05	AX-182144549	4468491
A05	AX-182144875	8052132
A05	AX-182145037	1234154
A05	AX-182145346	20666496
A05	AX-182146174	19232253
A05	AX-182150618	9955269
A05	AX-182151404	13980412
A05	AX-182152197	21349944
A05	AX-182153528	6528086
A05	AX-182156752	2163606
A05	AX-182158534	20374177
A05	AX-182161769	6439431
A05	AX-182162393	5230918
A05	AX-182165870	11944141
A05	AX-182165966	6228433
A05	AX-182167031	6475391
A05	AX-182170914	10772807
A05	AX-182171342	11432208
A05	AX-182172317	1397395
A05	AX-182172879	20603965
A05	AX-182173242	1904275
A05	AX-182173648	1973090
A05	AX-182177076	8643679
A05	AX-182177957	19980932
A05	AX-86219867	17522686
A05	AX-86232056	3305180
A05	AX-86232724	19554969
A05	AX-86232732	19484238
A05	AX-86233064	17153741
A05	AX-95501215	815814
A05	AX-95501844	6771822
A05	AX-95502125	3271162
A05	AX-95502175	3762765
A05	AX-95502521	7222412
A05	AX-95502551	18584639
A05	AX-95502715	901575
A05	AX-95502956	5661405
A05	AX-95503058	285069
A05	AX-95503150	19093179
A05	AX-95503293	6411956
A05	AX-95504009	19483554
A05	AX-95504145	17025635
A05	AX-95504224	3929212
A05	AX-95504430	1887134
A05	AX-95504919	3853825
A05	AX-95505482	3155661
A05	AX-95505768	871689
A05	AX-95506574	21224724
A05	AX-95506580	21899702
A05	AX-95506674	21077005
A05	AX-95506948	3587696
A05	AX-95507082	20333752
A05	AX-95507104	17234988
A05	AX-95507219	4243236
A05	AX-95507692	5766873
A05	AX-95507850	19215767
A05	AX-95508318	5954217
A05	AX-95508828	2006071
A05	AX-95508876	9359723
A05	AX-95508886	13984126
A05	AX-95509012	18763474
A05	AX-95509203	509227
A05	AX-95509323	3621932
A05	AX-95509355	6326688
A05	AX-95509473	7516063
A05	AX-95509482	17065821
A05	AX-95509593	3466662
A05	AX-95635192	16576112
A05	AX-95635213	492376
A05	AX-95635495	11706313
A05	AX-95635627	13401680
A05	AX-95635704	5376033
A05	AX-95635885	16447216
A05	AX-95636095	18469676
A05	AX-95636149	11442551
A05	AX-95636362	6207592
A05	AX-95636598	9057733
A05	AX-95636603	15424706
A05	AX-95636848	12714624
A05	AX-95637202	18570049
A05	AX-95637283	16760200
A05	AX-95637404	10648836
A05	AX-95637547	16659668
A05	AX-95637683	20229479
A05	AX-95637907	10829896
A05	AX-95637990	1895046
A05	AX-95638182	20872177
A05	AX-95638187	17889889
A05	AX-95638290	11744118
A05	AX-95638343	17870041
A05	AX-95638390	11832742
A05	AX-95638519	7768797
A05	AX-95638549	8199006
A05	AX-95638577	16381142
A05	AX-95638633	16463463
A05	AX-95638723	949321
A05	AX-95638897	13601568
A05	AX-95638930	11542419
A05	AX-95638970	11321727
A05	AX-95639012	11637881
A05	AX-95639173	16907957
A05	AX-95639244	21325862
A05	AX-95639341	5956860
A05	AX-95639559	9608436
A05	AX-95639579	8958027
A05	AX-95655559	17330159
A05	AX-95656005	19334430
A05	AX-95656061	1474158
A05	AX-95656681	4526768
A05	AX-95662570	14800219
A05	AX-95662657	1837985
A05	AX-95662692	9591238
A05	AX-95663056	17704669
A05	AX-95663230	16862858
A05	AX-95663310	14922875
A05	AX-95663402	11030339
A05	AX-95663509	8829222
A05	AX-95663605	17605523
A05	AX-95663617	11569544
A05	AX-95663641	3330594
A05	AX-95663816	12150797
A05	AX-95664024	7245889
A05	AX-95664206	15568606
A05	AX-95664220	20293808
A05	AX-95664321	20351180
A05	AX-95664488	5459849
A05	AX-95664512	2832845
A05	AX-95664713	4877416
A05	AX-95664737	9674529
A05	AX-95665015	8775114
A05	AX-95665150	7950815
A05	AX-95665384	7303400
A05	AX-95665464	20854945
A05	AX-95665615	5711517
A05	AX-95665676	17302241
A05	AX-95665725	17723350
A05	AX-95665821	16892951
A05	AX-95665927	2541017
A05	AX-95665992	16969403
A05	AX-95666094	16580787
A05	AX-95666157	22798621
A05	AX-95666223	21298993
A05	AX-95666243	11988934
A05	AX-95666383	5126827
A05	AX-95666447	6184485
A05	AX-95666524	17890204
A05	AX-95680633	5867284
A05	AX-95680998	14285552
A05	AX-95681130	4841157
A05	AX-95681137	4949946
A05	AX-95682879	2997485
A05	AX-95683031	11342382
A06	AX-105306485	20494551
A06	AX-105307005	21528844
A06	AX-105308452	21823370
A06	AX-177631172	18458740
A06	AX-177632560	23155725
A06	AX-177632682	18150056
A06	AX-177632830	4266045
A06	AX-177633724	11306413
A06	AX-177827535	816547
A06	AX-177828453	2360914
A06	AX-177828759	18652637
A06	AX-177828986	9694141
A06	AX-177829314	16731521
A06	AX-177829694	3350988
A06	AX-177829720	19876075
A06	AX-177829767	1156828
A06	AX-177830275	6544811
A06	AX-177830457	3112464
A06	AX-177830624	21686790
A06	AX-177831104	20554110
A06	AX-177831451	1748501
A06	AX-177831466	4902731
A06	AX-177831539	6926189
A06	AX-177831637	728368
A06	AX-177831709	5138085
A06	AX-177833184	140837
A06	AX-177833205	1555093
A06	AX-177833257	2896587
A06	AX-177833610	787710
A06	AX-177833861	19778737
A06	AX-177833877	168991
A06	AX-177833891	22994275
A06	AX-177833900	12496133
A06	AX-177834068	5085974
A06	AX-177834345	3882238
A06	AX-177834479	12936876
A06	AX-177834637	3584818
A06	AX-177834699	649159
A06	AX-177834714	1759825
A06	AX-177834891	8771432
A06	AX-177835038	5468640
A06	AX-177835310	7217420
A06	AX-177835365	16081713
A06	AX-177909636	23195032
A06	AX-177909662	10108522
A06	AX-177909781	8972198
A06	AX-177909835	18702434
A06	AX-177909838	6786023
A06	AX-177909979	7677436
A06	AX-177911074	16301134
A06	AX-177911090	22556366
A06	AX-177911153	22776600
A06	AX-177911343	6017553
A06	AX-177911457	20869458
A06	AX-177911526	18809439
A06	AX-177911682	10119176
A06	AX-177911706	22878151
A06	AX-177911861	8543338
A06	AX-177912009	4964208
A06	AX-177912057	10497831
A06	AX-177912167	2625420
A06	AX-177912177	16517888
A06	AX-177912226	8593900
A06	AX-177912371	58478
A06	AX-177912592	18722606
A06	AX-177912645	1690982
A06	AX-177912674	3053138
A06	AX-177912718	20444159
A06	AX-177912840	6966982
A06	AX-177912977	2796354
A06	AX-177913142	1480582
A06	AX-177913223	3787259
A06	AX-177913340	6069771
A06	AX-179306783	21994294
A06	AX-179306788	7556059
A06	AX-179306869	9547457
A06	AX-179306911	17307456
A06	AX-179306941	2448813
A06	AX-179306964	11077570
A06	AX-179306978	23504975
A06	AX-179307122	3816788
A06	AX-179307204	6369656
A06	AX-179307317	16826592
A06	AX-179307328	7580680
A06	AX-179307418	14914096
A06	AX-179307423	8448931
A06	AX-179307442	9462703
A06	AX-179307479	1196233
A06	AX-179307685	17382425
A06	AX-179307718	2980477
A06	AX-182087150	14185392
A06	AX-182087508	8046270
A06	AX-182087544	3231009
A06	AX-182087579	17671956
A06	AX-182087672	7993144
A06	AX-182087698	20288533
A06	AX-182087816	14695012
A06	AX-182087860	9431065
A06	AX-182124893	1756502
A06	AX-182124940	7951624
A06	AX-182126510	24366029
A06	AX-182129213	8463642
A06	AX-182129674	2768312
A06	AX-182130707	18691732
A06	AX-182132185	21027160
A06	AX-182132799	19638691
A06	AX-182135184	2690612
A06	AX-182138390	22092492
A06	AX-182140526	17636579
A06	AX-182141214	8869310
A06	AX-182141743	1866032
A06	AX-182142084	4115936
A06	AX-182142555	12987208
A06	AX-182144608	3216471
A06	AX-182144949	21017722
A06	AX-182147381	1860729
A06	AX-182147567	16093850
A06	AX-182154808	1350493
A06	AX-182158057	21806706
A06	AX-182159353	6474995
A06	AX-182159521	7560549
A06	AX-182161795	8983389
A06	AX-182162101	18660265
A06	AX-182162679	513814
A06	AX-182162898	11313178
A06	AX-182164065	9361748
A06	AX-182164699	2362702
A06	AX-182166952	8073527
A06	AX-182167962	22685981
A06	AX-182168918	291654
A06	AX-182173762	16219580
A06	AX-182173769	15414105
A06	AX-182174108	15454780
A06	AX-182174138	6652313
A06	AX-182175887	10054080
A06	AX-182176554	3181009
A06	AX-86214316	2987221
A06	AX-86214635	5627892
A06	AX-86224343	18943930
A06	AX-86226010	23647050
A06	AX-86227953	2943150
A06	AX-86228915	14067125
A06	AX-86230147	4186863
A06	AX-86232978	1005564
A06	AX-86233477	9165808
A06	AX-86235832	18056357
A06	AX-86235996	19854672
A06	AX-86236467	20408209
A06	AX-95501237	16498857
A06	AX-95501447	23649814
A06	AX-95501842	19808118
A06	AX-95501935	4115539
A06	AX-95502106	18208680
A06	AX-95502124	3090575
A06	AX-95502306	20507126
A06	AX-95502404	16905017
A06	AX-95502713	7008147
A06	AX-95502973	16759125
A06	AX-95503003	16884829
A06	AX-95503104	20212147
A06	AX-95503227	24322070
A06	AX-95503321	20396584
A06	AX-95503586	1837894
A06	AX-95504303	7333635
A06	AX-95504595	2212376
A06	AX-95505284	5792363
A06	AX-95505404	21313622
A06	AX-95505849	4927798
A06	AX-95505861	2149249
A06	AX-95505922	2958826
A06	AX-95505925	8905365
A06	AX-95505977	1368819
A06	AX-95506099	6795965
A06	AX-95506141	85616
A06	AX-95506250	19221937
A06	AX-95506320	20609909
A06	AX-95506337	22715814
A06	AX-95506347	19998593
A06	AX-95506605	4335822
A06	AX-95506718	19172603
A06	AX-95506806	2576163
A06	AX-95506879	5924593
A06	AX-95507417	19108570
A06	AX-95507497	3565417
A06	AX-95507779	15152616
A06	AX-95507823	9506200
A06	AX-95508275	6153568
A06	AX-95508277	5385403
A06	AX-95508307	5951730
A06	AX-95508474	23095245
A06	AX-95508588	3743036
A06	AX-95508761	5119717
A06	AX-95508817	991164
A06	AX-95508900	17284591
A06	AX-95508930	6269414
A06	AX-95509033	23030939
A06	AX-95509165	243609
A06	AX-95509188	20059150
A06	AX-95509218	3676208
A06	AX-95509271	116247
A06	AX-95509393	4280288
A06	AX-95509437	21301837
A06	AX-95509499	21602441
A06	AX-95509548	2730311
A06	AX-95635093	4130940
A06	AX-95635105	8326866
A06	AX-95635172	19227047
A06	AX-95635321	22588158
A06	AX-95635513	17216840
A06	AX-95635753	11438884
A06	AX-95635780	5007676
A06	AX-95635812	15289767
A06	AX-95635818	8361675
A06	AX-95636337	6441992
A06	AX-95636388	14121755
A06	AX-95636509	266415
A06	AX-95636682	22598628
A06	AX-95636921	8544696
A06	AX-95637062	22728939
A06	AX-95637140	19553709
A06	AX-95637169	8566443
A06	AX-95637364	15949286
A06	AX-95637400	15807772
A06	AX-95637715	22273922
A06	AX-95637845	23359744
A06	AX-95637929	14126760
A06	AX-95637963	17866196
A06	AX-95638061	20429548
A06	AX-95638150	860355
A06	AX-95638445	22270684
A06	AX-95638468	3978930
A06	AX-95638496	14069065
A06	AX-95638506	11158887
A06	AX-95638554	21629937
A06	AX-95638567	14481072
A06	AX-95638604	17298251
A06	AX-95638616	21362889
A06	AX-95638710	15200276
A06	AX-95638820	5756087
A06	AX-95638830	15021671
A06	AX-95638941	15358090
A06	AX-95639108	6375156
A06	AX-95639134	5903558
A06	AX-95639147	21528698
A06	AX-95639168	21245999
A06	AX-95639218	13909388
A06	AX-95639254	5202216
A06	AX-95639346	18399507
A06	AX-95639508	22562004
A06	AX-95639517	11179342
A06	AX-95656382	23726920
A06	AX-95656431	3495951
A06	AX-95656600	14657179
A06	AX-95656835	21363682
A06	AX-95662568	9720037
A06	AX-95662586	23129284
A06	AX-95662612	23335138
A06	AX-95662748	21963704
A06	AX-95662903	14201197
A06	AX-95663119	14411986
A06	AX-95663177	23595421
A06	AX-95663205	1469265
A06	AX-95663361	20088499
A06	AX-95663549	19740178
A06	AX-95663611	16038171
A06	AX-95663618	4414908
A06	AX-95663860	15592889
A06	AX-95664038	4839177
A06	AX-95664105	5891552
A06	AX-95664256	9872542
A06	AX-95664391	14426548
A06	AX-95664418	9743291
A06	AX-95664666	19542312
A06	AX-95664740	18956668
A06	AX-95664864	20262006
A06	AX-95664915	7292882
A06	AX-95664973	23498968
A06	AX-95665071	8428209
A06	AX-95665187	14845220
A06	AX-95665194	19529401
A06	AX-95665329	20668118
A06	AX-95665396	17976072
A06	AX-95665455	2420107
A06	AX-95665625	18739559
A06	AX-95665688	20815503
A06	AX-95665800	5949397
A06	AX-95665867	17486947
A06	AX-95665907	16344345
A06	AX-95666075	7301443
A06	AX-95666090	23070364
A06	AX-95666153	11130277
A06	AX-95666214	10537734
A06	AX-95666229	15938605
A06	AX-95666311	11311071
A06	AX-95666397	15634194
A06	AX-95666457	18465289
A06	AX-95666558	23406115
A06	AX-95666632	17519583
A06	AX-95666641	22315235
A06	AX-95666824	6031226
A06	AX-95680531	13354760
A06	AX-95681096	20629105
A06	AX-95681319	23394170
A06	AX-95681358	20174821
A06	AX-95683089	20006284
A07	AX-105247713	14515146
A07	AX-105306948	2246939
A07	AX-105307172	10583646
A07	AX-105309294	22624670
A07	AX-105310211	9240851
A07	AX-105336582	21053262
A07	AX-177631877	6504425
A07	AX-177633018	13964809
A07	AX-177633677	6513433
A07	AX-177827651	6012999
A07	AX-177827909	5524144
A07	AX-177828662	1977367
A07	AX-177828915	1271475
A07	AX-177829162	5584152
A07	AX-177829310	885906
A07	AX-177829505	19366920
A07	AX-177829565	19491505
A07	AX-177829576	11425961
A07	AX-177829683	13794256
A07	AX-177829688	11409105
A07	AX-177829772	7475388
A07	AX-177829925	23885312
A07	AX-177830141	16038711
A07	AX-177830197	6435903
A07	AX-177830199	11509208
A07	AX-177830488	21998687
A07	AX-177830590	8173848
A07	AX-177830605	963624
A07	AX-177830677	9213985
A07	AX-177830882	2004494
A07	AX-177831127	8992455
A07	AX-177831174	1145826
A07	AX-177831389	14170180
A07	AX-177831580	14137914
A07	AX-177831722	11205439
A07	AX-177832038	20899843
A07	AX-177832197	13974901
A07	AX-177832239	17339085
A07	AX-177832426	754917
A07	AX-177832832	3325864
A07	AX-177832985	17214754
A07	AX-177833022	21777746
A07	AX-177833177	8693707
A07	AX-177833512	5471075
A07	AX-177833629	8761753
A07	AX-177834028	13816903
A07	AX-177834098	11734396
A07	AX-177834118	17293529
A07	AX-177834209	13114093
A07	AX-177834774	22752085
A07	AX-177834842	10656778
A07	AX-177834908	10406876
A07	AX-177834983	12709112
A07	AX-177835059	23013692
A07	AX-177835101	21731124
A07	AX-177835106	7698438
A07	AX-177835322	19901910
A07	AX-177835542	6253879
A07	AX-177835788	11563554
A07	AX-177835903	12323385
A07	AX-177909927	13694560
A07	AX-177910065	15278845
A07	AX-177910149	17647395
A07	AX-177910171	15655244
A07	AX-177910231	13993892
A07	AX-177910250	16522250
A07	AX-177910291	10901760
A07	AX-177910809	11278843
A07	AX-177910940	11891179
A07	AX-177910947	19857462
A07	AX-177911171	861713
A07	AX-177911308	18082869
A07	AX-177911433	23093446
A07	AX-177911617	11667651
A07	AX-177911733	22372120
A07	AX-177911883	9980278
A07	AX-177912078	15199771
A07	AX-177912199	21859060
A07	AX-177912348	2538303
A07	AX-177912399	23649749
A07	AX-177912484	22827857
A07	AX-177912490	2985317
A07	AX-177912527	16651461
A07	AX-177912544	15376685
A07	AX-177912574	6940676
A07	AX-177912694	15251664
A07	AX-177912775	11888760
A07	AX-177912972	16830450
A07	AX-177913005	1736735
A07	AX-177913124	8318478
A07	AX-177913188	22875152
A07	AX-177913212	13890895
A07	AX-177913429	5246686
A07	AX-177913451	15012567
A07	AX-177913464	16162855
A07	AX-177913490	22001674
A07	AX-179306759	3465093
A07	AX-179306820	11598818
A07	AX-179306874	758169
A07	AX-179306888	342978
A07	AX-179306985	17864883
A07	AX-179306994	15094493
A07	AX-179307026	16418524
A07	AX-179307215	23563531
A07	AX-179307255	6854122
A07	AX-179307268	7348913
A07	AX-179307275	2011372
A07	AX-179307440	3247924
A07	AX-179307469	7450240
A07	AX-179307534	2763178
A07	AX-179307604	9604108
A07	AX-179307659	9633226
A07	AX-179573580	11599267
A07	AX-179573617	396904
A07	AX-182087186	3402177
A07	AX-182087546	1235062
A07	AX-182087554	5114966
A07	AX-182087587	9964675
A07	AX-182087661	17699611
A07	AX-182087820	6081018
A07	AX-182087845	17238471
A07	AX-182087850	6015130
A07	AX-182124924	15011124
A07	AX-182124963	9061386
A07	AX-182127141	16969457
A07	AX-182127315	19925777
A07	AX-182129204	17809471
A07	AX-182129626	5635531
A07	AX-182129697	13297383
A07	AX-182130952	8137302
A07	AX-182134111	19198553
A07	AX-182134239	5978336
A07	AX-182134600	9251073
A07	AX-182136939	954142
A07	AX-182138615	5729733
A07	AX-182139946	15486725
A07	AX-182139962	23244500
A07	AX-182140491	9190811
A07	AX-182141083	5268725
A07	AX-182141284	4283656
A07	AX-182141687	1241046
A07	AX-182142364	13217992
A07	AX-182142595	6831207
A07	AX-182142733	13130374
A07	AX-182143157	11817043
A07	AX-182144981	10492179
A07	AX-182145192	14222289
A07	AX-182147702	2487392
A07	AX-182149316	1794331
A07	AX-182149775	17504199
A07	AX-182150303	12938151
A07	AX-182151810	13354994
A07	AX-182152642	7254878
A07	AX-182152643	19940951
A07	AX-182152828	2374358
A07	AX-182152970	1620006
A07	AX-182155135	15862878
A07	AX-182155204	13699469
A07	AX-182157617	10932483
A07	AX-182157851	7245161
A07	AX-182157927	11469916
A07	AX-182158749	11321593
A07	AX-182159796	8485629
A07	AX-182160741	14316480
A07	AX-182160949	1689913
A07	AX-182162683	12907711
A07	AX-182163701	13611860
A07	AX-182163976	19282163
A07	AX-182164215	11534201
A07	AX-182164417	22927653
A07	AX-182164478	4504880
A07	AX-182165579	1752216
A07	AX-182167304	10825327
A07	AX-182168485	17356019
A07	AX-182168883	13910687
A07	AX-182169504	20046365
A07	AX-182169721	18889670
A07	AX-182171630	302607
A07	AX-182172939	17193808
A07	AX-182173335	16987230
A07	AX-182175489	16737114
A07	AX-182175559	23158317
A07	AX-182176252	9266322
A07	AX-182177924	16395075
A07	AX-86215786	19464529
A07	AX-86216156	17829080
A07	AX-86216580	16334853
A07	AX-86216599	23132023
A07	AX-86216992	2643908
A07	AX-86217127	343381
A07	AX-86221266	14444588
A07	AX-86221502	15433526
A07	AX-86228176	15610558
A07	AX-86231087	17764264
A07	AX-86231480	1812785
A07	AX-86231816	12222286
A07	AX-86233841	14806126
A07	AX-86233856	14919441
A07	AX-86237527	15631839
A07	AX-95501699	18989097
A07	AX-95502103	7087959
A07	AX-95502443	8651919
A07	AX-95502625	14650313
A07	AX-95502654	12724317
A07	AX-95502729	20985155
A07	AX-95503083	20983286
A07	AX-95503488	503202
A07	AX-95503551	16764560
A07	AX-95503648	11832347
A07	AX-95503878	2504682
A07	AX-95504032	11928474
A07	AX-95504069	2309760
A07	AX-95504133	16693589
A07	AX-95504180	13888622
A07	AX-95504398	12599345
A07	AX-95504451	718209
A07	AX-95504528	21743560
A07	AX-95504578	23652860
A07	AX-95504724	2686111
A07	AX-95504832	19016499
A07	AX-95505013	17370464
A07	AX-95505071	1182739
A07	AX-95505219	19354083
A07	AX-95505319	8334083
A07	AX-95505343	13614885
A07	AX-95505420	17916141
A07	AX-95505815	18507368
A07	AX-95505835	18812699
A07	AX-95505948	312944
A07	AX-95505973	23730388
A07	AX-95505999	15703693
A07	AX-95506072	13428544
A07	AX-95506100	1218132
A07	AX-95506246	17458681
A07	AX-95506358	17624726
A07	AX-95506403	11340785
A07	AX-95506781	16033925
A07	AX-95506811	19990413
A07	AX-95506868	6808482
A07	AX-95507004	7408598
A07	AX-95507010	13251973
A07	AX-95507014	8891587
A07	AX-95507173	18498218
A07	AX-95507179	7824442
A07	AX-95507449	22638742
A07	AX-95507893	17521349
A07	AX-95507986	4162142
A07	AX-95508060	22963334
A07	AX-95508069	1110150
A07	AX-95508194	175504
A07	AX-95508289	16348847
A07	AX-95509053	21797232
A07	AX-95509078	18144661
A07	AX-95509178	11076585
A07	AX-95509197	19231822
A07	AX-95509239	19332073
A07	AX-95509286	6240941
A07	AX-95509356	21632032
A07	AX-95509409	19019997
A07	AX-95509450	18224367
A07	AX-95509453	16264839
A07	AX-95509493	8699936
A07	AX-95509504	14572791
A07	AX-95509565	1431141
A07	AX-95509571	8577828
A07	AX-95509585	15403624
A07	AX-95509660	2227634
A07	AX-95635360	6474355
A07	AX-95635600	16155487
A07	AX-95635854	10061050
A07	AX-95635882	11569393
A07	AX-95637239	4914807
A07	AX-95637258	17679028
A07	AX-95637282	6362345
A07	AX-95637527	23573485
A07	AX-95637583	8734224
A07	AX-95637686	18970807
A07	AX-95638829	6430162
A07	AX-95638840	1380194
A07	AX-95639331	17665775
A07	AX-95639473	15884571
A07	AX-95639518	5750839
A07	AX-95639711	11177572
A07	AX-95640180	4995139
A07	AX-95655940	11385431
A07	AX-95656569	20896681
A07	AX-95656692	14103320
A07	AX-95656694	14876988
A07	AX-95663099	10109260
A07	AX-95663658	19881366
A07	AX-95663804	17483901
A07	AX-95663909	11738168
A07	AX-95664205	4894251
A07	AX-95664328	9652241
A07	AX-95664334	6702971
A07	AX-95664364	5613758
A07	AX-95664788	5709631
A07	AX-95664983	6666563
A07	AX-95665018	19717370
A07	AX-95665052	16092620
A07	AX-95665475	14966329
A07	AX-95665790	22540188
A07	AX-95666088	15791002
A07	AX-95666254	6474301
A07	AX-95680341	15040098
A07	AX-95680441	7433484
A07	AX-95680447	5495357
A07	AX-95680546	3314765
A07	AX-95680711	12197008
A07	AX-95680836	10122453
A07	AX-95680852	18374620
A07	AX-95680941	6600164
A07	AX-95681076	10430938
A07	AX-95681103	5761178
A07	AX-95682835	7333828
A07	AX-95683121	240204
A07	AX-95683290	11983891
A08	AX-105306760	1130017
A08	AX-105307143	440245
A08	AX-105339262	8695040
A08	AX-105339782	518353
A08	AX-177631639	12570973
A08	AX-177633794	8540669
A08	AX-177827639	13301345
A08	AX-177828321	15164282
A08	AX-177828501	2712346
A08	AX-177829325	4459465
A08	AX-177830595	17270213
A08	AX-177831191	15071970
A08	AX-177831266	10991897
A08	AX-177831398	3807625
A08	AX-177833262	13419263
A08	AX-177833420	2221400
A08	AX-177833640	17729689
A08	AX-177833665	14539085
A08	AX-177833929	10785647
A08	AX-177834493	17123369
A08	AX-177834825	14852060
A08	AX-177835163	16819482
A08	AX-177910045	14680753
A08	AX-177910300	14089576
A08	AX-177910984	14932854
A08	AX-177911017	3349976
A08	AX-177911109	636677
A08	AX-177911204	14139341
A08	AX-177911297	14483750
A08	AX-177911337	7741801
A08	AX-177911752	16626627
A08	AX-177911928	2700276
A08	AX-177912005	12564032
[truncated: 3,060 more rows]
