# Supplementary material for: Combining transcriptomics and metabolomics to identify key response genes for aluminum toxicity in the root system of Brassica napus L. seedlings
Source: Theor Appl Genet. 2023 Jul 7;136(8):169. doi: 10.1007/s00122-023-04412-z (PMC10328865; doi:10.1007/s00122-023-04412-z)
Supplement: Supplementary file 3 — Supplementary file3 (XLSX 242 KB) [file 122_2023_4412_MOESM3_ESM.xlsx]

## Sheet: Table S3
Table S3 Complete list of identified genes in QTL interval
Gene ID	QTLloci	Locus	Description	Arabidopsis Gene ID	Pfam_annotation
BnaA03g24810D	qRRL-A03	chrA03:11963933-11965392	cysteine-rich RLK (RECEPTOR-like protein kinase) 34 (CRK34)	AT4G11530	Protein tyrosine and serine/threonine kinase
BnaA03g24820D	qRRL-A03	chrA03:11965858-11969660	cysteine-rich RLK (RECEPTOR-like protein kinase) 11 (CRK11)	AT4G23190	Protein tyrosine and serine/threonine kinase
BnaA03g24830D	qRRL-A03	chrA03:11992471-11993464	RNI-like superfamily protein	AT4G11580	--
BnaA03g24840D	qRRL-A03	chrA03:11997219-11998262	AT-HSFB2B	AT4G11660	HSF-type DNA-binding
BnaA03g24850D	qRRL-A03	chrA03:11999663-12001262	unknown protein	AT4G00893	F-box domain
BnaA03g24860D	qRRL-A03	chrA03:12002781-12004178	unknown protein	AT4G00893	--
BnaA03g24870D	qRRL-A03	chrA03:12005352-12010699	phospholipase D gamma 1 (PLDGAMMA1)	AT4G11850	C2 domain
BnaA03g24880D	qRRL-A03	chrA03:12021439-12024839	phospholipase D gamma 1 (PLDGAMMA1)	AT4G11850	Phospholipase D C terminal
BnaA03g24890D	qRRL-A03	chrA03:12026380-12028100	Protein kinase superfamily protein	AT4G11890	Protein kinase domain
BnaA03g24900D	qRRL-A03	chrA03:12029906-12031243	INVOLVED IN: biological_process unknown	AT4G11910	Staygreen protein
BnaA03g24910D	qRRL-A03	chrA03:12041683-12044113	cell cycle switch protein 52 A2 (CCS52A2)	AT4G11920	WD domain, G-beta repeat
BnaA03g24920D	qRRL-A03	chrA03:12046284-12048492	PGR5-like B (PGRL1B)	AT4G11960	--
BnaA03g24930D	qRRL-A03	chrA03:12051498-12054303	WRKY19	AT4G12020	NB-ARC domain
BnaA03g24950D	qRRL-A03	chrA03:12055628-12057502	bile acid transporter 5 (BAT5)	AT4G12030	Sodium Bile acid symporter family
BnaA03g24970D	qRRL-A03	chrA03:12059562-12063941	SEC1B	AT4G12120	Sec1 family
BnaA03g24980D	qRRL-A03	chrA03:12064770-12065927	Glycine cleavage T-protein family	AT4G12130	--
BnaA03g24990D	qRRL-A03	chrA03:12066744-12069517	Galactose oxidase/kelch repeat superfamily protein	AT5G39560	Kelch motif
BnaA03g25000D	qRRL-A03	chrA03:12070599-12071268	RING/U-box superfamily protein	AT4G05350	--
BnaA03g25010D	qRRL-A03	chrA03:12073108-12073315	EF hand calcium-binding protein family	AT5G17470	EF hand
BnaA03g25020D	qRRL-A03	chrA03:12075165-12077212	alpha/beta-Hydrolases superfamily protein	AT4G12230	alpha/beta hydrolase fold
BnaA03g25030D	qRRL-A03	chrA03:12078162-12080106	Nucleic acid-binding, OB-fold-like protein	AT1G52950	Domain of unknown function DUF223
BnaA03g25040D	qRRL-A03	chrA03:12081166-12082234	zinc finger (C2H2 type) family protein	AT4G12240	NYN domain
BnaA03g25050D	qRRL-A03	chrA03:12083222-12085218	cytochrome P450, family 706, subfamily A, polypeptide 6 (CYP706A6)	AT4G12320	Cytochrome P450
BnaA03g25060D	qRRL-A03	chrA03:12086290-12088269	cytochrome P450, family 706, subfamily A, polypeptide 6 (CYP706A6)	AT4G12320	Cytochrome P450
BnaA03g25070D	qRRL-A03	chrA03:12093461-12094439	BEST Arabidopsis thaliana protein match is: CDC68-related (TAIR:AT4G10660.1)	AT4G10700	--
BnaA03g25080D	qRRL-A03	chrA03:12097449-12098427	CDC68-related	AT4G10660	--
BnaA03g25090D	qRRL-A03	chrA03:12100924-12101422	SAUR-like auxin-responsive protein family	AT4G12410	Auxin responsive protein
BnaA03g25100D	qRRL-A03	chrA03:12110014-12112902	SKU5	AT4G12420	Multicopper oxidase
BnaA03g25110D	qRRL-A03	chrA03:12118237-12119319	Haloacid dehalogenase-like hydrolase (HAD) superfamily protein	AT4G12430	Trehalose-phosphatase
BnaA03g25120D	qRRL-A03	chrA03:12125044-12131526	OSBP(oxysterol binding protein)-related protein 2B (ORP2B)	AT4G12460	Oxysterol-binding protein
BnaA03g25130D	qRRL-A03	chrA03:12144582-12145083	Bifunctional inhibitor/lipid-transfer protein/seed storage 2S albumin superfamily protein	AT4G12490	Hydrophobic seed protein
BnaA03g25140D	qRRL-A03	chrA03:12155055-12155457	Bifunctional inhibitor/lipid-transfer protein/seed storage 2S albumin superfamily protein	AT4G12510	Hydrophobic seed protein
BnaA03g25150D	qRRL-A03	chrA03:12162333-12162735	Bifunctional inhibitor/lipid-transfer protein/seed storage 2S albumin superfamily protein	AT4G12510	Hydrophobic seed protein
BnaA03g25160D	qRRL-A03	chrA03:12164234-12165116	Zinc knuckle (CCHC-type) family protein	AT2G07760	Domain of unknown function (DUF4283)
BnaA03g25170D	qRRL-A03	chrA03:12168604-12168988	Bifunctional inhibitor/lipid-transfer protein/seed storage 2S albumin superfamily protein	AT4G12545	Hydrophobic seed protein
BnaA03g25180D	qRRL-A03	chrA03:12175052-12175457	Auxin-Induced in Root cultures 1 (AIR1)	AT4G12550	Hydrophobic seed protein
BnaA03g25190D	qRRL-A03	chrA03:12187195-12187604	ubiquitin protein ligase 5 (UPL5)	AT4G12570	--
BnaA03g25200D	qRRL-A03	chrA03:12187699-12188160	ubiquitin protein ligase 5 (UPL5)	AT4G12570	--
BnaA03g25210D	qRRL-A03	chrA03:12188227-12189987	ubiquitin protein ligase 5 (UPL5)	AT4G12570	HECT-domain (ubiquitin-transferase)
BnaA03g25220D	qRRL-A03	chrA03:12193865-12195227	Plant invertase/pectin methylesterase inhibitor superfamily	AT2G47550	Pectinesterase
BnaA03g25240D	qRRL-A03	chrA03:12205926-12206739	Ribosomal protein L7Ae/L30e/S12e/Gadd45 family protein	AT4G22380	Ribosomal protein L7Ae/L30e/S12e/Gadd45 family
BnaA03g25250D	qRRL-A03	chrA03:12208010-12211010	RAP74	AT4G12610	Transcription initiation factor IIF, alpha subunit (TFIIF-alpha)
BnaA03g25260D	qRRL-A03	chrA03:12212173-12212569	unknown protein	AT4G12617	--
BnaA03g25270D	qRRL-A03	chrA03:12215813-12216212	unknown protein	AT4G12617	--
BnaA03g25280D	qRRL-A03	chrA03:12220914-12222198	TPX2 (targeting protein for Xklp2) protein family	AT1G54460	Targeting protein for Xklp2 (TPX2) domain
BnaA03g25290D	qRRL-A03	chrA03:12223385-12223994	RING/U-box superfamily protein	AT4G03965	Zinc finger, C3HC4 type (RING finger)
BnaA03g25300D	qRRL-A03	chrA03:12226369-12228011	fibrillin (FIB)	AT4G04020	PAP_fibrillin
BnaA03g25310D	qRRL-A03	chrA03:12228325-12228889	ovate family protein 4 (OFP4)	AT1G06920	Transcriptional repressor, ovate
BnaA03g25320D	qRRL-A03	chrA03:12231613-12233175	Microsomal signal peptidase 25 kDa subunit (SPC25)	AT4G04200	--
BnaA03g25330D	qRRL-A03	chrA03:12234711-12240552	Disease resistance protein (TIR-NBS-LRR class) family	AT5G46450	TIR domain
BnaA03g25340D	qRRL-A03	chrA03:12241301-12242969	plant UBX domain containing protein 4 (PUX4)	AT4G04210	SEP domain
BnaA03g25350D	qRRL-A03	chrA03:12243999-12246906	malonyl-CoA decarboxylase family protein	AT4G04320	Malonyl-CoA decarboxylase C-terminal domain
BnaA03g25360D	qRRL-A03	chrA03:12252735-12256584	ERD (early-responsive to dehydration stress) family protein	AT4G04340	Calcium-dependent channel, 7TM region, putative phosphate
BnaA03g25370D	qRRL-A03	chrA03:12256983-12257529	BEST Arabidopsis thaliana protein match is: glycine-rich protein (TAIR:AT1G27090.1)	AT3G24690	--
BnaA03g25380D	qRRL-A03	chrA03:12265799-12270416	EMBRYO DEFECTIVE 2369 (EMB2369)	AT4G04350	tRNA synthetases class I (I, L, M and V)
BnaA03g25390D	qRRL-A03	chrA03:12270492-12271178	Protein of unknown function (DUF1068)	AT4G04360	Protein of unknown function (DUF1068)
BnaA03g25400D	qRRL-A03	chrA03:12274851-12278179	jacalin lectin family protein	AT1G33790	Jacalin-like lectin domain
BnaA03g25410D	qRRL-A03	chrA03:12282723-12283273	EMBRYO DEFECTIVE 2369 (EMB2369)	AT4G04350	--
BnaA03g25420D	qRRL-A03	chrA03:12283349-12284046	Protein of unknown function (DUF1068)	AT4G04360	Protein of unknown function (DUF1068)
BnaA03g25430D	qRRL-A03	chrA03:12287654-12290121	WRKY42	AT4G04450	WRKY DNA -binding domain
BnaA03g25440D	qRRL-A03	chrA03:12293884-12296372	Saposin-like aspartyl protease family protein	AT4G04460	Eukaryotic aspartyl protease
BnaA03g25450D	qRRL-A03	chrA03:12297278-12298484	unknown protein	AT4G04480	Petal formation-expressed
BnaA03g25460D	qRRL-A03	chrA03:12306333-12311154	cysteine-rich RLK (RECEPTOR-like protein kinase) 39 (CRK39)	AT4G04540	Protein kinase domain
BnaA03g25470D	qRRL-A03	chrA03:12314901-12318711	cysteine-rich RLK (RECEPTOR-like protein kinase) 39 (CRK39)	AT4G04540	Protein kinase domain
BnaA03g25480D	qRRL-A03	chrA03:12334433-12337137	cysteine-rich RLK (RECEPTOR-like protein kinase) 39 (CRK39)	AT4G04540	Protein kinase domain
BnaA03g25490D	qRRL-A03	chrA03:12341898-12344424	cysteine-rich RLK (RECEPTOR-like protein kinase) 39 (CRK39)	AT4G04540	Protein kinase domain
BnaA03g25500D	qRRL-A03	chrA03:12367480-12370311	cysteine-rich RLK (RECEPTOR-like protein kinase) 39 (CRK39)	AT4G04540	Protein kinase domain
BnaA03g25510D	qRRL-A03	chrA03:12372495-12375210	cysteine-rich RLK (RECEPTOR-like protein kinase) 38 (CRK38)	AT4G04510	Protein tyrosine and serine/threonine kinase
BnaA03g25520D	qRRL-A03	chrA03:12392309-12394977	cysteine-rich RLK (RECEPTOR-like protein kinase) 37 (CRK37)	AT4G04500	Protein kinase domain
BnaA03g25530D	qRRL-A03	chrA03:12396256-12396697	Ankyrin-repeat containing protein	AT1G03660	Domain of unknown function
BnaA03g25540D	qRRL-A03	chrA03:12398639-12399764	ATPC1	AT4G04640	ATP synthase
BnaA03g25550D	qRRL-A03	chrA03:12402033-12406456	Met-10+ like family protein / kelch repeat-containing protein	AT4G04670	Methyltransferase TYW3
BnaA03g25560D	qRRL-A03	chrA03:12410076-12410496	unknown protein	AT4G04745	--
BnaA03g25570D	qRRL-A03	chrA03:12419060-12422669	Major facilitator superfamily protein	AT4G04750	Sugar (and other) transporter
BnaA03g25580D	qRRL-A03	chrA03:12426788-12427478	methionine sulfoxide reductase B5 (MSRB5)	AT4G04830	SelR domain
BnaA03g25590D	qRRL-A03	chrA03:12429939-12434118	protodermal factor 2 (PDF2)	AT4G04890	START domain
BnaA03g25600D	qRRL-A03	chrA03:12436781-12441988	N-ethylmaleimide sensitive factor (NSF)	AT4G04910	ATPase family associated with various cellular activities (AAA)
BnaA03g25610D	qRRL-A03	chrA03:12442838-12447979	transducin family protein / WD-40 repeat family protein	AT4G04940	Utp21 specific WD40 associated putative domain
BnaA03g25620D	qRRL-A03	chrA03:12448517-12450486	thioredoxin family protein	AT4G04950	Glutaredoxin
BnaA03g25630D	qRRL-A03	chrA03:12452801-12453503	F-box family protein	AT4G05010	F-box domain
BnaA03g25640D	qRRL-A03	chrA03:12455104-12455756	Copper transport protein family	AT4G05030	--
BnaA03g25650D	qRRL-A03	chrA03:12501087-12502809	EMBRYO DEFECTIVE 2770 (EMB2770)	AT4G03430	Tetratricopeptide repeat
BnaA03g25660D	qRRL-A03	chrA03:12508328-12509566	Protein of unknown function (DUF789)	AT4G03420	Protein of unknown function (DUF789)
BnaA03g25670D	qRRL-A03	chrA03:12514350-12515769	Peroxisomal membrane 22 kDa (Mpv17/PMP22) family protein	AT4G03410	Mpv17 / PMP22 family
BnaA03g25680D	qRRL-A03	chrA03:12519743-12523458	STRUBBELIG-receptor family 3 (SRF3)	AT4G03390	Protein tyrosine and serine/threonine kinase
BnaA03g25690D	qRRL-A03	chrA03:12527554-12531452	Core-2/I-branching beta-1,6-N-acetylglucosaminyltransferase family protein	AT4G03340	Core-2/I-Branching enzyme
BnaA03g25700D	qRRL-A03	chrA03:12539231-12539696	EF hand calcium-binding protein family	AT4G03290	EF hand
BnaA03g25710D	qRRL-A03	chrA03:12541089-12542207	photosynthetic electron transfer C (PETC)	AT4G03280	Rieske [2Fe-2S] domain
BnaA03g25720D	qRRL-A03	chrA03:12542575-12543284	Cyclin D6	AT4G03270	Cyclin, C-terminal domain
BnaA03g25730D	qRRL-A03	chrA03:12544192-12546507	Outer arm dynein light chain 1 protein	AT4G03260	Leucine rich repeat
BnaA03g25740D	qRRL-A03	chrA03:12548691-12549625	frataxin homolog (FH)	AT4G03240	Frataxin-like domain
BnaA03g25760D	qRRL-A03	chrA03:12555451-12556608	xyloglucan endotransglucosylase/hydrolase 9 (XTH9)	AT4G03210	Glycosyl hydrolases family 16
BnaA03g25770D	qRRL-A03	chrA03:12560292-12560686	catalytics	AT4G03200	--
BnaA03g25780D	qRRL-A03	chrA03:12560765-12561173	catalytics	AT4G03200	--
BnaA03g25790D	qRRL-A03	chrA03:12562073-12564613	GRR1-like protein 1 (GRH1)	AT4G03190	Transport inhibitor response 1 protein domain
BnaA03g25800D	qRRL-A03	chrA03:12566245-12568249	cytochrome P450, family 702, subfamily A, polypeptide 1 (CYP702A1)	AT1G65670	Cytochrome P450
BnaA03g25810D	qRRL-A03	chrA03:12570192-12571240	C2H2 and C2HC zinc fingers superfamily protein	AT4G03120	U1 zinc finger
BnaA03g25820D	qRRL-A03	chrA03:12573650-12575699	Rho GTPase activating protein with PAK-box/P21-Rho-binding domain	AT4G03100	RhoGAP domain
BnaA03g25830D	qRRL-A03	chrA03:12578356-12578908	cytochrome P450, family 705, subfamily A, polypeptide 18 (CYP705A18)	AT3G20090	Cytochrome P450
BnaA03g25850D	qRRL-A03	chrA03:12579500-12580936	cytochrome P450, family 705, subfamily A, polypeptide 3 (CYP705A3)	AT4G15360	Cytochrome P450
BnaA03g25860D	qRRL-A03	chrA03:12591959-12596883	BRI1 suppressor 1 (BSU1)-like 1 (BSL1)	AT4G03080	Calcineurin-like phosphoesterase
BnaA03g25870D	qRRL-A03	chrA03:12597967-12599565	AOP1	AT4G03070	2OG-Fe(II) oxygenase superfamily
BnaA03g25880D	qRRL-A03	chrA03:12631111-12633485	transducin family protein / WD-40 repeat family protein	AT4G03020	WD domain, G-beta repeat
BnaA03g25890D	qRRL-A03	chrA03:12636188-12637396	endoplasmic reticulum auxin binding protein 1 (ABP1)	AT4G02980	Auxin binding protein
BnaA03g25900D	qRRL-A03	chrA03:12641637-12642888	Ubiquitin-like superfamily protein	AT4G05230	Ubiquitin family
BnaA03g25910D	qRRL-A03	chrA03:12646027-12646999	ubiquitin family protein	AT4G03350	Ubiquitin family
BnaA03g25920D	qRRL-A03	chrA03:12651950-12654606	GTP binding Elongation factor Tu family protein	AT4G02930	Elongation factor Tu GTP binding domain
BnaA03g25930D	qRRL-A03	chrA03:12655272-12657572	unknown protein	AT4G02920	--
BnaA03g25940D	qRRL-A03	chrA03:12658524-12662327	ERD (early-responsive to dehydration stress) family protein	AT4G02900	Calcium-dependent channel, 7TM region, putative phosphate
BnaA03g25950D	qRRL-A03	chrA03:12663611-12664944	Amino acid dehydrogenase family protein	AT4G00620	Tetrahydrofolate dehydrogenase/cyclohydrolase, NAD(P)-binding domain
BnaA03g25960D	qRRL-A03	chrA03:12665674-12667885	unknown protein	AT4G02880	--
BnaA03g25990D	qRRL-A03	chrA03:12675435-12676804	phenazine biosynthesis PhzC/PhzF family protein	AT4G02850	Phenazine biosynthesis-like protein
BnaA03g26000D	qRRL-A03	chrA03:12683934-12685063	phenazine biosynthesis PhzC/PhzF family protein	AT4G02850	Phenazine biosynthesis-like protein
BnaA03g26010D	qRRL-A03	chrA03:12685279-12685943	Small nuclear ribonucleoprotein family protein	AT4G02840	LSM domain
BnaA03g26020D	qRRL-A03	chrA03:12687352-12688501	unknown protein	AT4G02830	--
BnaA03g26030D	qRRL-A03	chrA03:12692127-12693428	unknown protein	AT4G02800	--
BnaA03g26040D	qRRL-A03	chrA03:12695189-12697297	GTP-binding family protein	AT4G02790	50S ribosome-binding GTPase
BnaA03g26050D	qRRL-A03	chrA03:12708253-12727406	GA REQUIRING 1 (GA1)	AT4G02780	Terpene synthase, N-terminal domain
BnaA03g26080D	qRRL-A03	chrA03:12768189-12769335	Galactose oxidase/kelch repeat superfamily protein	AT4G39756	Kelch motif
BnaA03g26090D	qRRL-A03	chrA03:12772815-12773890	vacuolar ATPase subunit F family protein	AT4G02620	ATP synthase (F/14-kDa) subunit
BnaA03g26100D	qRRL-A03	chrA03:12774641-12776590	unfertilized embryo sac 12 (UNE12)	AT4G02590	Helix-loop-helix DNA-binding domain
BnaA03g26110D	qRRL-A03	chrA03:12777437-12779621	NADH-ubiquinone oxidoreductase 24 kDa subunit, putative	AT4G02580	Thioredoxin-like [2Fe-2S] ferredoxin
BnaA03g26120D	qRRL-A03	chrA03:12780481-12784501	cullin 1 (CUL1)	AT4G02570	Cullin family
BnaA03g26130D	qRRL-A03	chrA03:12791453-12792532	glutathione S-transferase F3 (GSTF3)	AT2G02930	Glutathione S-transferase, N-terminal domain
BnaA03g26140D	qRRL-A03	chrA03:12794866-12795943	glutathione S-transferase PHI 2 (GSTF2)	AT4G02520	Glutathione S-transferase, N-terminal domain
BnaA03g26150D	qRRL-A03	chrA03:12796840-12798684	UDP-xylosyltransferase 2 (XT2)	AT4G02500	galactosyl transferase GMA12/MNN10 family
BnaA03g26160D	qRRL-A03	chrA03:12802209-12808950	AAA-type ATPase family protein	AT4G02480	ATPase family associated with various cellular activities (AAA)
BnaA03g26170D	qRRL-A03	chrA03:12810470-12812888	HSP20-like chaperones superfamily protein	AT4G02450	CS domain
BnaA03g26180D	qRRL-A03	chrA03:12814837-12818924	Concanavalin A-like lectin protein kinase family protein	AT4G02420	Legume lectin domain
BnaA03g26190D	qRRL-A03	chrA03:12823478-12825506	Concanavalin A-like lectin protein kinase family protein	AT4G02420	Legume lectin domain
BnaA03g26200D	qRRL-A03	chrA03:12827203-12829006	S-adenosyl-L-methionine-dependent methyltransferases superfamily protein	AT4G02405	Leucine carboxyl methyltransferase
BnaA03g26210D	qRRL-A03	chrA03:12829805-12833547	poly(ADP-ribose) polymerase (PP)	AT4G02390	Poly(ADP-ribose) polymerase catalytic domain
BnaA03g26220D	qRRL-A03	chrA03:12840919-12841297	senescence-associated gene 21 (SAG21)	AT4G02380	Late embryogenesis abundant protein
BnaA03g26230D	qRRL-A03	chrA03:12846988-12847660	Protein of unknown function, DUF538	AT4G02370	Protein of unknown function, DUF538
BnaA03g26240D	qRRL-A03	chrA03:12850714-12852010	root hair specific 13 (RHS13)	AT4G02270	Pollen protein Ole e 1 like
BnaA03g26250D	qRRL-A03	chrA03:12852887-12853436	Plant invertase/pectin methylesterase inhibitor superfamily protein	AT4G02250	Plant invertase/pectin methylesterase inhibitor
BnaA03g26260D	qRRL-A03	chrA03:12854775-12855754	Ribosomal protein L19e family protein	AT3G16780	Ribosomal protein L19e
BnaA03g26270D	qRRL-A03	chrA03:12856875-12857412	unknown protein	AT5G38700	Cotton fibre expressed protein
BnaA03g26280D	qRRL-A03	chrA03:12860882-12863559	MODIFIER OF SNC1, 6 (MOS6)	AT4G02150	Armadillo/beta-catenin-like repeat
BnaA03g26290D	qRRL-A03	chrA03:12867808-12868984	galacturonosyltransferase 6 (GATL6)	AT4G02130	Glycosyl transferase family 8
BnaA03g26300D	qRRL-A03	chrA03:12871537-12872765	BEST Arabidopsis thaliana protein match is: 3'-5' exonuclease domain-containing protein / K homology domain-containing protein / KH domain-containing protein (TAIR:AT2G25910.2)	AT2G25920	--
BnaA03g26310D	qRRL-A03	chrA03:12877469-12878583	BEST Arabidopsis thaliana protein match is: 3'-5' exonuclease domain-containing protein / K homology domain-containing protein / KH domain-containing protein (TAIR:AT2G25910.2)	AT2G25920	--
BnaA03g26320D	qRRL-A03	chrA03:12879629-12884302	transcription coactivators	AT4G02110	BRCA1 C Terminus (BRCT) domain
BnaA03g26330D	qRRL-A03	chrA03:12888936-12890628	Glycosyl hydrolase family protein with chitinase insertion domain	AT4G19750	Glycosyl hydrolases family 18
BnaA03g26340D	qRRL-A03	chrA03:12893698-12895600	Heat shock protein DnaJ with tetratricopeptide repeat	AT4G02100	--
BnaA03g26350D	qRRL-A03	chrA03:12902799-12904418	secretion-associated RAS super family 2 (SAR2)	AT4G02080	ADP-ribosylation factor family
BnaA03g26360D	qRRL-A03	chrA03:12905190-12912103	MUTS homolog 6 (MSH6)	AT4G02070	MutS domain V
BnaA03g26370D	qRRL-A03	chrA03:12912828-12916793	PROLIFERA (PRL)	AT4G02060	MCM P-loop domain
BnaA03g26380D	qRRL-A03	chrA03:12918563-12920639	sugar transporter protein 7 (STP7)	AT4G02050	Sugar (and other) transporter
BnaA03g26390D	qRRL-A03	chrA03:12920972-12921389	unknown protein	AT4G02040	Proline-rich nuclear receptor coactivator motif
BnaA03g26400D	qRRL-A03	chrA03:12922042-12925423	Protein kinase superfamily protein	AT4G02010	Protein tyrosine and serine/threonine kinase
BnaA03g26410D	qRRL-A03	chrA03:12926853-12930489	unknown protein	AT4G01995	Domain of unknown function (DUF4033)
BnaA03g26420D	qRRL-A03	chrA03:12931153-12933425	Tetratricopeptide repeat (TPR)-like superfamily protein	AT4G01990	PPR repeat
BnaA03g26440D	qRRL-A03	chrA03:12948926-12950121	NFU domain protein 1 (NFU1)	AT4G01940	NifU-like domain
BnaA03g26450D	qRRL-A03	chrA03:12951344-12952748	Nucleotide-diphospho-sugar transferase family protein	AT4G01220	Nucleotide-diphospho-sugar transferase
BnaA03g26460D	qRRL-A03	chrA03:12962979-12964501	Nucleotide-diphospho-sugar transferase family protein	AT4G01220	Nucleotide-diphospho-sugar transferase
BnaA03g26470D	qRRL-A03	chrA03:12964791-12966315	GLNB1 homolog (GLB1)	AT4G01900	Nitrogen regulatory protein P-II
BnaA03g26480D	qRRL-A03	chrA03:12966965-12967907	unknown protein	AT4G01897	Protein of unknown function (DUF952)
BnaA03g26490D	qRRL-A03	chrA03:12968006-12968423	systemic acquired resistance (SAR) regulator protein NIMIN-1-related	AT4G01895	NPR1 interacting
BnaA05g22870D	qRRL-A05-1;qRRD-A05-3;qRRT-A05-1	chrA05:17329203-17330860	invertase/pectin methylesterase inhibitor family protein	AT3G17230	Plant invertase/pectin methylesterase inhibitor
BnaA05g22890D	qRRL-A05-1;qRRD-A05-3;qRRT-A05-1	chrA05:17353681-17354242	invertase/pectin methylesterase inhibitor family protein	AT3G17230	Plant invertase/pectin methylesterase inhibitor
BnaA05g22900D	qRRL-A05-1;qRRD-A05-3;qRRT-A05-1	chrA05:17356171-17362767	ubiquitin protein ligase 6 (UPL6)	AT3G17205	HECT-domain (ubiquitin-transferase)
BnaA05g22910D	qRRL-A05-1;qRRD-A05-3;qRRT-A05-1	chrA05:17375241-17375759	REGULATOR OF FATTY-ACID COMPOSITION 3 (RFC3)	AT3G17170	--
BnaA05g22920D	qRRL-A05-1;qRRD-A05-3;qRRT-A05-1	chrA05:17407688-17408318	sequence-specific DNA binding transcription factors	AT3G17100	--
BnaA05g22930D	qRRL-A05-1;qRRD-A05-3;qRRT-A05-1	chrA05:17416187-17418254	Peroxidase family protein	AT3G17070	Peroxidase
BnaA05g22940D	qRRL-A05-1;qRRD-A05-3;qRRT-A05-1	chrA05:17422162-17423634	Pectin lyase-like superfamily protein	AT3G17060	Pectinesterase
BnaA05g22950D	qRRL-A05-1;qRRD-A05-3;qRRT-A05-1	chrA05:17432955-17436857	phytochrome B (PHYB)	AT2G18790	Phytochrome region
BnaA05g22960D	qRRL-A05-1;qRRD-A05-3;qRRT-A05-1	chrA05:17439230-17441932	high chlorophyll fluorescent 107 (HCF107)	AT3G17040	Tetratricopeptide repeat
BnaA05g22970D	qRRL-A05-1;qRRD-A05-3;qRRT-A05-1	chrA05:17447497-17448454	Adenine nucleotide alpha hydrolases-like superfamily protein	AT3G17020	Universal stress protein family
BnaA05g22980D	qRRL-A05-1;qRRD-A05-3;qRRT-A05-1	chrA05:17448918-17450640	AP2/B3-like transcriptional factor family protein	AT3G17010	B3 DNA binding domain
BnaA05g22990D	qRRL-A05-1;qRRD-A05-3;qRRT-A05-1	chrA05:17452608-17459140	calmodulin binding	AT3G16940	CG-1 domain
BnaA05g23000D	qRRL-A05-1;qRRD-A05-3;qRRT-A05-1	chrA05:17462150-17463932	chitinase-like protein 2 (CTL2)	AT3G16920	--
BnaA05g23020D	qRRL-A05-1;qRRD-A05-3;qRRT-A05-1	chrA05:17468435-17470787	acyl-activating enzyme 7 (AAE7)	AT3G16910	AMP-binding enzyme
BnaA05g23030D	qRRL-A05-1;qRRD-A05-3;qRRT-A05-1	chrA05:17471581-17472679	pentatricopeptide (PPR) domain protein 40 (PPR40)	AT3G16890	PPR repeat family
BnaA05g23040D	qRRL-A05-1;qRRD-A05-3;qRRT-A05-1	chrA05:17473010-17473605	GATA transcription factor 17 (GATA17)	AT3G16870	GATA zinc finger
BnaA05g23050D	qRRL-A05-1;qRRD-A05-3;qRRT-A05-1	chrA05:17473989-17477513	response regulator 1 (RR1)	AT3G16857	Response regulator receiver domain
BnaA05g23060D	qRRL-A05-1;qRRD-A05-3;qRRT-A05-1	chrA05:17482027-17484683	Pectin lyase-like superfamily protein	AT3G16850	Glycosyl hydrolases family 28
BnaA05g23070D	qRRL-A05-1;qRRD-A05-3;qRRT-A05-1	chrA05:17492609-17497912	TOPLESS-related 2 (TPR2)	AT3G16830	WD domain, G-beta repeat
BnaA05g23080D	qRRL-A05-1;qRRD-A05-3;qRRT-A05-1	chrA05:17504063-17507580	pumilio 24 (PUM24)	AT3G16810	CPL (NUC119) domain
BnaA05g23090D	qRRL-A05-1;qRRD-A05-3;qRRT-A05-1	chrA05:17508581-17509782	F-box and associated interaction domains-containing protein	AT3G16740	F-box associated
BnaA05g23100D	qRRL-A05-1;qRRD-A05-3;qRRT-A05-1	chrA05:17516283-17517804	Protein phosphatase 2C family protein	AT3G16800	Protein phosphatase 2C
BnaA05g23110D	qRRL-A05-1;qRRD-A05-3;qRRT-A05-1	chrA05:17520802-17527979	phospholipase D P1 (PLDP1)	AT3G16785	Phospholipase D Active site motif
BnaA05g23120D	qRRL-A05-1;qRRD-A05-3;qRRT-A05-1	chrA05:17529972-17534837	Ribosomal protein L19e family protein	AT3G16780	Ribosomal protein L19e
BnaA05g23130D	qRRL-A05-1;qRRD-A05-3;qRRT-A05-1	chrA05:17546971-17547918	ethylene-responsive element binding protein (EBP)	AT3G16770	AP2 domain
BnaA05g23140D	qRRL-A05-1;qRRD-A05-3;qRRT-A05-1	chrA05:17549738-17552874	CONTAINS InterPro DOMAIN/s: Non-SMC condensin II complex, subunit H2-like (InterPro:IPR009378)	AT3G16730	Condensin II complex subunit CAP-H2 or CNDH2, C-term
BnaA05g23150D	qRRL-A05-1;qRRD-A05-3;qRRT-A05-1	chrA05:17557407-17558090	F-box family protein	AT2G35280	--
BnaA05g23160D	qRRL-A05-1;qRRD-A05-3;qRRT-A05-1	chrA05:17559862-17560729	TOXICOS EN LEVADURA 2 (ATL2)	AT3G16720	Ring finger domain
BnaA05g23170D	qRRL-A05-1;qRRD-A05-3;qRRT-A05-1	chrA05:17561127-17562201	CYCLIN A1	AT1G77390	Cyclin, N-terminal domain
BnaA05g23180D	qRRL-A05-1;qRRD-A05-3;qRRT-A05-1	chrA05:17568339-17569397	translationally controlled tumor protein (TCTP)	AT3G16640	Translationally controlled tumour protein
BnaA05g23190D	qRRL-A05-1;qRRD-A05-3;qRRT-A05-1	chrA05:17571517-17575169	KINESIN-13A	AT3G16630	Kinesin motor domain
BnaA05g23200D	qRRL-A05-1;qRRD-A05-3;qRRT-A05-1	chrA05:17580209-17583976	translocon outer complex protein 120 (TOC120)	AT3G16620	Translocase of chloroplast 159/132, membrane anchor domain
BnaA05g23210D	qRRL-A05-1;qRRD-A05-3;qRRT-A05-1	chrA05:17584829-17589630	translocon outer complex protein 120 (TOC120)	AT3G16620	Translocase of chloroplast 159/132, membrane anchor domain
BnaA05g23230D	qRRL-A05-1;qRRD-A05-3;qRRT-A05-1	chrA05:17593328-17595189	F-box family protein	AT2G14710	F-box associated
BnaA05g23240D	qRRL-A05-1;qRRD-A05-3;qRRT-A05-1	chrA05:17595256-17596423	F-box and associated interaction domains-containing protein	AT1G32430	F-box associated
BnaA05g23250D	qRRL-A05-1;qRRD-A05-3;qRRT-A05-1	chrA05:17598101-17598825	F-box and associated interaction domains-containing protein	AT1G32430	F-box associated
BnaA05g23260D	qRRL-A05-1;qRRD-A05-3;qRRT-A05-1	chrA05:17600951-17601335	rapid alkalinization factor 23 (RALF23)	AT3G16570	Rapid ALkalinization Factor (RALF)
BnaA05g23270D	qRRL-A05-1;qRRD-A05-3;qRRT-A05-1	chrA05:17602985-17605414	alanine-tRNA ligases	AT3G16565	tRNA synthetases class II (A)
BnaA05g23280D	qRRL-A05-1;qRRD-A05-3;qRRT-A05-1	chrA05:17609578-17611223	Protein phosphatase 2C family protein	AT3G16560	Protein phosphatase 2C
BnaA05g23290D	qRRL-A05-1;qRRD-A05-3;qRRT-A05-1	chrA05:17612903-17615337	UDP-glucosyl transferase 88A1 (UGT88A1)	AT3G16520	UDP-glucoronosyl and UDP-glucosyl transferase
BnaA05g23300D	qRRL-A05-1;qRRD-A05-3;qRRT-A05-1	chrA05:17617838-17619307	phytochrome-associated protein 1 (PAP1)	AT3G16500	AUX/IAA family
BnaA05g23310D	qRRL-A05-1;qRRD-A05-3;qRRT-A05-1	chrA05:17631309-17632754	IQ-domain 26 (IQD26)	AT3G16490	Protein of unknown function (DUF4005)
BnaA05g23320D	qRRL-A05-1;qRRD-A05-3;qRRT-A05-1	chrA05:17634820-17637764	mitochondrial processing peptidase alpha subunit (MPPalpha)	AT3G16480	Insulinase (Peptidase family M16)
BnaA05g23330D	qRRL-A05-1;qRRD-A05-3;qRRT-A05-1	chrA05:17645122-17647544	myrosinase-binding protein 1 (MBP1)	AT1G52040	Jacalin-like lectin domain
BnaA05g23340D	qRRL-A05-1;qRRD-A05-3;qRRT-A05-1	chrA05:17655953-17658255	MYROSINASE-BINDING PROTEIN-LIKE PROTEIN-470 (ATMLP-470)	AT3G16400	Kelch motif
BnaA05g23360D	qRRL-A05-1;qRRD-A05-3;qRRT-A05-1	chrA05:17685752-17693294	pleiotropic drug resistance 1 (PDR1)	AT3G16340	ABC-2 type transporter
BnaA05g23370D	qRRL-A05-1;qRRD-A05-3;qRRT-A05-1	chrA05:17712134-17712559	SCR-like 22 (SCRL22)	AT4G33465	Plant self-incompatibility response (SCRL) protein
BnaA05g23380D	qRRL-A05-1;qRRD-A05-3;qRRT-A05-1	chrA05:17719785-17720409	unknown protein	AT3G16330	Cotton fibre expressed protein
BnaA05g23390D	qRRL-A05-1;qRRD-A05-3;qRRT-A05-1	chrA05:17721189-17725404	CDC27a	AT3G16320	Tetratricopeptide repeat
BnaA05g23400D	qRRL-A05-1;qRRD-A05-3;qRRT-A05-1	chrA05:17725467-17728922	mitotic phosphoprotein N' end (MPPN) family protein	AT3G16310	Domain of unknown function (DUF588)
BnaA05g23410D	qRRL-A05-1;qRRD-A05-3;qRRT-A05-1	chrA05:17730292-17734074	embryo defective 2083 (EMB2083)	AT3G16290	ATPase family associated with various cellular activities (AAA)
BnaA05g23420D	qRRL-A05-1;qRRD-A05-3;qRRT-A05-1	chrA05:17736128-17736851	Integrase-type DNA-binding superfamily protein	AT3G16280	AP2 domain
BnaA05g23430D	qRRL-A05-1;qRRD-A05-3;qRRT-A05-1	chrA05:17738639-17741819	ENTH/VHS family protein	AT3G16270	ENTH domain
BnaA05g23440D	qRRL-A05-1;qRRD-A05-3;qRRT-A05-1	chrA05:17743382-17747601	tRNAse Z4 (TRZ4)	AT3G16260	tRNase Z endonuclease
BnaA05g23450D	qRRL-A05-1;qRRD-A05-3;qRRT-A05-1	chrA05:17748772-17750008	NDH-dependent cyclic electron flow 1 (NDF4)	AT3G16250	2Fe-2S iron-sulfur cluster binding domain
BnaA05g23460D	qRRL-A05-1;qRRD-A05-3;qRRT-A05-1	chrA05:17750282-17751786	delta tonoplast integral protein (DELTA-TIP)	AT3G16240	Major intrinsic protein
BnaA05g23470D	qRRL-A05-1;qRRD-A05-3;qRRT-A05-1	chrA05:17761538-17762369	F-box family protein	AT3G16210	F-box domain
BnaA05g23480D	qRRL-A05-1;qRRD-A05-3;qRRT-A05-1	chrA05:17762476-17762632	F-box family protein	AT3G16210	--
BnaA05g23490D	qRRL-A05-1;qRRD-A05-3;qRRT-A05-1	chrA05:17765016-17767165	unknown protein	AT3G16200	--
BnaA05g23500D	qRRL-A05-1;qRRD-A05-3;qRRT-A05-1	chrA05:17767543-17768772	Isochorismatase family protein	AT3G16190	Isochorismatase family
BnaA05g23510D	qRRL-A05-1;qRRD-A05-3;qRRT-A05-1	chrA05:17773125-17776884	Major facilitator superfamily protein	AT3G16180	POT family
BnaA05g23520D	qRRL-A05-1;qRRD-A05-3;qRRT-A05-1	chrA05:17777583-17781394	AMP-dependent synthetase and ligase family protein	AT3G16170	AMP-binding enzyme
BnaA05g23530D	qRRL-A05-1;qRRD-A05-3;qRRT-A05-1	chrA05:17784398-17785628	N-terminal nucleophile aminohydrolases (Ntn hydrolases) superfamily protein	AT3G16150	Asparaginase
BnaA05g23550D	qRRL-A05-1;qRRD-A05-3;qRRT-A05-1	chrA05:17800085-17801002	photosystem I subunit H-1 (PSAH-1)	AT3G16140	Photosystem I reaction centre subunit VI
BnaA05g23560D	qRRL-A05-1;qRRD-A05-3;qRRT-A05-1	chrA05:17801164-17803291	RHO guanyl-nucleotide exchange factor 13 (ROPGEF13)	AT3G16130	PRONE (Plant-specific Rop nucleotide exchanger)
BnaA05g23570D	qRRL-A05-1;qRRD-A05-3;qRRT-A05-1	chrA05:17804003-17804376	Dynein light chain type 1 family protein	AT3G16120	Dynein light chain type 1
BnaA05g23580D	qRRL-A05-1;qRRD-A05-3;qRRT-A05-1	chrA05:17807019-17810272	PDI-like 1-6 (PDIL1-6)	AT3G16110	Late embryogenesis abundant protein
BnaA05g23590D	qRRL-A05-1;qRRD-A05-3;qRRT-A05-1	chrA05:17810957-17811898	Zinc-binding ribosomal protein family protein	AT1G52300	Ribosomal protein L37e
BnaA05g23600D	qRRL-A05-1;qRRD-A05-3;qRRT-A05-1	chrA05:17813120-17813579	unknown protein	AT3G16070	--
BnaA05g23610D	qRRL-A05-1;qRRD-A05-3;qRRT-A05-1	chrA05:17813991-17817587	ATP binding microtubule motor family protein	AT3G16060	Kinesin motor domain
BnaA05g23620D	qRRL-A05-1;qRRD-A05-3;qRRT-A05-1	chrA05:17818348-17822812	CALLUS EXPRESSION OF RBCS 101 (CES101)	AT3G16030	Protein tyrosine and serine/threonine kinase
BnaA05g23630D	qRRL-A05-1;qRRD-A05-3;qRRT-A05-1	chrA05:17823874-17826459	MAR binding filament-like protein 1 (MFP1)	AT3G16000	--
BnaA05g23640D	qRRL-A05-1;qRRD-A05-3;qRRT-A05-1	chrA05:17826792-17830920	sulfate transporter 3	AT3G15990	Sulfate permease family
BnaA05g23650D	qRRL-A05-1;qRRD-A05-3;qRRT-A05-1	chrA05:17860128-17864739	NAI2	AT3G15950	Stealth protein CR3, conserved region 3
BnaA05g23660D	qRRL-A05-1;qRRD-A05-3;qRRT-A05-1	chrA05:17872186-17874507	UDP-Glycosyltransferase superfamily protein	AT3G15940	Glycosyl-transferase family 4
BnaA05g23670D	qRRL-A05-1;qRRD-A05-3;qRRT-A05-1	chrA05:17875336-17876795	Fatty acid desaturase family protein	AT3G15870	Fatty acid desaturase
BnaA05g23680D	qRRL-A05-1;qRRD-A05-3;qRRT-A05-1	chrA05:17891679-17895972	Fatty acid desaturase family protein	AT3G15870	--
BnaA05g23690D	qRRL-A05-1;qRRD-A05-3;qRRT-A05-1	chrA05:17897152-17899019	fatty acid desaturase 5 (FAD5)	AT3G15850	Fatty acid desaturase
BnaA05g23700D	qRRL-A05-1;qRRD-A05-3;qRRT-A05-1	chrA05:17899621-17901133	post-illumination chlorophyll fluorescence increase (PIFI)	AT3G15840	--
BnaA05g23710D	qRRL-A05-1;qRRD-A05-3;qRRT-A05-1	chrA05:17901797-17903744	REDUCED OLEATE DESATURATION 1 (ROD1)	AT3G15820	PAP2 superfamily
BnaA05g23720D	qRRL-A05-1;qRRD-A05-3;qRRT-A05-1	chrA05:17909676-17916525	Glycosyl hydrolase superfamily protein	AT3G15800	Glycosyl hydrolases family 17
BnaA05g23730D	qRRL-A05-1;qRRD-A05-3;qRRT-A05-1	chrA05:17917295-17917783	unknown protein	AT3G15760	--
BnaA05g23740D	qRRL-A05-1;qRRD-A05-3;qRRT-A05-1	chrA05:17922102-17925131	phospholipase D alpha 1 (PLDALPHA1)	AT3G15730	Phospholipase D C terminal
BnaA05g23750D	qRRL-A05-1;qRRD-A05-3;qRRT-A05-1	chrA05:17928935-17931032	Pectin lyase-like superfamily protein	AT3G15720	Glycosyl hydrolases family 28
BnaA05g23760D	qRRL-A05-1;qRRD-A05-3;qRRT-A05-1	chrA05:17934924-17937608	Pectin lyase-like superfamily protein	AT3G15720	Glycosyl hydrolases family 28
BnaA05g23770D	qRRL-A05-1;qRRD-A05-3;qRRT-A05-1	chrA05:17938010-17939129	F-box and associated interaction domains-containing protein	AT2G17830	F-box associated
BnaA05g23780D	qRRL-A05-1;qRRD-A05-3;qRRT-A05-1	chrA05:17949361-17950678	Cysteine/Histidine-rich C1 domain family protein	AT4G01925	C1 domain
BnaA05g23790D	qRRL-A05-1;qRRD-A05-3;qRRT-A05-1	chrA05:17952576-17953997	fatA acyl-ACP thioesterase (FaTA)	AT3G25110	Acyl-ACP thioesterase
BnaA05g23800D	qRRL-A05-1;qRRD-A05-3;qRRT-A05-1	chrA05:17955213-17957695	F-box and associated interaction domains-containing protein	AT3G17320	F-box associated
BnaA05g23810D	qRRL-A05-1;qRRD-A05-3;qRRT-A05-1	chrA05:17965521-17966706	Peptidase S24/S26A/S26B/S26C family protein	AT1G52600	Peptidase S24-like
BnaA05g23820D	qRRL-A05-1;qRRD-A05-3;qRRT-A05-1	chrA05:17966951-17969023	O-fucosyltransferase family protein	AT1G52630	GDP-fucose protein O-fucosyltransferase
BnaA05g23830D	qRRL-A05-1;qRRD-A05-3;qRRT-A05-1	chrA05:17969487-17971318	elongation factor P (EF-P) family protein	AT4G26310	Elongation factor P, C-terminal
BnaA05g23850D	qRRL-A05-1;qRRD-A05-3;qRRT-A05-1	chrA05:17975109-17976902	Single hybrid motif superfamily protein	AT3G15690	Biotin-requiring enzyme
BnaA05g23860D	qRRL-A05-1;qRRD-A05-3;qRRT-A05-1	chrA05:17980974-17981752	Late embryogenesis abundant protein (LEA) family protein	AT3G15670	--
BnaA05g23870D	qRRL-A05-1;qRRD-A05-3;qRRT-A05-1	chrA05:17985575-17986701	glutaredoxin 4 (GRX4)	AT3G15660	Glutaredoxin
BnaA05g23880D	qRRL-A05-1;qRRD-A05-3;qRRT-A05-1	chrA05:17986981-17988512	alpha/beta-Hydrolases superfamily protein	AT3G15650	Phospholipase/Carboxylesterase
BnaA05g23890D	qRRL-A05-1;qRRD-A05-3;qRRT-A05-1	chrA05:17998908-18001611	Rubredoxin-like superfamily protein	AT3G15640	Cytochrome c oxidase subunit Vb
BnaA05g23900D	qRRL-A05-1;qRRD-A05-3;qRRT-A05-1	chrA05:18002335-18003944	Rubredoxin-like superfamily protein	AT3G15640	Cytochrome c oxidase subunit Vb
BnaA05g23910D	qRRL-A05-1;qRRD-A05-3;qRRT-A05-1	chrA05:18004686-18006607	Rubredoxin-like superfamily protein	AT3G15640	Cytochrome c oxidase subunit Vb
BnaA05g23920D	qRRL-A05-1;qRRD-A05-3;qRRT-A05-1	chrA05:18007070-18016036	nucleic acid binding	AT3G15605	Cytochrome c oxidase subunit Vb
BnaA05g23930D	qRRL-A05-1;qRRD-A05-3;qRRT-A05-1	chrA05:18017223-18019348	Tetratricopeptide repeat (TPR)-like superfamily protein	AT3G15590	PPR repeat
BnaA05g23940D	qRRL-A05-1;qRRD-A05-3;qRRT-A05-1	chrA05:18019663-18020389	AUTOPHAGY 8H (APG8H)	AT3G15580	Autophagy protein Atg8 ubiquitin like
BnaA05g23950D	qRRL-A05-1;qRRD-A05-3;qRRT-A05-1	chrA05:18022456-18025179	Phototropic-responsive NPH3 family protein	AT3G15570	NPH3 family
BnaA05g23960D	qRRL-A05-1;qRRD-A05-3;qRRT-A05-1	chrA05:18025980-18028752	unknown protein	AT3G15550	--
BnaA05g23970D	qRRL-A05-1;qRRD-A05-3;qRRT-A05-1	chrA05:18031138-18031603	2-oxoglutarate (2OG) and Fe(II)-dependent oxygenase superfamily protein	AT1G28030	non-haem dioxygenase in morphine synthesis N-terminal
BnaA05g23980D	qRRL-A05-1;qRRD-A05-3;qRRT-A05-1	chrA05:18038588-18039195	2-oxoglutarate (2OG) and Fe(II)-dependent oxygenase superfamily protein	AT1G28030	2OG-Fe(II) oxygenase superfamily
BnaA05g24000D	qRRL-A05-1;qRRD-A05-3;qRRT-A05-1	chrA05:18062172-18062379	unknown protein	AT3G15534	--
BnaA05g24010D	qRRL-A05-1;qRRD-A05-3;qRRT-A05-1	chrA05:18072531-18073477	S-adenosyl-L-methionine-dependent methyltransferases superfamily protein	AT3G15530	Methyltransferase domain
BnaA05g24020D	qRRL-A05-1;qRRD-A05-3;qRRT-A05-1	chrA05:18074297-18077233	Cyclophilin-like peptidyl-prolyl cis-trans isomerase family protein	AT3G15520	Cyclophilin type peptidyl-prolyl cis-trans isomerase/CLD
BnaA05g24030D	qRRL-A05-1;qRRD-A05-3;qRRT-A05-1	chrA05:18077408-18077729	unknown protein	AT3G15518	--
BnaA05g24040D	qRRL-A05-1;qRRD-A05-3;qRRT-A05-1	chrA05:18086151-18087572	NAC domain containing protein 2 (NAC2)	AT3G15510	No apical meristem (NAM) protein
BnaA05g24050D	qRRL-A05-1;qRRD-A05-3;qRRT-A05-1	chrA05:18117562-18118764	NAC domain containing protein 3 (NAC3)	AT3G15500	No apical meristem (NAM) protein
BnaA05g24060D	qRRL-A05-1;qRRD-A05-3;qRRT-A05-1	chrA05:18124850-18125952	Regulator of Vps4 activity in the MVB pathway protein	AT3G15490	Regulator of Vps4 activity in the MVB pathway
BnaA05g24070D	qRRL-A05-1;qRRD-A05-3;qRRT-A05-1	chrA05:18127381-18128318	Protein of unknown function (DUF1218)	AT3G15480	Protein of unknown function (DUF1218)
BnaA05g24090D	qRRL-A05-1;qRRD-A05-3;qRRT-A05-1	chrA05:18138981-18143428	Transducin/WD40 repeat-like superfamily protein	AT3G15470	Brix domain
BnaA05g24100D	qRRL-A05-1;qRRD-A05-3;qRRT-A05-1	chrA05:18144033-18144892	Aluminium induced protein with YGL and LRDR motifs	AT3G15450	Aluminium induced protein
BnaA05g24110D	qRRL-A05-1;qRRD-A05-3;qRRT-A05-1	chrA05:18146302-18148128	Regulator of chromosome condensation (RCC1) family protein	AT3G15430	Regulator of chromosome condensation (RCC1) repeat
BnaA05g24120D	qRRL-A05-1;qRRD-A05-3;qRRT-A05-1	chrA05:18149014-18152998	Leucine-rich repeat (LRR) family protein	AT3G15410	Leucine rich repeat
BnaA05g24130D	qRRL-A05-1;qRRT-A05-1	chrA05:18154594-18155629	anther 20 (ATA20)	AT3G15400	--
BnaA05g24140D	qRRL-A05-1;qRRT-A05-1	chrA05:18157558-18160463	silencing defective 5 (SDE5)	AT3G15390	Domain of unknown function (DUF1771)
BnaA05g24150D	qRRL-A05-1;qRRT-A05-1	chrA05:18160693-18163699	Plasma-membrane choline transporter family protein	AT3G15380	Plasma-membrane choline transporter
BnaA05g24160D	qRRL-A05-1;qRRT-A05-1	chrA05:18167608-18168687	expansin 12 (EXPA12)	AT3G15370	Expansin C-terminal domain
BnaA05g24170D	qRRL-A05-1;qRRT-A05-1	chrA05:18169970-18171211	thioredoxin M-type 4 (TRX-M4)	AT3G15360	Thioredoxin
BnaA05g24180D	qRRL-A05-1;qRRT-A05-1	chrA05:18171930-18172380	unknown protein	AT3G15357	--
BnaA05g24190D	qRRL-A05-1;qRRT-A05-1	chrA05:18172813-18175396	ubiquitin-conjugating enzyme 25 (UBC25)	AT3G15355	Ubiquitin-conjugating enzyme
BnaA05g24200D	qRRL-A05-1;qRRT-A05-1	chrA05:18178058-18178475	metallothionein 3 (MT3)	AT3G15353	--
BnaA05g24210D	qRRL-A05-1;qRRT-A05-1	chrA05:18179144-18179507	4'-phosphopantetheinyl transferase superfamily	AT2G02770	--
BnaA05g24220D	qRRL-A05-1;qRRT-A05-1	chrA05:18179800-18180235	unknown protein	AT3G15358	--
BnaA05g24230D	qRRL-A05-1;qRRT-A05-1	chrA05:18182258-18183089	Legume lectin family protein	AT3G16530	Legume lectin domain
BnaA05g24250D	qRRL-A05-1;qRRT-A05-1	chrA05:18186680-18189578	SPA1-related 3 (SPA3)	AT3G15354	WD domain, G-beta repeat
BnaA05g24260D	qRRL-A05-1;qRRT-A05-1	chrA05:18189955-18191439	Core-2/I-branching beta-1,6-N-acetylglucosaminyltransferase family protein	AT3G15350	Core-2/I-Branching enzyme
BnaA05g24300D	qRRL-A05-1;qRRT-A05-1	chrA05:18211839-18214028	proton pump interactor 2 (PPI2)	AT3G15340	--
BnaA05g24310D	qRRL-A05-1;qRRT-A05-1	chrA05:18220405-18221074	VQ motif-containing protein	AT3G15300	VQ motif
BnaA05g24320D	qRRL-A05-1;qRRT-A05-1	chrA05:18222038-18223234	3-hydroxyacyl-CoA dehydrogenase family protein	AT3G15290	3-hydroxyacyl-CoA dehydrogenase, NAD binding domain
BnaA05g24330D	qRRL-A05-1;qRRT-A05-1	chrA05:18223558-18224148	unknown protein	AT3G15280	--
BnaA05g24340D	qRRL-A05-1;qRRT-A05-1	chrA05:18226883-18227498	squamosa promoter binding protein-like 5 (SPL5)	AT3G15270	SBP domain
BnaA05g24350D	qRRL-A05-1;qRRT-A05-1	chrA05:18227789-18229176	Protein phosphatase 2C family protein	AT3G15260	Protein phosphatase 2C
BnaA05g24360D	qRRL-A05-1;qRRT-A05-1	chrA05:18230351-18230957	unknown protein	AT3G15250	--
BnaA05g24370D	qRRL-A05-1;qRRT-A05-1	chrA05:18231448-18233655	Serine/threonine-protein kinase WNK (With No Lysine)-related	AT3G15240	bHLH-MYC and R2R3-MYB transcription factors N-terminal
BnaA05g24380D	qRRL-A05-1;qRRT-A05-1	chrA05:18236183-18240956	Protein kinase superfamily protein	AT3G15220	Protein kinase domain
BnaA05g24390D	qRRL-A05-1;qRRT-A05-1	chrA05:18250689-18251319	ethylene responsive element binding factor 4 (ERF4)	AT3G15210	AP2 domain
BnaA05g24410D	qRRL-A05-1;qRRT-A05-1	chrA05:18257694-18259281	Tetratricopeptide repeat (TPR)-like superfamily protein	AT3G15200	PPR repeat family
BnaA05g24420D	qRRL-A05-1;qRRT-A05-1	chrA05:18259337-18260481	chloroplast 30S ribosomal protein S20, putative	AT3G15190	Ribosomal protein S20
BnaA05g24430D	qRRL-A05-1;qRRT-A05-1	chrA05:18260876-18264314	ARM repeat superfamily protein	AT3G15180	Proteasome non-ATPase 26S subunit
BnaA05g24440D	qRRL-A05-1;qRRT-A05-1	chrA05:18269944-18271494	HIGH PLOIDY2 (HPY2)	AT3G15150	Zinc-finger of the MIZ type in Nse subunit
BnaA05g24450D	qRRL-A05-1;qRRT-A05-1	chrA05:18271834-18273521	Polynucleotidyl transferase, ribonuclease H-like superfamily protein	AT3G15140	Exonuclease
BnaA05g24460D	qRRL-A05-1;qRRT-A05-1	chrA05:18274645-18275770	unknown protein	AT3G15115	--
BnaA05g24470D	qRRL-A05-1;qRRT-A05-1	chrA05:18276297-18277763	unknown protein	AT3G15110	Protein of unknown function (DUF3082)
BnaA05g24480D	qRRL-A05-1;qRRT-A05-1	chrA05:18278086-18280045	unknown protein	AT3G15095	--
BnaA05g24490D	qRRL-A05-1;qRRT-A05-1	chrA05:18287535-18291859	GroES-like zinc-binding alcohol dehydrogenase family protein	AT3G15090	Zinc-binding dehydrogenase
BnaA05g24500D	qRRL-A05-1;qRRT-A05-1	chrA05:18298206-18299940	RING/U-box superfamily protein	AT3G15070	Ring finger domain
BnaA05g24510D	qRRL-A05-1;qRRT-A05-1	chrA05:18303026-18303677	Protein of unknown function, DUF584	AT3G15040	Senescence regulator
BnaA05g24520D	qRRL-A05-1;qRRT-A05-1	chrA05:18306516-18307377	TCP family transcription factor 4 (TCP4)	AT3G15030	--
BnaA05g24530D	qRRL-A05-1;qRRT-A05-1	chrA05:18312524-18314280	cobalt ion binding	AT3G15000	--
BnaA05g24540D	qRRL-A05-1;qRRT-A05-1	chrA05:18316014-18317978	Class I glutamine amidotransferase-like superfamily protein	AT3G14990	DJ-1/PfpI family
BnaA05g24550D	qRRL-A05-1;qRRT-A05-1	chrA05:18321522-18325106	cobalt ion binding	AT3G15000	--
BnaA05g24560D	qRRL-A05-1;qRRT-A05-1	chrA05:18328295-18329447	Galactose oxidase/kelch repeat superfamily protein	AT4G36840	Kelch motif
BnaA05g24580D	qRRL-A05-1;qRRT-A05-1	chrA05:18346454-18350551	Acyl-CoA N-acyltransferase with RING/FYVE/PHD-type zinc finger protein	AT3G14980	Tify domain binding domain
BnaA05g24590D	qRRL-A05-1;qRRT-A05-1	chrA05:18351266-18353103	Galactosyltransferase family protein	AT1G53290	Galactosyltransferase
BnaA05g24600D	qRRL-A05-1;qRRT-A05-1	chrA05:18359348-18362233	tetratricopetide-repeat thioredoxin-like 2 (TTL2)	AT3G14950	Tetratricopeptide repeat
BnaA05g24610D	qRRL-A05-1;qRRT-A05-1	chrA05:18363305-18367904	phosphoenolpyruvate carboxylase 3 (PPC3)	AT3G14940	Phosphoenolpyruvate carboxylase
BnaA05g24620D	qRRL-A05-1;qRRT-A05-1	chrA05:18371689-18375925	unknown protein	AT3G14910	Rab3 GTPase-activating protein regulatory subunit N-terminus
BnaA05g24630D	qRRL-A05-1;qRRT-A05-1	chrA05:18376313-18378125	unknown protein	AT3G14900	--
BnaA05g24640D	qRRL-A05-1;qRRT-A05-1	chrA05:18378523-18382633	phosphoesterase	AT3G14890	Poly(ADP-ribose) polymerase and DNA-Ligase Zn-finger region
BnaA05g24650D	qRRL-A05-1;qRRT-A05-1	chrA05:18384177-18386340	FUNCTIONS IN: molecular_function unknown	AT3G14880	Seed dormancy control
BnaA05g24660D	qRRL-A05-1;qRRT-A05-1	chrA05:18389352-18390645	Plant protein of unknown function (DUF641)	AT3G14870	Plant protein of unknown function (DUF641)
BnaA05g24670D	qRRL-A05-1;qRRT-A05-1	chrA05:18395319-18395561	NHL domain-containing protein	AT3G14860	--
BnaA05g24680D	qRRL-A05-1;qRRT-A05-1	chrA05:18396666-18398170	TRICHOME BIREFRINGENCE-LIKE 41 (TBL41)	AT3G14850	GDSL/SGNH-like Acyl-Esterase family found in Pmr5 and Cas1p
BnaA05g24690D	qRRL-A05-1;qRRT-A05-1	chrA05:18404863-18415904	Leucine-rich repeat transmembrane protein kinase	AT3G14840	Malectin domain
BnaA05g24700D	qRRL-A05-1;qRRT-A05-1	chrA05:18436820-18441129	sucrose-phosphatase-related	AT3G62620	--
BnaA05g24710D	qRRL-A05-1;qRRT-A05-1	chrA05:18441314-18442792	TRICHOME BIREFRINGENCE-LIKE 41 (TBL41)	AT3G14850	GDSL/SGNH-like Acyl-Esterase family found in Pmr5 and Cas1p
BnaA05g24720D	qRRL-A05-1;qRRT-A05-1	chrA05:18445061-18446380	Galactose oxidase/kelch repeat superfamily protein	AT4G36840	Kelch motif
BnaA05g24730D	qRRL-A05-1;qRRT-A05-1	chrA05:18447258-18454587	Leucine-rich repeat transmembrane protein kinase	AT3G14840	Protein tyrosine and serine/threonine kinase
BnaA05g24740D	qRRL-A05-1;qRRT-A05-1	chrA05:18459034-18464103	Leucine-rich repeat transmembrane protein kinase	AT3G14840	Protein tyrosine and serine/threonine kinase
BnaA05g24750D	qRRL-A05-1;qRRT-A05-1	chrA05:18464320-18467411	Leucine-rich repeat transmembrane protein kinase	AT3G14840	--
BnaA05g24760D	qRRL-A05-1;qRRT-A05-1	chrA05:18471524-18473109	unknown protein	AT3G14830	--
BnaA05g24770D	qRRL-A05-1;qRRT-A05-1	chrA05:18475179-18476292	Galactose oxidase/kelch repeat superfamily protein	AT4G36840	Kelch motif
BnaA05g24780D	qRRL-A05-1;qRRT-A05-1	chrA05:18476670-18478761	rhamnose biosynthesis 3 (RHM3)	AT3G14790	GDP-mannose 4,6 dehydratase
BnaA05g24790D	qRRL-A05-1;qRRT-A05-1	chrA05:18487276-18488713	Nodulin MtN3 family protein	AT3G14770	Sugar efflux transporter for intercellular exchange
BnaA05g24800D	qRRL-A05-1;qRRT-A05-1	chrA05:18495286-18496870	unknown protein	AT3G14750	--
BnaA05g24810D	qRRL-A05-1;qRRT-A05-1	chrA05:18497380-18498474	RING/FYVE/PHD zinc finger superfamily protein	AT3G14740	PHD-zinc-finger like domain
BnaA05g24820D	qRRL-A05-1;qRRT-A05-1	chrA05:18498648-18500470	RING/FYVE/PHD zinc finger superfamily protein	AT3G14740	PHD-zinc-finger like domain
BnaA05g24830D	qRRL-A05-1;qRRT-A05-1	chrA05:18502376-18504741	MAP kinase 19 (MPK19)	AT3G14720	Protein kinase domain
BnaA05g24850D	qRRL-A05-1;qRRT-A05-1	chrA05:18508541-18509198	SART-1 family	AT3G14700	SART-1 family
BnaA05g24860D	qRRL-A05-1;qRRT-A05-1	chrA05:18511306-18513258	cytochrome P450, family 72, subfamily A, polypeptide 15 (CYP72A15)	AT3G14690	Cytochrome P450
BnaA05g24870D	qRRL-A05-1;qRRT-A05-1	chrA05:18514210-18516176	cytochrome P450, family 72, subfamily A, polypeptide 15 (CYP72A15)	AT3G14690	Cytochrome P450
BnaA05g24880D	qRRL-A05-1;qRRT-A05-1	chrA05:18516998-18518928	cytochrome P450, family 72, subfamily A, polypeptide 15 (CYP72A15)	AT3G14690	Cytochrome P450
BnaA05g24890D	qRRL-A05-1;qRRT-A05-1	chrA05:18519846-18521982	cytochrome P450, family 72, subfamily A, polypeptide 9 (CYP72A9)	AT3G14630	Cytochrome P450
BnaA05g24900D	qRRL-A05-1;qRRT-A05-1	chrA05:18527108-18529258	cytochrome P450, family 72, subfamily A, polypeptide 8 (CYP72A8)	AT3G14620	Cytochrome P450
BnaA05g24910D	qRRL-A05-1;qRRT-A05-1	chrA05:18529709-18531586	cytochrome P450, family 72, subfamily A, polypeptide 7 (CYP72A7)	AT3G14610	Cytochrome P450
BnaA05g24920D	qRRL-A05-1;qRRT-A05-1	chrA05:18532067-18533163	Ribosomal protein L18ae/LX family protein	AT2G34480	Ribosomal proteins 50S-L18Ae/60S-L20/60S-L18A
BnaA05g24930D	qRRL-A05-1;qRRT-A05-1	chrA05:18534521-18535716	Ribosomal protein L18ae family	AT3G14595	--
BnaA05g24940D	qRRL-A05-1;qRRT-A05-1	chrA05:18537999-18540948	NTMC2T6.2	AT3G14590	C2 domain
BnaA05g24950D	qRRL-A05-1;qRRT-A05-1	chrA05:18541368-18542583	Pentatricopeptide repeat (PPR) superfamily protein	AT3G14580	PPR repeat family
BnaA05g24970D	qRRL-A05-1;qRRT-A05-1	chrA05:18561612-18562077	unknown protein	AT3G14560	--
BnaA05g24980D	qRRL-A05-1;qRRT-A05-1	chrA05:18568147-18569443	geranylgeranyl pyrophosphate synthase 3 (GGPS3)	AT3G14550	Polyprenyl synthetase
BnaA05g24990D	qRRL-A05-1;qRRT-A05-1	chrA05:18570664-18574635	NB-ARC domain-containing disease resistance protein	AT3G14470	NB-ARC domain
BnaA05g25000D	qRRL-A05-1;qRRT-A05-1	chrA05:18576214-18580417	LRR and NB-ARC domains-containing disease resistance protein	AT3G14460	NB-ARC domain
BnaA05g25010D	qRRL-A05-1;qRRT-A05-1	chrA05:18580705-18582818	CTC-interacting domain 9 (CID9)	AT3G14450	RNA recognition motif. (a.k.a. RRM, RBD, or RNP domain)
BnaA05g25020D	qRRL-A05-1;qRRT-A05-1	chrA05:18599215-18600383	YKT61	AT5G58060	Synaptobrevin
BnaA05g25030D	qRRL-A05-1;qRRT-A05-1	chrA05:18611262-18613056	nine-cis-epoxycarotenoid dioxygenase 3 (NCED3)	AT3G14440	Retinal pigment epithelial membrane protein
BnaA05g25040D	qRRL-A05-1;qRRT-A05-1	chrA05:18619824-18620150	unknown protein	AT3G14430	--
BnaA05g25050D	qRRL-A05-1;qRRT-A05-1	chrA05:18622338-18624368	Aldolase-type TIM barrel family protein	AT3G14420	FMN-dependent dehydrogenase
BnaA05g25060D	qRRL-A05-1;qRRT-A05-1	chrA05:18625296-18628478	Aldolase-type TIM barrel family protein	AT3G14415	FMN-dependent dehydrogenase
BnaA05g25070D	qRRL-A05-1;qRRT-A05-1	chrA05:18630802-18632872	Nucleotide/sugar transporter family protein	AT3G14410	Triose-phosphate Transporter family
BnaA05g25080D	qRRL-A05-1;qRRT-A05-1	chrA05:18633582-18636560	ubiquitin-specific protease 25 (UBP25)	AT3G14400	Ubiquitin carboxyl-terminal hydrolase
BnaA05g25090D	qRRL-A05-1;qRRT-A05-1	chrA05:18637086-18637317	unknown protein	AT3G14395	--
BnaA05g25100D	qRRL-A05-1;qRRT-A05-1	chrA05:18649232-18650672	WAG2	AT3G14370	Protein kinase domain
BnaA05g25110D	qRRL-A05-1;qRRT-A05-1	chrA05:18653819-18655696	alpha/beta-Hydrolases superfamily protein	AT3G14360	Lipase (class 3)
BnaA05g25120D	qRRL-A05-1;qRRT-A05-1	chrA05:18660504-18664670	STRUBBELIG-receptor family 7 (SRF7)	AT3G14350	Protein tyrosine and serine/threonine kinase
BnaA05g25140D	qRRL-A05-1;qRRT-A05-1	chrA05:18666269-18666767	Zinc finger, C3HC4 type (RING finger) family protein	AT3G14320	Ring finger domain
BnaA05g25150D	qRRL-A05-1;qRRT-A05-1	chrA05:18672481-18675414	pectin methylesterase 3 (PME3)	AT3G14310	Pectinesterase
BnaA05g25160D	qRRL-A05-1;qRRT-A05-1	chrA05:18677715-18678358	unknown protein	AT3G14280	--
BnaA05g25170D	qRRL-A05-1;qRRT-A05-1	chrA05:18679793-18680225	RING/U-box superfamily protein	AT3G14250	--
BnaA05g25180D	qRRL-A05-1;qRRT-A05-1	chrA05:18680373-18680863	RING/U-box superfamily protein	AT3G14250	IBR domain, a half RING-finger domain
BnaA05g25190D	qRRL-A05-1;qRRT-A05-1	chrA05:18682898-18685211	Subtilase family protein	AT3G14240	Subtilase family
BnaA05g25200D	qRRL-A05-1;qRRT-A05-1	chrA05:18694445-18698201	related to AP2 2 (RAP2.2)	AT3G14230	AP2 domain
BnaA05g25210D	qRRL-A05-1;qRRT-A05-1	chrA05:18698270-18700154	GDSL lipase 1 (GLIP1)	AT5G40990	GDSL-like Lipase/Acylhydrolase
BnaA05g25220D	qRRL-A05-1;qRRT-A05-1	chrA05:18701423-18702860	GDSL-motif lipase 4 (GLIP4)	AT3G14225	GDSL-like Lipase/Acylhydrolase
BnaA05g25230D	qRRL-A05-1;qRRT-A05-1	chrA05:18703824-18705811	epithiospecifier modifier 1 (ESM1)	AT3G14210	GDSL-like Lipase/Acylhydrolase
BnaA05g25240D	qRRL-A05-1;qRRT-A05-1	chrA05:18719355-18721118	epithiospecifier modifier 1 (ESM1)	AT3G14210	GDSL-like Lipase/Acylhydrolase
BnaA05g25250D	qRRL-A05-1;qRRT-A05-1	chrA05:18728185-18728746	transcription regulators	AT1G02080	--
BnaA05g25260D	qRRL-A05-1;qRRT-A05-1	chrA05:18742883-18747053	Phosphoinositide phosphatase family protein	AT3G14205	SacI homology domain
BnaA05g25270D	qRRL-A05-1;qRRT-A05-1	chrA05:18748082-18749466	Chaperone DnaJ-domain superfamily protein	AT3G14200	DnaJ domain
BnaA05g25280D	qRRL-A05-1;qRRT-A05-1	chrA05:18750599-18751920	DROUGHT TOLERANCE REPRESSOR (DOR)	AT2G31470	F-box associated domain
BnaA05g25290D	qRRL-A05-1;qRRT-A05-1	chrA05:18752123-18752318	unknown protein	AT3G14190	--
BnaA05g25300D	qRRL-A05-1;qRRT-A05-1	chrA05:18756012-18761394	FUNCTIONS IN: molecular_function unknown	AT3G14172	--
BnaA05g25310D	qRRL-A05-1;qRRT-A05-1	chrA05:18762132-18763916	Plant protein of unknown function (DUF936)	AT3G14170	Plant protein of unknown function (DUF936)
BnaA05g25320D	qRRL-A05-1;qRRT-A05-1	chrA05:18764155-18765831	2-oxoglutarate-dependent dioxygenase family protein	AT3G14160	2OG-Fe(II) oxygenase superfamily
BnaA05g25330D	qRRL-A05-1;qRRT-A05-1	chrA05:18766303-18771457	Aldolase-type TIM barrel family protein	AT3G14150	FMN-dependent dehydrogenase
BnaA05g25340D	qRRL-A05-1;qRRT-A05-1	chrA05:18771684-18779231	FUNCTIONS IN: molecular_function unknown	AT3G14120	Nuclear pore protein 84 / 107
BnaA05g25350D	qRRL-A05-1;qRRT-A05-1	chrA05:18779670-18781190	FLUORESCENT IN BLUE LIGHT (FLU)	AT3G14110	Tetratricopeptide repeat
BnaA05g25360D	qRRL-A05-1;qRRT-A05-1	chrA05:18782763-18784744	exocyst subunit exo70 family protein D3 (EXO70D3)	AT3G14090	Exo70 exocyst complex subunit
BnaA05g25370D	qRRL-A05-1;qRRT-A05-1	chrA05:18785158-18786300	Small nuclear ribonucleoprotein family protein	AT3G14080	LSM domain
BnaA05g25380D	qRRL-A05-1;qRRT-A05-1	chrA05:18790597-18792526	cation exchanger 9 (CAX9)	AT3G14070	Sodium/calcium exchanger protein
BnaA05g25390D	qRRL-A05-1;qRRT-A05-1	chrA05:18792848-18793675	Subtilase family protein	AT3G14067	Peptidase inhibitor I9
BnaA05g25400D	qRRL-A05-1;qRRT-A05-1	chrA05:18793733-18795179	Subtilase family protein	AT3G14067	Subtilase family
BnaA05g25410D	qRRL-A05-1;qRRT-A05-1	chrA05:18804629-18807076	RELA/SPOT homolog 2 (RSH2)	AT3G14050	HD domain
BnaA05g25420D	qRRL-A05-1;qRRT-A05-1	chrA05:18808351-18809881	GRAS family transcription factor	AT3G13840	GRAS domain family
BnaA05g25430D	qRRL-A05-1;qRRT-A05-1	chrA05:18815062-18817298	ATBRXL2	AT3G14000	Transcription factor regulating root and shoot growth via Pin3
BnaA05g25440D	qRRL-A05-1;qRRT-A05-1	chrA05:18820575-18825110	Kinase-related protein of unknown function (DUF1296)	AT3G13990	Protein of unknown function (DUF1296)
BnaA05g25450D	qRRL-A05-1;qRRT-A05-1	chrA05:18831000-18832101	unknown protein	AT3G13980	--
BnaA05g25460D	qRRL-A05-1;qRRT-A05-1	chrA05:18837890-18839297	AUTOPHAGY 12 A (ATG12A)	AT1G54210	Ubiquitin-like autophagy protein Apg12
BnaA05g25480D	qRRL-A05-1;qRRT-A05-1	chrA05:18842650-18844178	growth-regulating factor 5 (GRF5)	AT3G13960	WRC
BnaA05g25490D	qRRL-A05-1;qRRT-A05-1	chrA05:18850138-18851209	unknown protein	AT3G13950	Domain of unknown function
BnaA05g25500D	qRRL-A05-1;qRRT-A05-1	chrA05:18853421-18856864	Dihydrolipoamide acetyltransferase, long form protein	AT3G13930	2-oxoacid dehydrogenases acyltransferase (catalytic domain)
BnaA05g25510D	qRRL-A05-1;qRRT-A05-1	chrA05:18858645-18860121	eukaryotic translation initiation factor 4A1 (EIF4A1)	AT3G13920	DEAD/DEAH box helicase
BnaA05g25520D	qRRL-A05-1;qRRT-A05-1	chrA05:18861097-18861370	Protein of unknown function (DUF3511)	AT3G13910	Domain of unknown function (DUF3511)
BnaA05g25530D	qRRL-A05-1;qRRT-A05-1	chrA05:18875436-18876806	myb domain protein 26 (MYB26)	AT3G13890	Myb-like DNA-binding domain
BnaA05g25540D	qRRL-A05-1;qRRT-A05-1	chrA05:18877700-18878856	Ribosomal protein L34	AT3G13882	Ribosomal protein L34
BnaA05g25550D	qRRL-A05-1;qRRT-A05-1	chrA05:18882534-18886944	ROOT HAIR DEFECTIVE 3 (RHD3)	AT3G13870	Root hair defective 3 GTP-binding protein (RHD3)
BnaA05g25560D	qRRL-A05-1;qRRT-A05-1	chrA05:18888577-18889351	LOB domain-containing protein 22 (LBD22)	AT3G13850	Lateral organ boundaries (LOB) domain
BnaA05g25570D	qRRL-A05-1;qRRT-A05-1	chrA05:18891962-18892172	unknown protein	AT3G13845	--
BnaA05g25580D	qRRL-A05-1;qRRT-A05-1	chrA05:18894975-18897372	indeterminate(ID)-domain 11 (IDD11)	AT3G13810	--
BnaA05g25590D	qRRL-A05-1;qRRT-A05-1	chrA05:18902851-18904821	embryo defective 1027 (emb1027)	AT4G26300	tRNA synthetases class I (R)
BnaA05g25600D	qRRL-A05-1;qRRT-A05-1	chrA05:18912000-18914938	ATBFRUCT1	AT3G13790	Glycosyl hydrolases family 32 N-terminal domain
BnaA05g25610D	qRRL-A05-1;qRRT-A05-1	chrA05:18916400-18918499	cell wall invertase 5 (CWINV5)	AT3G13784	Glycosyl hydrolases family 32 N-terminal domain
BnaA05g25620D	qRRL-A05-1;qRRT-A05-1	chrA05:18918635-18920492	nucleosome assembly protein1	AT3G13782	Nucleosome assembly protein (NAP)
BnaA05g25630D	qRRL-A05-1;qRRT-A05-1	chrA05:18920904-18922116	SMAD/FHA domain-containing protein	AT3G13780	--
BnaA05g25640D	qRRL-A05-1;qRRT-A05-1	chrA05:18923088-18925964	transmembrane nine 7 (TMN7)	AT3G13772	Endomembrane protein 70
BnaA05g25650D	qRRL-A05-1;qRRT-A05-1	chrA05:18926119-18928000	Pentatricopeptide repeat (PPR) superfamily protein	AT3G13770	PPR repeat family
BnaA05g25660D	qRRL-A05-1;qRRT-A05-1	chrA05:18929030-18933379	beta galactosidase 1 (BGAL1)	AT3G13750	Glycosyl hydrolases family 35
BnaA05g25670D	qRRL-A05-1;qRRT-A05-1	chrA05:18944588-18946189	Ribonuclease III family protein	AT3G13740	Ribonuclease III domain
BnaA05g25680D	qRRL-A05-1;qRRT-A05-1	chrA05:18949414-18952102	cytochrome P450, family 90, subfamily D, polypeptide 1 (CYP90D1)	AT3G13730	Cytochrome P450
BnaA05g25700D	qRRL-A05-1;qRRT-A05-1	chrA05:18954012-18954558	PRA8	AT3G13720	PRA1 family protein
BnaA05g25710D	qRRL-A05-1;qRRT-A05-1	chrA05:18955674-18957239	RNA-binding (RRM/RBD/RNP motifs) family protein	AT3G13700	RNA recognition motif. (a.k.a. RRM, RBD, or RNP domain)
BnaA05g25720D	qRRL-A05-1;qRRT-A05-1	chrA05:18958225-18961137	Protein kinase protein with adenine nucleotide alpha hydrolases-like domain	AT3G13690	Protein tyrosine and serine/threonine kinase
BnaA05g25730D	qRRL-A05-1;qRRT-A05-1	chrA05:18964113-18964311	Nucleic acid-binding, OB-fold-like protein	AT1G14800	--
BnaA05g25740D	qRRL-A05-1;qRRT-A05-1	chrA05:18973604-18977155	Protein kinase family protein	AT3G13670	Protein kinase domain
BnaA05g25750D	qRRL-A05-1;qRRT-A05-1	chrA05:18979507-18980068	Disease resistance-responsive (dirigent-like protein) family protein	AT3G13650	Dirigent-like protein
BnaA05g25760D	qRRL-A05-1;qRRT-A05-1	chrA05:18983171-18983559	RNAse l inhibitor protein 1 (RLI1)	AT3G13640	--
BnaA05g25770D	qRRL-A05-1;qRRT-A05-1	chrA05:18984865-18986401	Amino acid permease family protein	AT3G13620	Amino acid permease
BnaA05g25780D	qRRL-A05-1;qRRT-A05-1	chrA05:18986698-18988220	2-oxoglutarate (2OG) and Fe(II)-dependent oxygenase superfamily protein	AT3G13610	2OG-Fe(II) oxygenase superfamily
BnaA05g25790D	qRRL-A05-1;qRRT-A05-1	chrA05:18993551-18995720	calmodulin-binding family protein	AT3G13600	--
BnaA05g25800D	qRRL-A05-1;qRRT-A05-1	chrA05:19003123-19003378	unknown protein	AT1G55365	--
BnaA05g25810D	qRRL-A05-1;qRRT-A05-1	chrA05:19019754-19022872	OVULE ABORTION 5 (OVA5)	AT3G13490	tRNA synthetases class II (D, K and N)
BnaA05g25820D	qRRL-A05-1;qRRT-A05-1	chrA05:19024639-19025232	unknown protein	AT3G13480	--
BnaA05g25830D	qRRL-A05-1;qRRT-A05-1	chrA05:19025960-19028459	TCP-1/cpn60 chaperonin family protein	AT3G13470	TCP-1/cpn60 chaperonin family
BnaA05g25840D	qRRL-A05-1;qRRT-A05-1	chrA05:19030658-19033230	evolutionarily conserved C-terminal region 2 (ECT2)	AT3G13460	YT521-B-like domain
BnaA05g25850D	qRRL-A05-1;qRRT-A05-1	chrA05:19038795-19042020	S-adenosyl-L-methionine-dependent methyltransferases superfamily protein	AT3G13440	Transcription factor TFIID (or TATA-binding protein, TBP)
BnaA05g25860D	qRRL-A05-1;qRRT-A05-1	chrA05:19042983-19043913	RING/U-box superfamily protein	AT3G13430	Ring finger domain
BnaA05g25870D	qRRL-A05-1;qRRT-A05-1	chrA05:19045327-19046930	unknown protein	AT3G13420	--
BnaA05g25880D	qRRL-A05-1;qRRT-A05-1	chrA05:19047393-19049322	unknown protein	AT3G13410	--
BnaA05g25890D	qRRL-A05-1;qRRT-A05-1	chrA05:19066661-19069053	SKU5 similar 13 (sks13)	AT3G13400	Multicopper oxidase
BnaA05g25900D	qRRL-A05-1;qRRT-A05-1	chrA05:19072138-19074053	SKU5 similar 12 (sks12)	AT1G55570	Multicopper oxidase
BnaA05g25910D	qRRL-A05-1;qRRT-A05-1	chrA05:19074404-19077671	BRI1-like 3 (BRL3)	AT3G13380	Leucine rich repeat
BnaA05g25930D	qRRL-A05-1;qRRT-A05-1	chrA05:19101069-19102567	WPP domain interacting protein 3 (WIP3)	AT3G13360	--
BnaA05g25940D	qRRL-A05-1;qRRT-A05-1	chrA05:19106592-19108483	HMG (high mobility group) box protein with ARID/BRIGHT DNA-binding domain	AT3G13350	ARID/BRIGHT DNA binding domain
BnaA05g25960D	qRRL-A05-1;qRRT-A05-1	chrA05:19125951-19126787	HMG (high mobility group) box protein with ARID/BRIGHT DNA-binding domain	AT3G13350	--
BnaA05g25970D	qRRL-A05-1;qRRT-A05-1	chrA05:19127845-19128902	Transducin/WD40 repeat-like superfamily protein	AT3G13340	WD domain, G-beta repeat
BnaA05g25980D	qRRL-A05-1;qRRT-A05-1	chrA05:19140844-19141680	HMG (high mobility group) box protein with ARID/BRIGHT DNA-binding domain	AT3G13350	--
BnaA05g25990D	qRRL-A05-1;qRRT-A05-1	chrA05:19142756-19145585	Transducin/WD40 repeat-like superfamily protein	AT3G13340	WD domain, G-beta repeat
BnaA05g26000D	qRRL-A05-1;qRRT-A05-1	chrA05:19150034-19150870	HMG (high mobility group) box protein with ARID/BRIGHT DNA-binding domain	AT3G13350	--
BnaA05g26010D	qRRL-A05-1;qRRT-A05-1	chrA05:19157331-19159386	Transducin/WD40 repeat-like superfamily protein	AT3G13340	WD domain, G-beta repeat
BnaA05g26020D	qRRL-A05-1;qRRT-A05-1	chrA05:19161178-19163330	cation exchanger 2 (CAX2)	AT3G13320	Sodium/calcium exchanger protein
BnaA05g26040D	qRRL-A05-1;qRRT-A05-1	chrA05:19167669-19167834	Chaperone DnaJ-domain superfamily protein	AT3G13310	--
BnaA05g26050D	qRRL-A05-1;qRRT-A05-1	chrA05:19168464-19174133	VARICOSE (VCS)	AT3G13300	WD40 region of Ge1, enhancer of mRNA-decapping protein
BnaA05g26060D	qRRL-A05-1;qRRT-A05-1	chrA05:19178898-19184121	VARICOSE (VCS)	AT3G13300	WD40 region of Ge1, enhancer of mRNA-decapping protein
BnaA05g26070D	qRRL-A05-1;qRRT-A05-1	chrA05:19185356-19185554	unknown protein	AT3G13275	--
BnaA05g26080D	qRRL-A05-1;qRRT-A05-1	chrA05:19188033-19190418	RNA-binding KH domain-containing protein	AT3G13230	--
BnaA05g26090D	qRRL-A05-1;qRRT-A05-1	chrA05:19191897-19195838	beta glucosidase 10 (BGLU10)	AT4G27830	Glycosyl hydrolase family 1
BnaA05g26100D	qRRL-A05-1;qRRT-A05-1	chrA05:19197255-19198825	EMBRYO DEFECTIVE 2769 (EMB2769)	AT3G13200	Cwf15/Cwc15 cell cycle control protein
BnaA05g26110D	qRRL-A05-1;qRRT-A05-1	chrA05:19199322-19200369	Plant protein of unknown function (DUF827)	AT3G13190	Weak chloroplast movement under blue light
BnaA05g26120D	qRRL-A05-1;qRRT-A05-1	chrA05:19202083-19202401	unknown protein	AT3G13175	--
BnaA05g26130D	qRRL-A05-1;qRRT-A05-1	chrA05:19204517-19205234	hydroxyproline-rich glycoprotein family protein	AT3G13140	--
BnaA05g26140D	qRRL-A05-1;qRRT-A05-1	chrA05:19208914-19209508	unknown protein	AT3G13130	--
BnaA05g26150D	qRRL-A05-1;qRRT-A05-1	chrA05:19212660-19213667	Ribosomal protein S10p/S20e family protein	AT3G13120	Ribosomal protein S10p/S20e
BnaA05g26160D	qRRL-A05-1;qRRT-A05-1	chrA05:19216849-19224589	multidrug resistance-associated protein 7 (MRP7)	AT3G13100	ABC transporter
BnaA05g26170D	qRRL-A05-1;qRRT-A05-1	chrA05:19226461-19228420	Cysteine/Histidine-rich C1 domain family protein	AT2G17600	C1 domain
BnaA05g26180D	qRRL-A05-1;qRRT-A05-1	chrA05:19230121-19233711	CBS domain-containing protein / transporter associated domain-containing protein	AT3G13070	Cyclin M transmembrane N-terminal domain
BnaA05g26190D	qRRL-A05-1;qRRT-A05-1	chrA05:19234651-19237910	STRUBBELIG-receptor family 4 (SRF4)	AT3G13065	Protein tyrosine and serine/threonine kinase
BnaA05g26200D	qRRL-A05-1;qRRT-A05-1	chrA05:19239363-19242305	evolutionarily conserved C-terminal region 5 (ECT5)	AT3G13060	YT521-B-like domain
BnaA05g26210D	qRRL-A05-1;qRRT-A05-1	chrA05:19244591-19246499	hAT transposon superfamily protein	AT3G13020	Protein of unknown function (DUF 659)
BnaA05g26220D	qRRL-A05-1;qRRT-A05-1	chrA05:19247654-19248320	Protein of unknown function, DUF547	AT3G13000	Protein of unknown function, DUF547
BnaA05g26230D	qRRL-A05-1;qRRT-A05-1	chrA05:19248771-19249438	histone acetyltransferase of the CBP family 5 (HAC5)	AT3G12980	Zinc finger, ZZ type
BnaA05g26240D	qRRL-A05-1;qRRT-A05-1	chrA05:19250969-19254312	NAC (No Apical Meristem) domain transcriptional regulator superfamily protein	AT3G12977	No apical meristem (NAM) protein
BnaA05g26250D	qRRL-A05-1;qRRT-A05-1	chrA05:19255903-19257007	unknown protein	AT3G12970	--
BnaA05g26260D	qRRL-A05-1;qRRT-A05-1	chrA05:19262120-19264027	2-oxoglutarate (2OG) and Fe(II)-dependent oxygenase superfamily protein	AT3G12940	--
BnaA05g26270D	qRRL-A05-1;qRRT-A05-1	chrA05:19264652-19265865	Lojap-related protein	AT3G12930	Ribosomal silencing factor during starvation
BnaA05g26280D	qRRL-A05-1;qRRT-A05-1	chrA05:19266970-19267728	RNA-binding (RRM/RBD/RNP motifs) family protein	AT5G03480	--
BnaA05g26290D	qRRL-A05-1;qRRT-A05-1	chrA05:19285290-19286688	NAC (No Apical Meristem) domain transcriptional regulator superfamily protein	AT3G12910	No apical meristem (NAM) protein
BnaA05g26300D	qRRL-A05-1;qRRT-A05-1	chrA05:19299347-19300956	2-oxoglutarate (2OG) and Fe(II)-dependent oxygenase superfamily protein	AT3G12900	2OG-Fe(II) oxygenase superfamily
BnaA05g26310D	qRRL-A05-1;qRRT-A05-1	chrA05:19306993-19308028	activator of spomin::LUC2 (ASML2)	AT3G12890	CCT motif
BnaA05g26320D	qRRL-A05-1;qRRT-A05-1	chrA05:19313886-19314432	Plant invertase/pectin methylesterase inhibitor superfamily protein	AT3G12880	Plant invertase/pectin methylesterase inhibitor
BnaA05g26330D	qRRL-A05-1;qRRT-A05-1	chrA05:19315023-19315638	unknown protein	AT3G12870	--
BnaA05g26350D	qRRL-A05-1;qRRT-A05-1	chrA05:19318441-19319127	NOP56-like pre RNA processing ribonucleoprotein	AT3G12860	--
BnaA05g26360D	qRRL-A05-1;qRRT-A05-1	chrA05:19330188-19330587	SAUR-like auxin-responsive protein family	AT3G12830	Auxin responsive protein
BnaA05g26370D	qRRL-A05-1;qRRT-A05-1	chrA05:19334035-19342197	PHOTOPERIOD-INDEPENDENT EARLY FLOWERING 1 (PIE1)	AT3G12810	SNF2 family N-terminal domain
BnaA05g26380D	qRRL-A05-1;qRRT-A05-1	chrA05:19343971-19345199	short-chain dehydrogenase-reductase B (SDRB)	AT3G12800	Enoyl-(Acyl carrier protein) reductase
BnaA05g26390D	qRRL-A05-1;qRRT-A05-1	chrA05:19360498-19361650	ubiquitin-conjugating enzyme family protein	AT3G12775	--
BnaA05g26400D	qRRL-A05-1;qRRT-A05-1	chrA05:19362318-19364496	mitochondrial editing factor 22 (MEF22)	AT3G12770	PPR repeat
BnaA05g26410D	qRRL-A05-1;qRRT-A05-1	chrA05:19364658-19366491	CONTAINS InterPro DOMAIN/s: Defective-in-cullin neddylation protein (InterPro:IPR014764), Protein of unknown function DUF298 (InterPro:IPR005176), UBA-like (InterPro:IPR009060)	AT3G12760	Cullin binding
BnaA05g26420D	qRRL-A05-1;qRRT-A05-1	chrA05:19369353-19370486	zinc transporter 1 precursor (ZIP1)	AT3G12750	ZIP Zinc transporter
BnaA05g26430D	qRRL-A05-1;qRRT-A05-1	chrA05:19370870-19372514	ALA-interacting subunit 1 (ALIS1)	AT3G12740	LEM3 (ligand-effect modulator 3) family / CDC50 family
BnaA05g26440D	qRRL-A05-1;qRRT-A05-1	chrA05:19373987-19375202	Homeodomain-like superfamily protein	AT3G12730	MYB-CC type transfactor, LHEQLE motif
BnaA05g26450D	qRRL-A05-1;qRRT-A05-1	chrA05:19378126-19379183	myb domain protein 67 (MYB67)	AT3G12720	Myb-like DNA-binding domain
BnaA05g26460D	qRRL-A05-1;qRRT-A05-1	chrA05:19380739-19381067	alpha/beta-Hydrolases superfamily protein	AT1G06800	--
BnaA05g26470D	qRRL-A05-1;qRRT-A05-1	chrA05:19387279-19388584	DNA glycosylase superfamily protein	AT3G12710	Methyladenine glycosylase
BnaA05g26480D	qRRL-A05-1;qRRT-A05-1	chrA05:19389733-19391793	Eukaryotic aspartyl protease family protein	AT3G12700	Xylanase inhibitor N-terminal
BnaA05g26490D	qRRL-A05-1;qRRT-A05-1	chrA05:19394218-19396152	Eukaryotic aspartyl protease family protein	AT3G12700	Xylanase inhibitor N-terminal
BnaA05g26500D	qRRL-A05-1;qRRT-A05-1	chrA05:19400838-19403099	AGC kinase 1.5 (AGC1.5)	AT3G12690	Protein kinase domain
BnaA05g26510D	qRRL-A05-1;qRRT-A05-1	chrA05:19404136-19407725	ENHANCER OF AG-4 1 (HUA1)	AT3G12680	Zinc finger C-x8-C-x5-C-x3-H type (and similar)
BnaA05g26520D	qRRL-A05-1;qRRT-A05-1	chrA05:19408857-19412687	embryo defective 2742 (emb2742)	AT3G12670	CTP synthase N-terminus
BnaA05g26530D	qRRL-A05-1;qRRT-A05-1	chrA05:19413626-19414439	FASCICLIN-like arabinogalactan protein 14 precursor (FLA14)	AT3G12660	Fasciclin domain
BnaA05g26540D	qRRL-A05-1;qRRT-A05-1	chrA05:19415133-19415841	unknown protein	AT3G12650	--
BnaA05g26550D	qRRL-A05-1;qRRT-A05-1	chrA05:19420334-19420814	A20/AN1-like zinc finger family protein	AT3G12630	AN1-like Zinc finger
BnaA05g26560D	qRRL-A05-1;qRRT-A05-1	chrA05:19424484-19426115	Protein phosphatase 2C family protein	AT3G12620	Protein phosphatase 2C
BnaA05g26570D	qRRL-A05-1;qRRT-A05-1	chrA05:19427339-19428324	nudix hydrolase homolog 16 (NUDT16)	AT3G12600	NUDIX domain
BnaA05g26590D	qRRL-A05-1;qRRT-A05-1	chrA05:19434051-19436510	TRF-like 9 (TRFL9)	AT3G12560	Myb-like DNA-binding domain
BnaA05g26600D	qRRL-A05-1;qRRT-A05-1	chrA05:19437174-19439598	XH/XS domain-containing protein	AT3G12550	XH domain
BnaA05g26620D	qRRL-A05-1;qRRT-A05-1	chrA05:19442826-19444853	Protein of unknown function, DUF547	AT3G12540	Protein of unknown function, DUF547
BnaA05g26640D	qRRL-A05-1;qRRT-A05-1	chrA05:19447510-19449141	basic chitinase (HCHIB)	AT3G12500	Chitinase class I
BnaA05g26650D	qRRL-A05-1;qRRT-A05-1	chrA05:19449817-19450803	cystatin B (CYSB)	AT3G12490	Cystatin domain
BnaA05g26660D	qRRL-A05-1;qRRT-A05-1	chrA05:19454041-19455063	cystatin B (CYSB)	AT3G12490	Cystatin domain
BnaA05g26680D	qRRL-A05-1;qRRT-A05-1	chrA05:19455504-19460096	nuclear factor Y, subunit C11 (NF-YC11)	AT3G12480	Histone-like transcription factor (CBF/NF-Y) and archaeal histone
BnaA05g26690D	qRRL-A05-1;qRRT-A05-1	chrA05:19460690-19461754	Nascent polypeptide-associated complex (NAC), alpha subunit family protein	AT3G12390	NAC domain
BnaA05g26700D	qRRL-A05-1;qRRT-A05-1	chrA05:19462073-19465312	actin-related protein 5 (ARP5)	AT3G12380	Actin
BnaA05g26710D	qRRL-A05-1;qRRT-A05-1	chrA05:19465845-19466358	Ribosomal protein L10 family protein	AT3G12370	Ribosomal protein L10
BnaA05g26720D	qRRL-A05-1;qRRT-A05-1	chrA05:19467356-19470632	INCREASED TOLERANCE TO NACL (ITN1)	AT3G12360	Ankyrin repeats (3 copies)
BnaA05g26730D	qRRL-A05-1;qRRT-A05-1	chrA05:19471270-19471807	unknown protein	AT3G12345	--
BnaA05g26740D	qRRL-A05-1;qRRT-A05-1	chrA05:19472888-19474132	unknown protein	AT3G12320	--
BnaA05g26750D	qRRL-A05-1;qRRT-A05-1	chrA05:19475685-19477304	Amino acid dehydrogenase family protein	AT3G12290	Tetrahydrofolate dehydrogenase/cyclohydrolase, NAD(P)-binding domain
BnaA05g26760D	qRRL-A05-1;qRRT-A05-1	chrA05:19478652-19483359	retinoblastoma-related 1 (RBR1)	AT3G12280	Retinoblastoma-associated protein A domain
BnaA05g26770D	qRRL-A05-1;qRRD-A05-2;qRRT-A05-1	chrA05:19483765-19486324	protein arginine methyltransferase 3 (PRMT3)	AT3G12270	Methyltransferase domain
BnaA05g26780D	qRRL-A05-1;qRRD-A05-2;qRRT-A05-1	chrA05:19486748-19487981	LYR family of Fe/S cluster biogenesis protein	AT3G12260	--
BnaA05g26790D	qRRL-A05-1;qRRD-A05-2;qRRT-A05-1	chrA05:19488506-19490400	TGACG motif-binding factor 6 (TGA6)	AT3G12250	Seed dormancy control
BnaA05g27210D	qRRL-A05-2;qRRD-A05-2	chrA05:19656115-19663018	ubiquitin-specific protease 13 (UBP13)	AT3G11910	ICP0-binding domain of Ubiquitin-specific protease 7
BnaA05g27230D	qRRL-A05-2;qRRD-A05-2	chrA05:19679663-19681985	aromatic and neutral transporter 1 (ANT1)	AT3G11900	Transmembrane amino acid transporter protein
BnaA05g27240D	qRRL-A05-2;qRRD-A05-2	chrA05:19683146-19685747	Sterile alpha motif (SAM) domain-containing protein	AT3G11890	SAM domain (Sterile alpha motif)
BnaA05g27250D	qRRL-A05-2;qRRD-A05-2	chrA05:19687919-19689796	Protein of unknown function, DUF593	AT3G11850	Zein-binding
BnaA05g27260D	qRRL-A05-2;qRRD-A05-2	chrA05:19692421-19694207	plant U-box 24 (PUB24)	AT3G11840	U-box domain
BnaA05g27270D	qRRL-A05-2;qRRD-A05-2	chrA05:19694485-19697746	TCP-1/cpn60 chaperonin family protein	AT3G11830	TCP-1/cpn60 chaperonin family
BnaA05g27280D	qRRL-A05-2;qRRD-A05-2	chrA05:19700499-19701879	syntaxin of plants 121 (SYP121)	AT3G11820	Syntaxin
BnaA05g27290D	qRRL-A05-2;qRRD-A05-2	chrA05:19704175-19705231	AGAMOUS-like 48 (AGL48)	AT2G40210	SRF-type transcription factor (DNA-binding and dimerisation domain)
BnaA05g27300D	qRRL-A05-2;qRRD-A05-2	chrA05:19708918-19710305	unknown protein	AT3G11800	--
BnaA05g27310D	qRRL-A05-2;qRRD-A05-2	chrA05:19711027-19712148	MD-2-related lipid recognition domain-containing protein / ML domain-containing protein	AT3G11780	ML domain
BnaA05g27320D	qRRL-A05-2;qRRD-A05-2	chrA05:19713167-19713770	Polynucleotidyl transferase, ribonuclease H-like superfamily protein	AT3G11770	--
BnaA05g27330D	qRRL-A05-2;qRRD-A05-2	chrA05:19715522-19716561	FOLB1	AT3G11750	Dihydroneopterin aldolase
BnaA05g27340D	qRRL-A05-2;qRRD-A05-2	chrA05:19719976-19721090	FOLB1	AT3G11750	Dihydroneopterin aldolase
BnaA05g27350D	qRRL-A05-2;qRRD-A05-2	chrA05:19723122-19725735	Polyketide cyclase/dehydrase and lipid transport superfamily protein	AT3G11720	START domain
BnaA05g27360D	qRRL-A05-2;qRRD-A05-2	chrA05:19726265-19726700	SCR-like 12 (SCRL12)	AT3G23727	Plant self-incompatibility response (SCRL) protein
BnaA05g27370D	qRRL-A05-2;qRRD-A05-2	chrA05:19727436-19727944	lysyl-tRNA synthetase 1 (ATKRS-1)	AT3G11710	tRNA synthetases class II (D, K and N)
BnaA05g27380D	qRRL-A05-2;qRRD-A05-2	chrA05:19729096-19730936	FASCICLIN-like arabinogalactan protein 18 precursor (FLA18)	AT3G11700	Fasciclin domain
BnaA05g27390D	qRRL-A05-2;qRRD-A05-2	chrA05:19733778-19734402	unknown protein	AT3G11690	--
BnaA05g27400D	qRRL-A05-2;qRRD-A05-2	chrA05:19748034-19750055	Aluminium activated malate transporter family protein	AT3G11680	Aluminium activated malate transporter
BnaA05g27410D	qRRL-A05-2;qRRD-A05-2	chrA05:19753635-19757001	DIGALACTOSYL DIACYLGLYCEROL DEFICIENT 1 (DGD1)	AT3G11670	Glycosyl transferases group 1
BnaA05g27420D	qRRL-A05-2;qRRD-A05-2	chrA05:19766840-19767479	NDR1/HIN1-like 1 (NHL1)	AT3G11660	Late embryogenesis abundant protein
BnaA05g27430D	qRRL-A05-2;qRRD-A05-2	chrA05:19774951-19775863	NDR1/HIN1-like 2 (NHL2)	AT3G11650	Late embryogenesis abundant protein
BnaA05g27440D	qRRL-A05-2;qRRD-A05-2	chrA05:19776104-19777417	Thioredoxin superfamily protein	AT3G11630	AhpC/TSA family
BnaA05g27450D	qRRL-A05-2;qRRD-A05-2	chrA05:19777943-19780236	alpha/beta-Hydrolases superfamily protein	AT3G11620	Lipid-droplet associated hydrolase
BnaA05g27460D	qRRL-A05-2;qRRD-A05-2	chrA05:19781861-19782218	unknown protein	AT3G11600	--
BnaA05g27470D	qRRL-A05-2;qRRD-A05-2	chrA05:19785367-19788455	unknown protein	AT3G11590	--
BnaA05g27480D	qRRL-A05-2;qRRD-A05-2	chrA05:19801013-19803210	AP2/B3-like transcriptional factor family protein	AT3G11580	B3 DNA binding domain
BnaA05g27490D	qRRL-A05-2;qRRD-A05-2	chrA05:19807428-19813322	LETM1-like protein	AT3G11560	LETM1-like protein
BnaA05g27500D	qRRL-A05-2;qRRD-A05-2	chrA05:19813827-19814598	Uncharacterised protein family (UPF0497)	AT3G11550	Domain of unknown function (DUF588)
BnaA05g27510D	qRRL-A05-2;qRRD-A05-2	chrA05:19815299-19819637	SPINDLY (SPY)	AT3G11540	Tetratricopeptide repeat
BnaA05g27520D	qRRL-A05-2;qRRD-A05-2	chrA05:19822437-19823452	Vacuolar protein sorting 55 (VPS55) family protein	AT3G11530	Vacuolar protein sorting 55
BnaA05g27530D	qRRL-A05-2;qRRD-A05-2	chrA05:19825491-19826863	Ribosomal protein S11 family protein	AT3G11510	Ribosomal protein S11
BnaA05g27540D	qRRL-A05-2;qRRD-A05-2	chrA05:19827556-19828385	Small nuclear ribonucleoprotein family protein	AT3G11500	LSM domain
BnaA05g27550D	qRRL-A05-2;qRRD-A05-2	chrA05:19830410-19831901	rac GTPase activating protein	AT3G11490	RhoGAP domain
BnaA05g27560D	qRRL-A05-2;qRRD-A05-2	chrA05:19833315-19835894	BSMT1	AT3G11480	SAM dependent carboxyl methyltransferase
BnaA05g27570D	qRRL-A05-2;qRRD-A05-2	chrA05:19836697-19837205	rac GTPase activating protein	AT3G11490	RhoGAP domain
BnaA05g27580D	qRRL-A05-2;qRRD-A05-2	chrA05:19847740-19849404	BSMT1	AT3G11480	SAM dependent carboxyl methyltransferase
BnaA05g27590D	qRRL-A05-2;qRRD-A05-2	chrA05:19852332-19853897	4'-phosphopantetheinyl transferase superfamily	AT3G11470	4'-phosphopantetheinyl transferase superfamily
BnaA05g27600D	qRRL-A05-2;qRRD-A05-2	chrA05:19853978-19855835	Pentatricopeptide repeat (PPR) superfamily protein	AT3G11460	PPR repeat family
BnaA05g27610D	qRRL-A05-2;qRRD-A05-2	chrA05:19856863-19858786	DnaJ domain	AT3G11450	DnaJ domain
BnaA05g27620D	qRRL-A05-2;qRRD-A05-2	chrA05:19859170-19860881	myb domain protein 65 (MYB65)	AT3G11440	Myb-like DNA-binding domain
BnaA05g27630D	qRRL-A05-2;qRRD-A05-2	chrA05:19862129-19865289	FUNCTIONS IN: molecular_function unknown	AT3G06710	--
BnaA05g27640D	qRRL-A05-2;qRRD-A05-2	chrA05:19868117-19870028	glycerol-3-phosphate acyltransferase 5 (GPAT5)	AT3G11430	--
BnaA05g27650D	qRRL-A05-2;qRRD-A05-2	chrA05:19871795-19874256	Protein of unknown function (DUF604)	AT3G11420	Protein of unknown function, DUF604
BnaA05g27660D	qRRL-A05-2;qRRD-A05-2	chrA05:19884087-19885380	protein phosphatase 2CA (PP2CA)	AT3G11410	Protein phosphatase 2C
BnaA05g27670D	qRRL-A05-2;qRRD-A05-2	chrA05:19888754-19890404	eukaryotic translation initiation factor 3G1 (EIF3G1)	AT3G11400	Eukaryotic translation initiation factor 3 subunit G
BnaA05g27680D	qRRL-A05-2;qRRD-A05-2	chrA05:19891038-19892437	prenylated RAB acceptor 1.A3 (PRA1.A3)	AT3G11397	PRA1 family protein
BnaA05g27690D	qRRL-A05-2;qRRD-A05-2	chrA05:19893136-19896614	NEURAL PRECURSOR CELL EXPRESSED, DEVELOPMENTALLY DOWN-REGULATED GENE 1 (NEDD1)	AT5G05970	WD domain, G-beta repeat
BnaA05g27700D	qRRL-A05-2;qRRD-A05-2	chrA05:19898053-19899882	UDP-Glycosyltransferase superfamily protein	AT3G11340	UDP-glucoronosyl and UDP-glucosyl transferase
BnaA05g27710D	qRRL-A05-2;qRRD-A05-2	chrA05:19902060-19904894	plant intracellular ras group-related LRR 9 (PIRL9)	AT3G11330	Leucine rich repeat
BnaA05g27720D	qRRL-A05-2;qRRD-A05-2	chrA05:19906634-19908442	Nucleotide-sugar transporter family protein	AT3G11320	Triose-phosphate Transporter family
BnaA05g27730D	qRRL-A05-2;qRRD-A05-2	chrA05:19909854-19912253	IRREGULAR XYLEM 12 (IRX12)	AT2G38080	Multicopper oxidase
BnaA05g27740D	qRRL-A05-2;qRRD-A05-2	chrA05:19914122-19915006	Duplicated homeodomain-like superfamily protein	AT3G11280	Myb-like DNA-binding domain
BnaA05g27750D	qRRL-A05-2;qRRD-A05-2	chrA05:19924626-19925362	WUSCHEL related homeobox 5 (WOX5)	AT3G11260	Homeodomain
BnaA05g27760D	qRRL-A05-2;qRRD-A05-2	chrA05:19929770-19932106	arginine-tRNA protein transferase 2 (ATE2)	AT3G11240	Arginine-tRNA-protein transferase, C terminus
BnaA05g27770D	qRRL-A05-2;qRRD-A05-2	chrA05:19932583-19934116	Yippee family putative zinc-binding protein	AT3G11230	Yippee zinc-binding/DNA-binding /Mis18, centromere assembly
BnaA05g27780D	qRRL-A05-2;qRRD-A05-2	chrA05:19935771-19937593	ELONGATA 1 (ELO1)	AT3G11220	PAXNEB protein
BnaA05g27790D	qRRL-A05-2;qRRD-A05-2	chrA05:19938709-19940644	SGNH hydrolase-type esterase superfamily protein	AT3G11210	GDSL-like Lipase/Acylhydrolase family
BnaA05g27800D	qRRL-A05-2;qRRD-A05-2	chrA05:19941774-19943777	alfin-like 2 (AL2)	AT3G11200	Alfin
BnaA05g27810D	qRRL-A05-2;qRRD-A05-2	chrA05:19947661-19950363	2-oxoglutarate (2OG) and Fe(II)-dependent oxygenase superfamily protein	AT3G11180	2OG-Fe(II) oxygenase superfamily
BnaA05g27820D	qRRL-A05-2;qRRD-A05-2	chrA05:19954893-19955484	fatty acid desaturase 7 (FAD7)	AT3G11170	Fatty acid desaturase
BnaA05g27840D	qRRL-A05-2;qRRD-A05-2	chrA05:19960999-19963034	fatty acid desaturase 7 (FAD7)	AT3G11170	Domain of unknown function (DUF3474)
BnaA05g27850D	qRRL-A05-2;qRRD-A05-2	chrA05:19965976-19973603	Clathrin, heavy chain	AT3G11130	Region in Clathrin and VPS
BnaA05g27860D	qRRL-A05-2;qRRD-A05-2	chrA05:19974485-19974989	RING/U-box superfamily protein	AT3G11110	Ring finger domain
BnaA05g27870D	qRRL-A05-2;qRRD-A05-2	chrA05:19979633-19980152	LOB domain-containing protein 21 (LBD21)	AT3G11090	Lateral organ boundaries (LOB) domain
BnaA05g27880D	qRRL-A05-2;qRRD-A05-2	chrA05:19981071-19983419	Outer membrane OMP85 family protein	AT3G11070	Omp85 superfamily domain
BnaA05g27890D	qRRL-A05-2;qRRD-A05-2	chrA05:19984147-19985321	Transcriptional factor B3 family protein	AT4G31615	B3 DNA binding domain
BnaA05g27900D	qRRL-A05-2;qRRD-A05-2	chrA05:19986352-19988632	Transcriptional factor B3 family protein	AT4G31680	B3 DNA binding domain
BnaA05g27910D	qRRL-A05-2;qRRD-A05-2	chrA05:19989193-19990675	ferritin 2 (FER2)	AT3G11050	Ferritin-like domain
BnaA05g27920D	qRRL-A05-2;qRRD-A05-2	chrA05:19991843-19993663	TRICHOME BIREFRINGENCE-LIKE 32 (TBL32)	AT3G11030	GDSL/SGNH-like Acyl-Esterase family found in Pmr5 and Cas1p
BnaA05g27930D	qRRL-A05-2;qRRD-A05-2	chrA05:19994326-19995271	DRE/CRT-binding protein 2B (DREB2B)	AT3G11020	AP2 domain
BnaA05g27940D	qRRL-A05-2;qRRD-A05-2	chrA05:19997159-19998858	DCD (Development and Cell Death) domain protein	AT3G11000	Development and cell death domain
BnaA05g27950D	qRRL-A05-2;qRRD-A05-2	chrA05:20002253-20003374	senescence associated gene 20 (SAG20)	AT3G10985	Wound-induced protein WI12
BnaA05g27970D	qRRL-A05-2;qRRD-A05-2	chrA05:20014177-20016988	Haloacid dehalogenase-like hydrolase (HAD) superfamily protein	AT3G10970	Haloacid dehalogenase-like hydrolase
BnaA05g27980D	qRRL-A05-2;qRRD-A05-2	chrA05:20033639-20034938	dual specificity protein phosphatase (DsPTP1) family protein	AT3G10940	Dual specificity phosphatase, catalytic domain
BnaA05g27990D	qRRL-A05-2;qRRD-A05-2	chrA05:20036418-20036712	unknown protein	AT5G05300	--
BnaA05g28000D	qRRL-A05-2;qRRD-A05-2	chrA05:20037725-20039013	manganese superoxide dismutase 1 (MSD1)	AT3G10920	Iron/manganese superoxide dismutases, C-terminal domain
BnaA05g28010D	qRRL-A05-2;qRRD-A05-2	chrA05:20039455-20039940	Reticulon family protein	AT3G10915	--
BnaA05g28020D	qRRL-A05-2;qRRD-A05-2	chrA05:20040100-20041388	manganese superoxide dismutase 1 (MSD1)	AT3G10920	Iron/manganese superoxide dismutases, C-terminal domain
BnaA05g28030D	qRRL-A05-2;qRRD-A05-2	chrA05:20041928-20043128	Reticulon family protein	AT3G10915	Reticulon
BnaA05g28050D	qRRL-A05-2;qRRD-A05-2	chrA05:20050287-20051404	methyl esterase 17 (MES17)	AT3G10870	Alpha/beta hydrolase family
BnaA05g28060D	qRRL-A05-2;qRRD-A05-2	chrA05:20051854-20056651	CONSTITUTIVE EXPRESSION OF VSP 1 (CEV1)	AT5G05170	Cellulose synthase
BnaA05g28070D	qRRL-A05-2;qRRD-A05-2	chrA05:20056945-20057416	Cytochrome b-c1 complex, subunit 8 protein	AT3G10860	Cytochrome b-c1 complex subunit 8
BnaA05g28080D	qRRL-A05-2;qRRD-A05-2	chrA05:20057619-20059037	GLY2	AT3G10850	Hydroxyacylglutathione hydrolase C-terminus
BnaA05g28090D	qRRL-A05-2;qRRD-A05-2	chrA05:20059625-20061400	alpha/beta-Hydrolases superfamily protein	AT3G10840	Alpha/beta hydrolase family
BnaA05g28100D	qRRL-A05-2;qRRD-A05-2	chrA05:20061660-20063795	Transcription elongation factor (TFIIS) family protein	AT3G10820	TFIIS helical bundle-like domain
BnaA05g28120D	qRRL-A05-2;qRRD-A05-2	chrA05:20067994-20068591	RING/U-box superfamily protein	AT3G10815	Ring finger domain
BnaA05g28130D	qRRL-A05-2;qRRD-A05-2	chrA05:20070924-20072319	emp24/gp25L/p24 family/GOLD family protein	AT3G10780	emp24/gp25L/p24 family/GOLD
BnaA05g28140D	qRRL-A05-2;qRRD-A05-2	chrA05:20075237-20076902	Single-stranded nucleic acid binding R3H protein	AT3G10770	R3H domain
BnaA05g28150D	qRRL-A05-2;qRRD-A05-2	chrA05:20078646-20079506	Homeodomain-like superfamily protein	AT3G10760	Myb-like DNA-binding domain
BnaA05g28160D	qRRL-A05-2;qRRD-A05-2	chrA05:20082610-20084230	F-box/RNI-like/FBD-like domains-containing protein	AT1G05080	FBD
BnaA05g28170D	qRRL-A05-2;qRRD-A05-2	chrA05:20085253-20091201	FBD domain family	AT3G10750	Leucine Rich Repeat
BnaA05g28180D	qRRL-A05-2;qRRD-A05-2	chrA05:20091862-20093429	SAD1/UNC-84 domain protein 2 (SUN2)	AT3G10730	Sad1 / UNC-like C-terminal
BnaA05g28190D	qRRL-A05-2;qRRD-A05-2	chrA05:20094053-20101832	non-intrinsic ABC protein 7 (NAP7)	AT3G10670	ABC transporter
BnaA05g28200D	qRRL-A05-2;qRRD-A05-2	chrA05:20102766-20105698	calmodulin-domain protein kinase cdpk isoform 2 (CPK2)	AT3G10660	Protein kinase domain
BnaA05g28210D	qRRL-A05-2;qRRD-A05-2	chrA05:20106087-20107376	Regulator of chromosome condensation (RCC1) family protein	AT5G48330	Regulator of chromosome condensation (RCC1) repeat
BnaA05g28220D	qRRL-A05-2;qRRD-A05-2	chrA05:20108154-20110055	nudix hydrolase homolog 26 (NUDX26)	AT3G10620	Ribosomal S17
BnaA05g28230D	qRRL-A05-2;qRRD-A05-2	chrA05:20111547-20112496	Duplicated homeodomain-like superfamily protein	AT4G09450	Myb-like DNA-binding domain
BnaA05g28240D	qRRL-A05-2;qRRD-A05-2	chrA05:20113074-20113383	VPS24.1	AT5G22950	Snf7
BnaA05g28250D	qRRL-A05-2;qRRD-A05-2	chrA05:20118795-20119573	homolog of anti-oxidant 1 (ATX1)	AT1G66240	Heavy-metal-associated domain
BnaA05g28260D	qRRL-A05-2;qRRD-A05-2	chrA05:20120033-20121745	3-phosphoinositide-dependent protein kinase-1, putative	AT3G10572	--
BnaA05g28270D	qRRL-A05-2;qRRD-A05-2	chrA05:20122332-20123883	cytochrome P450, family 77, subfamily A, polypeptide 6 (CYP77A6)	AT3G10570	Cytochrome P450
BnaA05g28280D	qRRL-A05-2;qRRD-A05-2	chrA05:20125089-20126295	F-box and associated interaction domains-containing protein	AT1G32430	F-box associated
BnaA05g28290D	qRRL-A05-2;qRRD-A05-2	chrA05:20127157-20128285	F-box and associated interaction domains-containing protein	AT1G47390	F-box associated
BnaA05g28300D	qRRL-A05-2;qRRD-A05-2	chrA05:20132677-20135134	3-phosphoinositide-dependent protein kinase	AT3G10540	Protein kinase domain
BnaA05g28310D	qRRL-A05-2;qRRD-A05-2	chrA05:20135471-20138304	Transducin/WD40 repeat-like superfamily protein	AT3G10530	BING4CT (NUC141) domain
BnaA05g28320D	qRRL-A05-2;qRRD-A05-2	chrA05:20141081-20141427	unknown protein	AT3G10526	--
BnaA05g28330D	qRRL-A05-2;qRRD-A05-2	chrA05:20142366-20142756	LOSS OF GIANT CELLS FROM ORGANS (LGO)	AT3G10525	--
BnaA05g28340D	qRRL-A05-2;qRRD-A05-2	chrA05:20144937-20148027	haemoglobin 2 (HB2)	AT3G10520	Globin
BnaA05g28350D	qRRL-A05-2;qRRD-A05-2	chrA05:20148452-20151711	RING/U-box superfamily protein	AT5G04460	Zinc finger, C3HC4 type (RING finger)
BnaA05g28360D	qRRL-A05-2;qRRD-A05-2	chrA05:20153298-20155665	binding to TOMV RNA 1L (long form) (BTR1L)	AT5G04430	KH domain
BnaA05g28370D	qRRL-A05-2;qRRD-A05-2	chrA05:20156368-20158689	NAC domain containing protein 52 (NAC052)	AT3G10490	No apical meristem (NAM) protein
BnaA05g28380D	qRRL-A05-2;qRRD-A05-2	chrA05:20160900-20162055	C2H2-type zinc finger family protein	AT3G10470	C2H2-type zinc finger
BnaA05g28390D	qRRL-A05-2;qRRD-A05-2	chrA05:20169580-20172100	serine carboxypeptidase-like 7 (SCPL7)	AT3G10450	Serine carboxypeptidase
BnaA05g18890D	qRRL-A05-3;qRRD-A05-3	chrA05:14283740-14284274	Copper transport protein family	AT3G20180	--
BnaA05g18900D	qRRL-A05-3;qRRD-A05-3	chrA05:14284474-14285869	ARM repeat superfamily protein	AT3G20170	Armadillo/beta-catenin-like repeat
BnaA05g18910D	qRRL-A05-3;qRRD-A05-3	chrA05:14290992-14292045	Terpenoid synthases superfamily protein	AT3G20160	Polyprenyl synthetase
BnaA05g18920D	qRRL-A05-3;qRRD-A05-3	chrA05:14292902-14303265	Terpenoid cyclases family protein	AT1G78500	Squalene-hopene cyclase C-terminal domain
BnaA05g18930D	qRRL-A05-3;qRRD-A05-3	chrA05:14304653-14306271	cytochrome P450, family 705, subfamily A, polypeptide 22 (CYP705A22)	AT3G20130	Cytochrome P450
BnaA05g18940D	qRRL-A05-3;qRRD-A05-3	chrA05:14310447-14322933	cytochrome P450, family 705, subfamily A, polypeptide 23 (CYP705A23)	AT3G20140	Cytochrome P450
BnaA05g18950D	qRRL-A05-3;qRRD-A05-3	chrA05:14323431-14326084	cytochrome P450, family 705, subfamily A, polypeptide 32 (CYP705A32)	AT3G20950	Cytochrome P450
BnaA05g18960D	qRRL-A05-3;qRRD-A05-3	chrA05:14326170-14330698	cytochrome P450, family 705, subfamily A, polypeptide 32 (CYP705A32)	AT3G20950	Cytochrome P450
BnaA05g18970D	qRRL-A05-3;qRRD-A05-3	chrA05:14339960-14341013	Terpenoid synthases superfamily protein	AT3G20160	Polyprenyl synthetase
BnaA05g18980D	qRRL-A05-3;qRRD-A05-3	chrA05:14341595-14346022	Terpenoid cyclases family protein	AT1G78500	Squalene-hopene cyclase C-terminal domain
BnaA05g19010D	qRRL-A05-3;qRRD-A05-3	chrA05:14371109-14372733	cytochrome P450, family 705, subfamily A, polypeptide 22 (CYP705A22)	AT3G20130	Cytochrome P450
BnaA05g19020D	qRRL-A05-3;qRRD-A05-3	chrA05:14389048-14389993	cytochrome P450, family 705, subfamily A, polypeptide 32 (CYP705A32)	AT3G20950	Cytochrome P450
BnaA05g19030D	qRRL-A05-3;qRRD-A05-3	chrA05:14397097-14399041	F-box family protein-related	AT3G20620	--
BnaA05g19040D	qRRL-A05-3;qRRD-A05-3	chrA05:14403225-14404706	unknown protein	AT4G13150	SNARE associated Golgi protein
BnaA05g19070D	qRRL-A05-3;qRRD-A05-3	chrA05:14410733-14412346	cytochrome P450, family 705, subfamily A, polypeptide 32 (CYP705A32)	AT3G20950	Cytochrome P450
BnaA05g19090D	qRRL-A05-3;qRRD-A05-3	chrA05:14423356-14424627	ubiquitin-conjugating enzyme19 (UBC19)	AT3G20060	Ubiquitin-conjugating enzyme
BnaA05g19100D	qRRL-A05-3;qRRD-A05-3	chrA05:14425129-14428495	T-complex protein 1 alpha subunit (TCP-1)	AT3G20050	TCP-1/cpn60 chaperonin family
BnaA05g19110D	qRRL-A05-3;qRRD-A05-3	chrA05:14428811-14431504	ATHXK4	AT3G20040	Hexokinase
BnaA05g19120D	qRRL-A05-3;qRRD-A05-3	chrA05:14444728-14448207	protein arginine methyltransferase 6 (PRMT6)	AT3G20020	Ribosomal protein L11 methyltransferase (PrmA)
BnaA05g19130D	qRRL-A05-3;qRRD-A05-3	chrA05:14461619-14463020	Eukaryotic aspartyl protease family protein	AT3G20015	Xylanase inhibitor N-terminal
BnaA05g19140D	qRRL-A05-3;qRRD-A05-3	chrA05:14465244-14469712	SNF2 domain-containing protein / helicase domain-containing protein / zinc finger protein-related	AT3G20010	SNF2 family N-terminal domain
BnaA05g19150D	qRRL-A05-3;qRRD-A05-3	chrA05:14472139-14474988	Protein of unknown function (DUF1184)	AT1G35365	Protein of unknown function (DUF1184)
BnaA05g19160D	qRRL-A05-3;qRRD-A05-3	chrA05:14475323-14477636	translocase of the outer mitochondrial membrane 40 (TOM40)	AT3G20000	Eukaryotic porin
BnaA05g19170D	qRRL-A05-3;qRRD-A05-3	chrA05:14479620-14482273	unknown protein	AT3G19990	--
BnaA05g19180D	qRRL-A05-3;qRRD-A05-3	chrA05:14482891-14485894	flower-specific, phytochrome-associated protein phosphatase 3 (FYPP3)	AT3G19980	Calcineurin-like phosphoesterase
BnaA05g19190D	qRRL-A05-3;qRRD-A05-3	chrA05:14488098-14488667	INVOLVED IN: defense response	AT1G12663	--
BnaA05g19200D	qRRL-A05-3;qRRD-A05-3	chrA05:14493721-14494147	INVOLVED IN: defense response	AT1G12663	--
BnaA05g19210D	qRRL-A05-3;qRRD-A05-3	chrA05:14506534-14508129	alpha/beta-Hydrolases superfamily protein	AT3G19970	Eukaryotic protein of unknown function (DUF829)
BnaA05g19230D	qRRL-A05-3;qRRD-A05-3	chrA05:14524862-14533170	myosin 1 (ATM1)	AT3G19960	Myosin head (motor domain)
BnaA05g19240D	qRRL-A05-3;qRRD-A05-3	chrA05:14538508-14539480	RING/U-box superfamily protein	AT3G19950	Ring finger domain
BnaA05g19250D	qRRL-A05-3;qRRD-A05-3	chrA05:14543983-14545776	sugar transporter 4 (STP4)	AT3G19930	Sugar (and other) transporter
BnaA05g19260D	qRRL-A05-3;qRRD-A05-3	chrA05:14550703-14553044	unknown protein	AT3G19920	--
BnaA05g19270D	qRRL-A05-3;qRRD-A05-3	chrA05:14553493-14556002	RING/U-box superfamily protein	AT3G19910	Ring finger domain
BnaA05g19280D	qRRL-A05-3;qRRD-A05-3	chrA05:14557802-14563065	unknown protein	AT3G19900	CG-1 domain
BnaA05g19290D	qRRL-A05-3;qRRD-A05-3	chrA05:14564367-14565513	F-box and associated interaction domains-containing protein	AT3G20030	F-box associated
BnaA05g19300D	qRRL-A05-3;qRRD-A05-3	chrA05:14570334-14575447	nucleotide binding protein 35 (NBP35)	AT5G50960	NUBPL iron-transfer P-loop NTPase
BnaA05g19320D	qRRL-A05-3;qRRD-A05-3	chrA05:14577654-14579281	nucleotide binding protein 35 (NBP35)	AT5G50960	NUBPL iron-transfer P-loop NTPase
BnaA05g19330D	qRRL-A05-3;qRRD-A05-3	chrA05:14579964-14585334	pre-mRNA-processing protein 40C (PRP40C)	AT3G19840	FF domain
BnaA05g19340D	qRRL-A05-3;qRRD-A05-3	chrA05:14587103-14590786	NTMC2T5.2	AT3G19830	C2 domain
BnaA05g19350D	qRRL-A05-3;qRRD-A05-3	chrA05:14595149-14596931	DWARF 1 (DWF1)	AT3G19820	FAD binding domain
BnaA05g19360D	qRRL-A05-3;qRRD-A05-3	chrA05:14601420-14602484	Protein of unknown function (DUF177)	AT3G19810	Large ribosomal RNA subunit accumulation protein YceD
BnaA05g19380D	qRRL-A05-3;qRRD-A05-3	chrA05:14714372-14714999	Regulator of chromosome condensation (RCC1) family protein	AT3G55580	--
BnaA05g19390D	qRRL-A05-3;qRRD-A05-3	chrA05:14746362-14752049	CONTAINS InterPro DOMAIN/s: Nrap protein (InterPro:IPR005554)	AT1G63810	Nrap protein PAP/OAS1-like domain 5
BnaA05g19400D	qRRL-A05-3;qRRD-A05-3	chrA05:14792253-14793115	cyclin p2	AT3G21870	Cyclin
BnaA05g19410D	qRRL-A05-3;qRRD-A05-3	chrA05:14793708-14795651	peroxin 22 (PEX22)	AT3G21865	--
BnaA05g19420D	qRRL-A05-3;qRRD-A05-3	chrA05:14796362-14798967	histone-lysine N-methyltransferase ATXR2 (ATXR2)	AT3G21820	SET domain
BnaA05g19430D	qRRL-A05-3;qRRD-A05-3	chrA05:14804474-14805012	PDF1.4	AT1G19610	Gamma-thionin family
BnaA05g19440D	qRRL-A05-3;qRRD-A05-3	chrA05:14825797-14826289	UDP-glucosyl transferase 71B6 (UGT71B6)	AT3G21780	--
BnaA05g19450D	qRRL-A05-3;qRRD-A05-3	chrA05:14831909-14832860	UDP-glucosyl transferase 71B6 (UGT71B6)	AT3G21780	UDP-glucoronosyl and UDP-glucosyl transferase
BnaA05g19460D	qRRL-A05-3;qRRD-A05-3	chrA05:14833259-14834622	Peroxidase superfamily protein	AT3G21770	Peroxidase
BnaA05g19470D	qRRL-A05-3;qRRD-A05-3	chrA05:14846379-14847843	HYPOSTATIN RESISTANCE 1 (HYR1)	AT3G21760	UDP-glucoronosyl and UDP-glucosyl transferase
BnaA05g19480D	qRRL-A05-3;qRRD-A05-3	chrA05:14867082-14867868	UDP-glucosyl transferase 71B1 (UGT71B1)	AT3G21750	UDP-glucoronosyl and UDP-glucosyl transferase
BnaA05g19490D	qRRL-A05-3;qRRD-A05-3	chrA05:14867924-14868495	UDP-glucosyl transferase 71B1 (UGT71B1)	AT3G21750	--
BnaA05g19500D	qRRL-A05-3;qRRD-A05-3	chrA05:14870845-14871909	ACCUMULATION OF PHOTOSYSTEM ONE 4 (APO4)	AT3G21740	APO RNA-binding
BnaA05g19510D	qRRL-A05-3;qRRD-A05-3	chrA05:14872339-14873779	UDP-glucosyl transferase 71B1 (UGT71B1)	AT3G21750	UDP-glucoronosyl and UDP-glucosyl transferase
BnaA05g19520D	qRRL-A05-3;qRRD-A05-3	chrA05:14875206-14876643	UDP-glucosyl transferase 71B1 (UGT71B1)	AT3G21750	--
BnaA05g19530D	qRRL-A05-3;qRRD-A05-3	chrA05:14888539-14891897	isocitrate lyase (ICL)	AT3G21720	Isocitrate lyase family
BnaA05g19540D	qRRL-A05-3;qRRD-A05-3	chrA05:14902081-14903216	unknown protein	AT3G21710	--
BnaA05g19550D	qRRL-A05-3;qRRD-A05-3	chrA05:14904895-14906560	SGP2	AT3G21700	Ras family
BnaA05g19560D	qRRL-A05-3;qRRD-A05-3	chrA05:14923081-14928726	MATE efflux family protein	AT3G21690	MatE
BnaA05g19570D	qRRL-A05-3;qRRD-A05-3	chrA05:14957815-14961501	P450 reductase 1 (ATR1)	AT4G24520	--
BnaA05g19580D	qRRL-A05-3;qRRD-A05-3	chrA05:14972457-14974700	Major facilitator superfamily protein	AT3G21670	POT family
BnaA05g19590D	qRRL-A05-3;qRRD-A05-3	chrA05:14980544-14982154	Protein phosphatase 2A regulatory B subunit family protein	AT3G21650	Protein phosphatase 2A regulatory B subunit (B56 family)
BnaA05g19600D	qRRL-A05-3;qRRD-A05-3	chrA05:14983837-14986843	chitin elicitor receptor kinase 1 (CERK1)	AT3G21630	Protein tyrosine and serine/threonine kinase
BnaA05g19610D	qRRL-A05-3;qRRD-A05-3	chrA05:14988083-14989472	Acid phosphatase/vanadium-dependent haloperoxidase-related protein	AT3G21610	Divergent PAP2 family
BnaA05g19620D	qRRL-A05-3;qRRD-A05-3	chrA05:14991449-14995145	Senescence/dehydration-associated protein-related	AT3G21600	Senescence-associated protein
BnaA05g19630D	qRRL-A05-3;qRRD-A05-3	chrA05:15023609-15025103	UGT84A2	AT3G21560	UDP-glucoronosyl and UDP-glucosyl transferase
BnaA05g19640D	qRRL-A05-3;qRRD-A05-3	chrA05:15036319-15036877	DUF679 domain membrane protein 2 (DMP2)	AT3G21550	Protein of unknown function (DUF679)
BnaA05g19650D	qRRL-A05-3;qRRD-A05-3	chrA05:15042545-15043160	DUF679 domain membrane protein 1 (DMP1)	AT3G21520	Protein of unknown function (DUF679)
BnaA05g19660D	qRRL-A05-3;qRRD-A05-3	chrA05:15062441-15063553	methyltransferases	AT5G10620	Predicted SPOUT methyltransferase
BnaA05g19670D	qRRL-A05-3;qRRD-A05-3	chrA05:15066222-15070194	BRCT domain-containing DNA repair protein	AT3G21480	Regulator of Ty1 transposition protein 107 BRCT domain
BnaA05g19680D	qRRL-A05-3;qRRD-A05-3	chrA05:15071151-15072696	Pentatricopeptide repeat (PPR-like) superfamily protein	AT3G21470	PPR repeat
BnaA05g19690D	qRRL-A05-3;qRRD-A05-3	chrA05:15080489-15082335	F-box/RNI-like/FBD-like domains-containing protein	AT5G53635	FBD
BnaA05g19700D	qRRL-A05-3;qRRD-A05-3	chrA05:15082836-15085040	unknown protein	AT3G21465	--
BnaA05g19710D	qRRL-A05-3;qRRD-A05-3	chrA05:15087077-15094616	ALWAYS EARLY 3 (ALY3)	AT3G21430	DIRP
BnaA05g19720D	qRRL-A05-3;qRRD-A05-3	chrA05:15097218-15098894	2-oxoglutarate (2OG) and Fe(II)-dependent oxygenase superfamily protein	AT3G21420	non-haem dioxygenase in morphine synthesis N-terminal
BnaA05g19730D	qRRL-A05-3;qRRD-A05-3	chrA05:15134451-15138857	Ribosomal S17 family protein	AT2G05220	Ribosomal S17
BnaA05g19740D	qRRL-A05-3;qRRD-A05-3	chrA05:15147136-15148727	Glycolipid transfer protein (GLTP) family protein	AT3G21260	Glycolipid transfer protein (GLTP)
BnaA05g19750D	qRRL-A05-3;qRRD-A05-3	chrA05:15156522-15161211	multidrug resistance-associated protein 6 (MRP6)	AT3G21250	ABC transporter
BnaA05g19760D	qRRL-A05-3;qRRD-A05-3	chrA05:15165440-15168320	4-coumarate:CoA ligase 2 (4CL2)	AT3G21240	AMP-binding enzyme
BnaA05g19780D	qRRL-A05-3;qRRD-A05-3	chrA05:15195210-15202135	4-coumarate:CoA ligase 5 (4CL5)	AT3G21230	AMP-binding enzyme
BnaA05g19790D	qRRL-A05-3;qRRD-A05-3	chrA05:15230577-15235883	zinc ion binding	AT3G21210	C1 domain
BnaA05g19800D	qRRL-A05-3;qRRD-A05-3	chrA05:15236540-15238189	proton gradient regulation 7 (PGR7)	AT3G21200	Protein of unknown function (DUF2470)
BnaA05g19810D	qRRL-A05-3;qRRD-A05-3	chrA05:15243615-15245676	O-fucosyltransferase family protein	AT3G21190	GDP-fucose protein O-fucosyltransferase
BnaA05g19820D	qRRL-A05-3;qRRD-A05-3	chrA05:15246293-15249389	autoinhibited Ca(2+)-ATPase 9 (ACA9)	AT3G21180	Cation transporting ATPase, C-terminus
BnaA05g19830D	qRRL-A05-3;qRRD-A05-3	chrA05:15250330-15256239	autoinhibited Ca(2+)-ATPase 9 (ACA9)	AT3G21180	Cation transporting ATPase, C-terminus
BnaA05g19840D	qRRL-A05-3;qRRD-A05-3	chrA05:15257242-15258739	ZIM-like 1 (ZML1)	AT3G21175	GATA zinc finger
BnaA05g19850D	qRRL-A05-3;qRRD-A05-3	chrA05:15260701-15263182	Nucleic acid-binding, OB-fold-like protein	AT1G52950	Domain of unknown function DUF223
BnaA05g19860D	qRRL-A05-3;qRRD-A05-3	chrA05:15266728-15270520	PIF1 helicase	AT3G51690	Helitron helicase-like domain at N-terminus
BnaA05g19870D	qRRL-A05-3;qRRD-A05-3	chrA05:15271921-15273078	Nucleic acid-binding, OB-fold-like protein	AT1G52950	Domain of unknown function DUF223
BnaA05g19890D	qRRL-A05-3;qRRD-A05-3	chrA05:15293439-15296940	alpha-mannosidase 2 (MNS2)	AT3G21160	Glycosyl hydrolase family 47
BnaA05g19900D	qRRL-A05-3;qRRD-A05-3	chrA05:15298356-15299022	B-box 32 (BBX32)	AT3G21150	--
BnaA05g19910D	qRRL-A05-3;qRRD-A05-3	chrA05:15301911-15304334	Pyridoxamine 5'-phosphate oxidase family protein	AT3G21140	Pyridoxamine 5'-phosphate oxidase
BnaA05g19920D	qRRL-A05-3;qRRD-A05-3	chrA05:15306028-15306385	F-box and associated interaction domains-containing protein	AT4G10190	F-box associated
BnaA05g19940D	qRRL-A05-3;qRRD-A05-3	chrA05:15320814-15321951	F-box and associated interaction domains-containing protein	AT4G10190	F-box associated
BnaA05g19950D	qRRL-A05-3;qRRD-A05-3	chrA05:15341110-15343639	RNA-binding (RRM/RBD/RNP motifs) family protein	AT3G21100	RNA recognition motif. (a.k.a. RRM, RBD, or RNP domain)
BnaA05g19960D	qRRL-A05-3;qRRD-A05-3	chrA05:15419551-15421127	NFU domain protein 4 (NFU4)	AT3G20970	NifU-like domain
BnaA05g19970D	qRRL-A05-3;qRRD-A05-3	chrA05:15421424-15423337	RNA-binding (RRM/RBD/RNP motifs) family protein	AT3G20930	RNA recognition motif. (a.k.a. RRM, RBD, or RNP domain)
BnaA05g19980D	qRRL-A05-3;qRRD-A05-3	chrA05:15423990-15425699	translocation protein-related	AT3G20920	Translocation protein Sec62
BnaA05g19990D	qRRL-A05-3;qRRD-A05-3	chrA05:15426015-15427437	nuclear factor Y, subunit A9 (NF-YA9)	AT3G20910	CCAAT-binding transcription factor (CBF-B/NF-YA) subunit B
BnaA05g20000D	qRRL-A05-3;qRRD-A05-3	chrA05:15431288-15431711	unknown protein	AT3G20898	--
BnaA05g20010D	qRRL-A05-3;qRRD-A05-3	chrA05:15443614-15444653	RNA-binding (RRM/RBD/RNP motifs) family protein	AT3G20890	RNA recognition motif. (a.k.a. RRM, RBD, or RNP domain)
BnaA05g20020D	qRRL-A05-3;qRRD-A05-3	chrA05:15458713-15461387	ZIP metal ion transporter family	AT3G20870	ZIP Zinc transporter
BnaA05g20030D	qRRL-A05-3;qRRD-A05-3	chrA05:15461843-15462038	arabinogalactan protein 40 (AGP40)	AT3G20865	--
BnaA05g20040D	qRRL-A05-3;qRRD-A05-3	chrA05:15462312-15464656	NIMA-related kinase 5 (NEK5)	AT3G20860	Protein kinase domain
BnaA05g20050D	qRRL-A05-3;qRRD-A05-3	chrA05:15472419-15475036	PLETHORA 1 (PLT1)	AT3G20840	AP2 domain
BnaA05g20080D	qRRL-A05-3;qRRD-A05-3	chrA05:15548999-15550211	AGC (cAMP-dependent, cGMP-dependent and protein kinase C) kinase family protein	AT3G20830	Protein kinase domain
BnaA05g20090D	qRRL-A05-3;qRRD-A05-3	chrA05:15556714-15557812	Leucine-rich repeat (LRR) family protein	AT3G20820	Leucine rich repeat
BnaA05g20100D	qRRL-A05-3;qRRD-A05-3	chrA05:15560258-15562212	2-oxoglutarate (2OG) and Fe(II)-dependent oxygenase superfamily protein	AT3G20810	Cupin-like domain
BnaA05g20110D	qRRL-A05-3;qRRD-A05-3	chrA05:15568112-15570081	Cell differentiation, Rcd1-like protein	AT3G20800	Cell differentiation family, Rcd1-like
BnaA05g20120D	qRRL-A05-3;qRRD-A05-3	chrA05:15570464-15572909	NAD(P)-binding Rossmann-fold superfamily protein	AT3G20790	Oxidoreductase family, NAD-binding Rossmann fold
BnaA05g20130D	qRRL-A05-3;qRRD-A05-3	chrA05:15573273-15577593	topoisomerase 6 subunit B (TOP6B)	AT3G20780	Topoisomerase VI B subunit, transducer
BnaA05g20140D	qRRL-A05-3;qRRD-A05-3	chrA05:15579003-15580845	ETHYLENE-INSENSITIVE3 (EIN3)	AT3G20770	Ethylene insensitive 3
BnaA05g20150D	qRRL-A05-3;qRRD-A05-3	chrA05:15590151-15592687	FERTILIZATION-INDEPENDENT ENDOSPERM (FIE)	AT3G20740	WD domain, G-beta repeat
BnaA05g20160D	qRRL-A05-3;qRRD-A05-3	chrA05:15592750-15593540	ETHYLENE-INSENSITIVE3 (EIN3)	AT3G20770	--
BnaA05g20180D	qRRL-A05-3;qRRD-A05-3	chrA05:15618459-15620822	FERTILIZATION-INDEPENDENT ENDOSPERM (FIE)	AT3G20740	WD domain, G-beta repeat
BnaA05g20190D	qRRL-A05-3;qRRD-A05-3	chrA05:15624547-15627114	FERTILIZATION-INDEPENDENT ENDOSPERM (FIE)	AT3G20740	WD domain, G-beta repeat
BnaA05g20200D	qRRL-A05-3;qRRD-A05-3	chrA05:15627383-15630303	Tetratricopeptide repeat (TPR)-like superfamily protein	AT3G20730	PPR repeat family
BnaA05g20210D	qRRL-A05-3;qRRD-A05-3	chrA05:15634264-15635424	Ypt/Rab-GAP domain of gyp1p superfamily protein	AT4G28550	Rab-GTPase-TBC domain
BnaA05g20220D	qRRL-A05-3;qRRD-A05-3	chrA05:15635744-15641216	unknown protein	AT3G20720	--
BnaA05g20230D	qRRL-A05-3;qRRD-A05-3	chrA05:15642681-15643788	F-box family protein	AT3G20710	F-box associated
BnaA05g20240D	qRRL-A05-3;qRRD-A05-3	chrA05:15644376-15644862	histone H2A 13 (HTA13)	AT3G20670	C-terminus of histone H2A
BnaA05g20250D	qRRL-A05-3;qRRD-A05-3	chrA05:15645834-15649618	organic cation/carnitine transporter4 (4-Oct)	AT3G20660	Sugar (and other) transporter
BnaA05g20260D	qRRL-A05-3;qRRD-A05-3	chrA05:15676834-15679272	mRNA capping enzyme family protein	AT3G20650	mRNA capping enzyme
BnaA05g20270D	qRRL-A05-3;qRRD-A05-3	chrA05:15698095-15700637	basic helix-loop-helix (bHLH) DNA-binding superfamily protein	AT3G20640	--
BnaA05g20280D	qRRL-A05-3;qRRD-A05-3	chrA05:15701621-15704759	unknown protein	AT5G66290	--
BnaA05g20290D	qRRL-A05-3;qRRD-A05-3	chrA05:15708994-15714131	ubiquitin-specific protease 14 (UBP14)	AT3G20630	Ubiquitin carboxyl-terminal hydrolase
BnaA05g20300D	qRRL-A05-3;qRRD-A05-3	chrA05:15732686-15733947	F-box family protein-related	AT3G20620	--
BnaA05g20330D	qRRL-A05-3;qRRD-A05-3	chrA05:15760853-15761370	non race-specific disease resistance 1 (NDR1)	AT3G20600	--
BnaA05g20340D	qRRL-A05-3;qRRD-A05-3	chrA05:15767433-15769463	COBRA-like protein 10 precursor (COBL10)	AT3G20580	COBRA-like protein
BnaA05g20350D	qRRL-A05-3;qRRD-A05-3	chrA05:15769890-15770580	early nodulin-like protein 9 (ENODL9)	AT3G20570	Plastocyanin-like domain
BnaA05g20360D	qRRL-A05-3;qRRD-A05-3	chrA05:15770856-15774703	PDI-like 5-3 (PDIL5-3)	AT3G20560	Endoplasmic reticulum vesicle transporter
BnaA05g20370D	qRRL-A05-3;qRRD-A05-3	chrA05:15776195-15776864	unknown protein	AT3G20557	--
BnaA05g20380D	qRRL-A05-3;qRRD-A05-3	chrA05:15778615-15779016	DAWDLE (DDL)	AT3G20550	--
BnaA05g20390D	qRRL-A05-3;qRRD-A05-3	chrA05:15779210-15779831	Ankyrin repeat family protein	AT1G50900	--
BnaA05g20400D	qRRL-A05-3;qRRD-A05-3	chrA05:15781226-15788114	polymerase gamma 1 (POLGAMMA1)	AT3G20540	DNA polymerase family A
BnaA05g20410D	qRRL-A05-3;qRRD-A05-3	chrA05:15790825-15792406	Protein kinase superfamily protein	AT3G20530	Protein kinase domain
BnaA05g20420D	qRRL-A05-3;qRRD-A05-3	chrA05:15792936-15795756	SHV3-like 3 (SVL3)	AT3G20520	Glycerophosphoryl diester phosphodiesterase family
BnaA05g20430D	qRRL-A05-3;qRRD-A05-3	chrA05:15796432-15797561	Transmembrane proteins 14C	AT3G20510	Transmembrane proteins 14C
BnaA05g20440D	qRRL-A05-3;qRRD-A05-3	chrA05:15800394-15802659	purple acid phosphatase 18 (PAP18)	AT3G20500	Purple acid Phosphatase, N-terminal domain
BnaA05g20450D	qRRL-A05-3;qRRD-A05-3	chrA05:15803617-15810710	MUTS-homologue 5 (MSH5)	AT3G20475	MutS domain V
BnaA05g20460D	qRRL-A05-3;qRRD-A05-3	chrA05:15836766-15837855	Galactose oxidase/kelch repeat superfamily protein	AT2G41360	Kelch motif
BnaA05g20480D	qRRL-A05-3;qRRD-A05-3	chrA05:15848909-15849812	Haloacid dehalogenase-like hydrolase (HAD) superfamily protein	AT3G19595	NLI interacting factor-like phosphatase
BnaA05g20490D	qRRL-A05-3;qRRD-A05-3	chrA05:15859405-15860209	zinc-finger protein 2 (ZF2)	AT3G19580	C2H2-type zinc finger
BnaA05g20500D	qRRL-A05-3;qRRD-A05-3	chrA05:15868387-15869568	F-box and associated interaction domains-containing protein	AT5G36200	F-box associated
BnaA05g20520D	qRRL-A05-3;qRRD-A05-3	chrA05:15909722-15911048	AGAMOUS-like 62 (AGL62)	AT5G60440	SRF-type transcription factor (DNA-binding and dimerisation domain)
BnaA05g20530D	qRRL-A05-3;qRRD-A05-3	chrA05:15912547-15914477	Amino acid permease family protein	AT3G19553	Amino acid permease
BnaA05g20540D	qRRL-A05-3;qRRD-A05-3	chrA05:15917095-15918244	unknown protein	AT3G19550	--
BnaA05g20550D	qRRL-A05-3;qRRD-A05-3	chrA05:15930218-15931796	Protein of unknown function (DUF620)	AT3G19540	Protein of unknown function (DUF620)
BnaA05g20560D	qRRL-A05-3;qRRD-A05-3	chrA05:15941657-15945040	HAT3.1	AT3G19510	Homeodomain
BnaA05g20570D	qRRL-A05-3;qRRD-A05-3	chrA05:15946528-15948176	basic helix-loop-helix (bHLH) DNA-binding superfamily protein	AT3G19500	--
BnaA05g20580D	qRRL-A05-3;qRRD-A05-3	chrA05:15949193-15951939	sodium:hydrogen antiporter 1 (NHD1)	AT3G19490	Citrate transporter
BnaA05g20590D	qRRL-A05-3;qRRD-A05-3	chrA05:15952812-15954042	Reticulon family protein	AT3G19460	Reticulon
BnaA05g20600D	qRRL-A05-3;qRRD-A05-3	chrA05:15955016-15956847	ATCAD4	AT3G19450	Alcohol dehydrogenase GroES-like domain
BnaA05g20610D	qRRL-A05-3;qRRD-A05-3	chrA05:15959135-15961351	Pseudouridine synthase family protein	AT3G19440	RNA pseudouridylate synthase
BnaA05g20620D	qRRL-A05-3;qRRD-A05-3	chrA05:15962703-15965625	F-box and associated interaction domains-containing protein	AT5G47300	F-box associated
BnaA05g20630D	qRRL-A05-3;qRRD-A05-3	chrA05:15980058-15983159	Leucine-rich repeat protein kinase family protein	AT3G47580	Protein kinase domain
BnaA05g20640D	qRRL-A05-3;qRRD-A05-3	chrA05:15986545-15989708	PTEN 2 (PEN2)	AT3G19420	Dual specificity phosphatase, catalytic domain
BnaA05g20650D	qRRL-A05-3;qRRD-A05-3	chrA05:15994504-15996060	Cysteine proteinases superfamily protein	AT3G43960	Papain family cysteine protease
BnaA05g20660D	qRRL-A05-3;qRRD-A05-3	chrA05:15997972-15999783	Granulin repeat cysteine protease family protein	AT3G19390	Papain family cysteine protease
BnaA05g20670D	qRRL-A05-3;qRRD-A05-3	chrA05:16022543-16023327	methyl esterase 14 (MES14)	AT1G33990	--
BnaA05g20690D	qRRL-A05-3;qRRD-A05-3	chrA05:16036499-16038698	UPF3	AT1G33980	Smg-4/UPF3 family
BnaA05g20710D	qRRL-A05-3;qRRD-A05-3	chrA05:16064253-16065903	P-loop containing nucleoside triphosphate hydrolases superfamily protein	AT1G33970	AIG1 family
BnaA05g20720D	qRRL-A05-3;qRRD-A05-3	chrA05:16066553-16068107	GDSL-like Lipase/Acylhydrolase superfamily protein	AT1G33811	GDSL-like Lipase/Acylhydrolase
BnaA05g20730D	qRRL-A05-3;qRRD-A05-3	chrA05:16074508-16075470	Protein of unknown function (DUF579)	AT1G33800	Polysaccharide biosynthesis
BnaA05g20740D	qRRL-A05-3;qRRD-A05-3	chrA05:16105666-16106906	Protein of unknown function (DUF179)	AT1G33780	--
BnaA05g20750D	qRRL-A05-3;qRRD-A05-3	chrA05:16107401-16109466	Protein kinase superfamily protein	AT1G33770	Protein kinase domain
BnaA05g20780D	qRRL-A05-3;qRRD-A05-3	chrA05:16128533-16134026	Ribonuclease H-like superfamily protein	AT4G29090	zinc-binding in reverse transcriptase
BnaA05g20790D	qRRL-A05-3;qRRD-A05-3	chrA05:16148559-16149831	plant U-box 25 (PUB25)	AT3G19380	U-box domain
BnaA05g20800D	qRRL-A05-3;qRRD-A05-3	chrA05:16150872-16153420	Plant protein of unknown function (DUF869)	AT3G19370	Filament-like plant protein, long coiled-coil
BnaA05g20810D	qRRL-A05-3;qRRD-A05-3	chrA05:16158307-16159267	Protein prenylyltransferase superfamily protein	AT3G18420	Tetratricopeptide repeat
BnaA05g20820D	qRRL-A05-3;qRRD-A05-3	chrA05:16163830-16168460	poly(A) binding protein 8 (PAB8)	AT1G49760	RNA recognition motif. (a.k.a. RRM, RBD, or RNP domain)
BnaA05g20830D	qRRL-A05-3;qRRD-A05-3	chrA05:16173807-16175395	Leucine-rich repeat (LRR) family protein	AT3G19320	Leucine rich repeat
BnaA05g20840D	qRRL-A05-3;qRRD-A05-3	chrA05:16175595-16177830	PLC-like phosphodiesterases superfamily protein	AT3G19310	--
BnaA05g20850D	qRRL-A05-3;qRRD-A05-3	chrA05:16184844-16186077	PLC-like phosphodiesterases superfamily protein	AT3G19310	--
BnaA05g20860D	qRRL-A05-3;qRRD-A05-3	chrA05:16189945-16192499	Protein kinase superfamily protein	AT3G19300	Protein kinase domain
BnaA05g20870D	qRRL-A05-3;qRRD-A05-3	chrA05:16192857-16194488	ABRE binding factor 4 (ABF4)	AT3G19290	bZIP transcription factor
BnaA05g20880D	qRRL-A05-3;qRRD-A05-3	chrA05:16199557-16200734	tRNA synthetase beta subunit family protein	AT1G72550	Phe-tRNA synthetase beta subunit B1 domain
BnaA05g20890D	qRRL-A05-3;qRRD-A05-3	chrA05:16219579-16222086	cytochrome P450, family 707, subfamily A, polypeptide 4 (CYP707A4)	AT3G19270	Cytochrome P450
BnaA05g20900D	qRRL-A05-3;qRRD-A05-3	chrA05:16232592-16234340	LAG1 homologue 2 (LOH2)	AT3G19260	TLC domain
BnaA05g20910D	qRRL-A05-3;qRRD-A05-3	chrA05:16234893-16237279	Haloacid dehalogenase-like hydrolase (HAD) superfamily protein	AT3G19595	NLI interacting factor-like phosphatase
BnaA05g20920D	qRRL-A05-3;qRRD-A05-3	chrA05:16238810-16239212	2-thiocytidine tRNA biosynthesis protein, TtcA	AT1G76170	--
BnaA05g20930D	qRRL-A05-3;qRRD-A05-3	chrA05:16239544-16241532	Protein of Unknown Function (DUF239)	AT2G44250	Neprosin
BnaA05g20940D	qRRL-A05-3;qRRD-A05-3	chrA05:16245508-16247771	Protein of Unknown Function (DUF239)	AT2G44240	Neprosin
BnaA05g20950D	qRRL-A05-3;qRRD-A05-3	chrA05:16253524-16253743	Protein of Unknown Function (DUF239)	AT2G44220	Neprosin
BnaA05g20960D	qRRL-A05-3;qRRD-A05-3	chrA05:16258898-16260895	Vacuolar import/degradation, Vid27-related protein	AT3G19240	VID27 C-terminal WD40-like domain
BnaA05g20970D	qRRL-A05-3;qRRD-A05-3	chrA05:16264423-16266802	Leucine-rich repeat (LRR) family protein	AT3G19230	Malectin-like domain
BnaA05g20980D	qRRL-A05-3;qRRD-A05-3	chrA05:16267355-16268659	SNOWY COTYLEDON 2 (SCO2)	AT3G19220	--
BnaA05g20990D	qRRL-A05-3;qRRD-A05-3	chrA05:16269063-16274938	homolog of RAD54 (RAD54)	AT3G19210	SNF2 family N-terminal domain
BnaA05g21000D	qRRL-A05-3;qRRD-A05-3	chrA05:16281166-16281722	unknown protein	AT3G19200	--
BnaA05g21010D	qRRL-A05-3;qRRD-A05-3	chrA05:16291695-16296010	paralog of ARC6 (PARC6)	AT3G19180	Protein of unknown function (DUF4101)
BnaA05g21020D	qRRL-A05-3;qRRD-A05-3	chrA05:16299490-16300298	KIP-related protein 6 (KRP6)	AT3G19150	Cyclin-dependent kinase inhibitor
BnaA05g21030D	qRRL-A05-3;qRRD-A05-3	chrA05:16306154-16308507	RNA-binding protein 47B (RBP47B)	AT3G19130	RNA recognition motif. (a.k.a. RRM, RBD, or RNP domain)
BnaA05g21040D	qRRL-A05-3;qRRD-A05-3	chrA05:16309322-16312418	Protein kinase superfamily protein	AT3G19100	Protein kinase domain
BnaA05g21050D	qRRL-A05-3;qRRD-A05-3	chrA05:16314531-16316967	RNA-binding protein	AT3G19090	La domain
BnaA05g21070D	qRRL-A05-3;qRRD-A05-3	chrA05:16332249-16334619	SWIB complex BAF60b domain-containing protein	AT3G19080	SWIB/MDM2 domain
BnaA05g21080D	qRRL-A05-3;qRRD-A05-3	chrA05:16338118-16349552	phragmoplast orienting kinesin 2 (POK2)	AT3G19050	Kinesin motor domain
BnaA05g21090D	qRRL-A05-3;qRRD-A05-3	chrA05:16356374-16356557	unknown protein	AT3G19030	--
BnaA05g21100D	qRRL-A05-3;qRRD-A05-3	chrA05:16357403-16358471	methyl esterase 3 (MES3)	AT2G23610	Alpha/beta hydrolase family
BnaA05g21110D	qRRL-A05-3;qRRD-A05-3	chrA05:16364026-16365663	2-oxoglutarate (2OG) and Fe(II)-dependent oxygenase superfamily protein	AT3G19010	non-haem dioxygenase in morphine synthesis N-terminal
BnaA05g21120D	qRRL-A05-3;qRRD-A05-3	chrA05:16371655-16372198	PIF1 helicase	AT5G28780	Helicase
BnaA05g21130D	qRRL-A05-3;qRRD-A05-3	chrA05:16373484-16374831	2-oxoglutarate (2OG) and Fe(II)-dependent oxygenase superfamily protein	AT3G19000	non-haem dioxygenase in morphine synthesis N-terminal
BnaA05g21140D	qRRL-A05-3;qRRD-A05-3	chrA05:16378220-16380408	REDUCED VERNALIZATION RESPONSE 1 (VRN1)	AT3G18990	B3 DNA binding domain
BnaA05g21150D	qRRL-A05-3;qRRD-A05-3;qRRT-A05-2	chrA05:16381194-16382598	mitochondrial editing factor 20 (MEF20)	AT3G18970	PPR repeat
BnaA05g21160D	qRRL-A05-3;qRRD-A05-3;qRRT-A05-2	chrA05:16382685-16383621	AP2/B3-like transcriptional factor family protein	AT3G18960	B3 DNA binding domain
BnaA05g21170D	qRRL-A05-3;qRRD-A05-3;qRRT-A05-2	chrA05:16385532-16387084	magnesium transporter 6 (MGT6)	AT3G58970	CorA-like Mg2+ transporter protein
BnaA05g21180D	qRRL-A05-3;qRRD-A05-3;qRRT-A05-2	chrA05:16390146-16391523	Transducin/WD40 repeat-like superfamily protein	AT3G18950	WD domain, G-beta repeat
BnaA05g21190D	qRRL-A05-3;qRRD-A05-3;qRRT-A05-2	chrA05:16411290-16412995	clast3-related	AT3G18940	PAC2 family
BnaA05g21200D	qRRL-A05-3;qRRD-A05-3;qRRT-A05-2	chrA05:16415168-16416419	RING/U-box superfamily protein	AT3G18930	Ring finger domain
BnaA05g21210D	qRRL-A05-3;qRRD-A05-3;qRRT-A05-2	chrA05:16417412-16420649	NAD(P)-binding Rossmann-fold superfamily protein	AT3G18890	NAD(P)H-binding
BnaA05g21220D	qRRL-A05-3;qRRD-A05-3;qRRT-A05-2	chrA05:16421983-16422464	Nucleic acid-binding, OB-fold-like protein	AT3G18880	Ribosomal protein S17
BnaA05g21230D	qRRL-A05-3;qRRD-A05-3;qRRT-A05-2	chrA05:16422669-16423497	Mitochondrial transcription termination factor family protein	AT3G18870	mTERF
BnaA05g21240D	qRRL-A05-3;qRRD-A05-3;qRRT-A05-2	chrA05:16423889-16428666	transducin family protein / WD-40 repeat family protein	AT3G18860	PUL domain
BnaA05g21250D	qRRL-A05-3;qRRD-A05-3;qRRT-A05-2	chrA05:16443418-16444690	lysophosphatidyl acyltransferase 5 (LPAT5)	AT3G18850	Acyltransferase
BnaA05g21260D	qRRL-A05-3;qRRD-A05-3;qRRT-A05-2	chrA05:16445498-16445804	DEFECTIVE IN INDUCED RESISTANCE 1 (DIR1)	AT5G48485	Probable lipid transfer
BnaA05g21270D	qRRL-A05-3;qRRD-A05-3;qRRT-A05-2	chrA05:16446454-16448482	Tetratricopeptide repeat (TPR)-like superfamily protein	AT3G18840	PPR repeat
BnaA05g21280D	qRRL-A05-3;qRRD-A05-3;qRRT-A05-2	chrA05:16455246-16456482	RNI-like superfamily protein	AT3G18150	--
BnaA05g21290D	qRRL-A05-3;qRRD-A05-3;qRRT-A05-2	chrA05:16457226-16459080	RNI-like superfamily protein	AT3G18150	F-box domain
BnaA05g21300D	qRRL-A05-3;qRRD-A05-3;qRRT-A05-2	chrA05:16459754-16461750	RAB GTPase homolog G3F (RAB7B)	AT3G18820	Ras family
BnaA05g21310D	qRRL-A05-3;qRRD-A05-3;qRRT-A05-2	chrA05:16465377-16467768	Protein kinase superfamily protein	AT3G18810	Protein tyrosine and serine/threonine kinase
BnaA05g21320D	qRRL-A05-3;qRRD-A05-3;qRRT-A05-2	chrA05:16468225-16468837	unknown protein	AT3G18800	--
BnaA05g21330D	qRRL-A05-3;qRRD-A05-3;qRRT-A05-2	chrA05:16469685-16470579	FUNCTIONS IN: molecular_function unknown	AT3G18790	Isy1-like splicing family
BnaA05g21340D	qRRL-A05-3;qRRD-A05-3;qRRT-A05-2	chrA05:16472702-16472956	Phosphoglycerate mutase-like family protein	AT3G01310	Histidine phosphatase superfamily (branch 2)
BnaA05g21350D	qRRL-A05-3;qRRD-A05-3;qRRT-A05-2	chrA05:16476847-16478222	actin 2 (ACT2)	AT3G18780	Actin
BnaA05g21360D	qRRL-A05-3;qRRD-A05-3;qRRT-A05-2	chrA05:16479771-16480889	actin 2 (ACT2)	AT3G18780	Actin
BnaA05g21370D	qRRL-A05-3;qRRD-A05-3;qRRT-A05-2	chrA05:16491378-16492026	RING/U-box superfamily protein	AT1G49230	Ring finger domain
BnaA05g21380D	qRRL-A05-3;qRRD-A05-3;qRRT-A05-2	chrA05:16499311-16499953	RING/U-box superfamily protein	AT3G18773	Ring finger domain
BnaA05g21390D	qRRL-A05-3;qRRD-A05-3;qRRT-A05-2	chrA05:16517147-16519325	Autophagy-related protein 13	AT3G18770	Autophagy-related protein 13
BnaA05g21400D	qRRL-A05-3;qRRD-A05-3;qRRT-A05-2	chrA05:16519948-16520927	Translation elongation factor EF1B/ribosomal protein S6 family protein	AT3G18760	Ribosomal protein S6
BnaA05g21410D	qRRL-A05-3;qRRD-A05-3;qRRT-A05-2	chrA05:16522140-16522569	Ribosomal protein L7Ae/L30e/S12e/Gadd45 family protein	AT1G36240	Ribosomal protein L7Ae/L30e/S12e/Gadd45 family
BnaA05g21420D	qRRL-A05-3;qRRD-A05-3;qRRT-A05-2	chrA05:16522928-16529651	TONSOKU (TSK)	AT3G18730	Tetratricopeptide repeat
BnaA05g21430D	qRRL-A05-3;qRRD-A05-3;qRRT-A05-2	chrA05:16530604-16530886	inflorescence deficient in abscission (IDA)-like 4 (IDL4)	AT3G18715	--
BnaA05g21440D	qRRL-A05-3;qRRD-A05-3;qRRT-A05-2	chrA05:16542887-16543377	F-box/RNI-like/FBD-like domains-containing protein	AT1G16930	--
BnaA05g21450D	qRRL-A05-3;qRRD-A05-3;qRRT-A05-2	chrA05:16548086-16549367	plant U-box 29 (PUB29)	AT3G18710	U-box domain
BnaA05g21460D	qRRL-A05-3;qRRD-A05-3;qRRT-A05-2	chrA05:16552074-16552722	MAP kinase substrate 1 (MKS1)	AT3G18690	VQ motif
BnaA05g21470D	qRRL-A05-3;qRRD-A05-3;qRRT-A05-2	chrA05:16552915-16554768	Amino acid kinase family protein	AT3G18680	Amino acid kinase family
BnaA05g21480D	qRRL-A05-3;qRRD-A05-3;qRRT-A05-2	chrA05:16556261-16558750	Ankyrin repeat family protein	AT3G18670	Domain of unknown function
BnaA05g21500D	qRRL-A05-3;qRRD-A05-3;qRRT-A05-2	chrA05:16570360-16573960	plant glycogenin-like starch initiation protein 1 (PGSIP1)	AT3G18660	Glycosyl transferase family 8
BnaA05g21510D	qRRL-A05-3;qRRD-A05-3;qRRT-A05-2	chrA05:16574943-16576056	AGAMOUS-like 103 (AGL103)	AT3G18650	SRF-type transcription factor (DNA-binding and dimerisation domain)
BnaA05g21520D	qRRL-A05-3;qRRD-A05-3;qRRT-A05-2	chrA05:16577184-16578714	uracil dna glycosylase (UNG)	AT3G18630	Uracil DNA glycosylase superfamily
BnaA05g21530D	qRRL-A05-3;qRRD-A05-3;qRRT-A05-2	chrA05:16579235-16581897	DHHC-type zinc finger family protein	AT3G18620	DHHC palmitoyltransferase
BnaA05g21540D	qRRL-A05-3;qRRD-A05-3;qRRT-A05-2	chrA05:16582255-16583894	nucleolin like 2 (NUC-L2)	AT3G18610	RNA recognition motif. (a.k.a. RRM, RBD, or RNP domain)
BnaA05g21550D	qRRD-A05-3;qRRT-A05-2	chrA05:16594568-16598509	nucleolin like 2 (NUC-L2)	AT3G18610	RNA recognition motif. (a.k.a. RRM, RBD, or RNP domain)
BnaA05g21560D	qRRD-A05-3;qRRT-A05-2	chrA05:16602052-16605188	P-loop containing nucleoside triphosphate hydrolases superfamily protein	AT3G18600	DEAD/DEAH box helicase
BnaA05g21570D	qRRD-A05-3;qRRT-A05-2	chrA05:16607010-16607670	early nodulin-like protein 5 (ENODL5)	AT3G18590	Plastocyanin-like domain
BnaA05g21580D	qRRD-A05-3;qRRT-A05-2	chrA05:16608921-16609816	Nucleic acid-binding, OB-fold-like protein	AT3G18580	Single-strand binding protein family
BnaA05g21590D	qRRD-A05-3;qRRT-A05-2	chrA05:16610132-16610630	Oleosin family protein	AT3G18570	Oleosin
BnaA05g21600D	qRRD-A05-3;qRRT-A05-2	chrA05:16611791-16612190	unknown protein	AT3G18560	--
BnaA05g21610D	qRRD-A05-3;qRRT-A05-2	chrA05:16616153-16618613	Subtilase family protein	AT3G46840	Fibronectin type-III domain
BnaA05g21620D	qRRD-A05-3;qRRT-A05-2	chrA05:16631948-16633637	Serine protease inhibitor, potato inhibitor I-type family protein	AT3G46860	Potato inhibitor I family
BnaA05g21630D	qRRD-A05-3;qRRT-A05-2	chrA05:16635992-16637835	F-box and Leucine Rich Repeat domains containing protein	AT1G80960	F-box domain
BnaA05g21640D	qRRD-A05-3;qRRT-A05-2	chrA05:16641644-16645266	histone deacetylase 15 (HDA15)	AT3G18520	Histone deacetylase domain
BnaA05g21650D	qRRD-A05-3;qRRT-A05-2	chrA05:16657197-16657485	unknown protein	AT3G18510	--
BnaA05g21660D	qRRD-A05-3;qRRT-A05-2	chrA05:16657883-16660765	DNAse I-like superfamily protein	AT3G18500	Endonuclease/Exonuclease/phosphatase family
BnaA05g21670D	qRRD-A05-3;qRRT-A05-2	chrA05:16665265-16666830	Eukaryotic aspartyl protease family protein	AT3G18490	Xylanase inhibitor N-terminal
BnaA05g21680D	qRRD-A05-3;qRRT-A05-2	chrA05:16681926-16686380	CCAAT-displacement protein alternatively spliced product (CASP)	AT3G18480	CASP C terminal
BnaA05g21690D	qRRD-A05-3;qRRT-A05-2	chrA05:16687562-16688360	PLAC8 family protein	AT3G18470	PLAC8 family
BnaA05g21700D	qRRD-A05-3;qRRT-A05-2	chrA05:16690580-16691521	PLAC8 family protein	AT3G18460	PLAC8 family
BnaA05g21710D	qRRD-A05-3;qRRT-A05-2	chrA05:16692133-16693093	Protein prenylyltransferase superfamily protein	AT3G18420	Tetratricopeptide repeat
BnaA05g21720D	qRRD-A05-3;qRRT-A05-2	chrA05:16696770-16697180	Complex I subunit NDUFS6	AT3G18410	--
BnaA05g21730D	qRRD-A05-3;qRRT-A05-2	chrA05:16709574-16710480	F-box associated ubiquitination effector family protein	AT2G05600	F-box associated
BnaA05g21740D	qRRD-A05-3;qRRT-A05-2	chrA05:16710595-16712075	embryo defective 1865 (EMB1865)	AT3G18390	CRS1 / YhbY (CRM) domain
BnaA05g21750D	qRRD-A05-3;qRRT-A05-2	chrA05:16712696-16714730	sequence-specific DNA binding transcription factors	AT3G18380	SAWADEE domain
BnaA05g21760D	qRRD-A05-3;qRRT-A05-2	chrA05:16721994-16725942	ATSYTF	AT3G18370	C2 domain
BnaA05g21770D	qRRD-A05-3;qRRT-A05-2	chrA05:16729849-16739450	unknown protein	AT3G18310	F-box associated
BnaA05g21780D	qRRD-A05-3;qRRT-A05-2	chrA05:16751214-16753746	unknown protein	AT3G18310	--
BnaA05g21790D	qRRD-A05-3;qRRT-A05-2	chrA05:16754226-16756095	unknown protein	AT3G18300	--
BnaA05g21800D	qRRD-A05-3;qRRT-A05-2	chrA05:16756271-16756976	Protein of unknown function (DUF1639)	AT3G18295	Protein of unknown function (DUF1639)
BnaA05g21810D	qRRD-A05-3;qRRT-A05-2	chrA05:16758469-16764042	BRUTUS (BTS)	AT3G18290	Zinc-ribbon
BnaA05g21820D	qRRD-A05-3;qRRT-A05-2	chrA05:16780181-16782752	delta-adaptin (delta-ADR)	AT1G48760	Adaptin N terminal region
BnaA05g21830D	qRRD-A05-3;qRRT-A05-2	chrA05:16783083-16783374	Bifunctional inhibitor/lipid-transfer protein/seed storage 2S albumin superfamily protein	AT3G18280	Probable lipid transfer
BnaA05g21840D	qRRD-A05-3;qRRT-A05-2	chrA05:16786598-16788275	cytochrome P450, family 77, subfamily A, polypeptide 5 pseudogene (CYP77A5P)	AT3G18270	Enolase C-terminal domain-like
BnaA05g21860D	qRRD-A05-3;qRRT-A05-2	chrA05:16796599-16798214	RNI-like superfamily protein	AT3G18150	F-box domain
BnaA05g21870D	qRRD-A05-3;qRRT-A05-2	chrA05:16813924-16814534	Arabidopsis thaliana Nudix hydrolase homolog 7 (AtNUDT7)	AT4G12720	--
BnaA05g21880D	qRRD-A05-3;qRRT-A05-2	chrA05:16814832-16816833	RNI-like superfamily protein	AT3G18150	--
BnaA05g21890D	qRRD-A05-3;qRRT-A05-2	chrA05:16817240-16819107	Ribosomal protein S24/S35, mitochondrial	AT4G21460	Mitochondrial ribosomal subunit protein
BnaA05g21900D	qRRD-A05-3;qRRT-A05-2	chrA05:16831146-16833359	Octicosapeptide/Phox/Bem1p family protein	AT3G18230	PB1 domain
BnaA05g21910D	qRRD-A05-3;qRRT-A05-2	chrA05:16835045-16835684	mediator 21 (MED21)	AT4G04780	Subunit 21 of Mediator complex
BnaA05g21920D	qRRD-A05-3;qRRT-A05-2	chrA05:16840546-16842185	Phosphatidic acid phosphatase (PAP2) family protein	AT3G18220	PAP2 superfamily
BnaA05g21930D	qRRD-A05-3;qRRT-A05-2	chrA05:16843754-16844843	Protein of unknown function, DUF599	AT3G18215	Protein of unknown function, DUF599
BnaA05g21940D	qRRD-A05-3;qRRT-A05-2	chrA05:16853598-16855592	2-oxoglutarate (2OG) and Fe(II)-dependent oxygenase superfamily protein	AT3G18210	--
BnaA05g21950D	qRRD-A05-3;qRRT-A05-2	chrA05:16857105-16858707	TCP-1/cpn60 chaperonin family protein	AT3G18190	TCP-1/cpn60 chaperonin family
BnaA05g21960D	qRRD-A05-3;qRRT-A05-2	chrA05:16865892-16867703	Glycosyltransferase family 61 protein	AT3G18180	Protein of unknown function (DUF563)
BnaA05g21970D	qRRD-A05-3;qRRT-A05-2	chrA05:16883264-16884991	Glycosyltransferase family 61 protein	AT3G18180	Protein of unknown function (DUF563)
BnaA05g21980D	qRRD-A05-3;qRRT-A05-2	chrA05:16895498-16897254	Modifier of snc1,4 (MOS4)	AT3G18165	Breast carcinoma amplified sequence 2 (BCAS2)
BnaA05g22000D	qRRD-A05-3;qRRT-A05-2	chrA05:16899350-16900972	MULTICOPY SUPRESSOR OF IRA1 (MSI1)	AT5G58230	WD domain, G-beta repeat
BnaA05g22010D	qRRD-A05-3;qRRT-A05-2	chrA05:16901343-16902546	RNI-like superfamily protein	AT3G18150	--
BnaA05g22020D	qRRD-A05-3;qRRT-A05-2	chrA05:16904694-16906352	RNI-like superfamily protein	AT3G18150	F-box domain
BnaA05g22040D	qRRD-A05-3;qRRT-A05-2	chrA05:16908350-16918077	RNI-like superfamily protein	AT3G18150	--
BnaA05g22050D	qRRD-A05-3;qRRT-A05-2	chrA05:16918361-16919984	RNI-like superfamily protein	AT3G18150	--
BnaA05g22060D	qRRD-A05-3;qRRT-A05-2	chrA05:16927007-16928786	Transducin/WD40 repeat-like superfamily protein	AT3G18140	WD domain, G-beta repeat
BnaA05g22070D	qRRD-A05-3;qRRT-A05-2	chrA05:16929159-16930356	receptor for activated C kinase 1C (RACK1C_AT)	AT3G18130	WD domain, G-beta repeat
BnaA05g22080D	qRRD-A05-3;qRRT-A05-2	chrA05:16930809-16931255	embryo defective 1270 (EMB1270)	AT3G18110	--
BnaA05g22090D	qRRD-A05-3;qRRT-A05-2	chrA05:16931316-16931912	embryo defective 1270 (EMB1270)	AT3G18110	--
BnaA05g22100D	qRRD-A05-3;qRRT-A05-2	chrA05:16932396-16934090	embryo defective 1270 (EMB1270)	AT3G18110	PPR repeat
BnaA05g22110D	qRRD-A05-3;qRRT-A05-2	chrA05:16934238-16935555	embryo defective 1270 (EMB1270)	AT3G18110	--
BnaA05g22120D	qRRD-A05-3;qRRT-A05-2	chrA05:16935865-16939060	myb domain protein 4r1 (MYB4R1)	AT3G18100	Myb-like DNA-binding domain
BnaA05g22140D	qRRD-A05-3;qRRT-A05-2	chrA05:16940061-16946765	nuclear RNA polymerase D2A (NRPD2A)	AT3G23780	RNA polymerase Rpb2, domain 6
BnaA05g22150D	qRRD-A05-3;qRRT-A05-2	chrA05:16947885-16951148	transducin family protein / WD-40 repeat family protein	AT3G18060	WD domain, G-beta repeat
BnaA05g22160D	qRRD-A05-3;qRRT-A05-2	chrA05:16956797-16958726	unknown protein	AT3G18050	SPARK
BnaA05g22170D	qRRD-A05-3;qRRT-A05-2	chrA05:16961202-16964469	MAP kinase 9 (MPK9)	AT3G18040	Protein kinase domain
BnaA05g22180D	qRRD-A05-3;qRRT-A05-2	chrA05:16973422-16975265	HON4	AT3G18035	linker histone H1 and H5 family
BnaA05g22190D	qRRD-A05-3;qRRT-A05-2	chrA05:16982154-16984262	HON4	AT3G18035	linker histone H1 and H5 family
BnaA05g22200D	qRRD-A05-3;qRRT-A05-2	chrA05:16990720-16991417	HAL3-like protein A (HAL3A)	AT3G18030	Flavoprotein
BnaA05g22210D	qRRD-A05-3;qRRT-A05-2	chrA05:16992051-16992693	Pentatricopeptide repeat (PPR) superfamily protein	AT3G18020	PPR repeat family
BnaA05g22230D	qRRD-A05-3;qRRT-A05-2	chrA05:16996812-16998264	RNA-binding (RRM/RBD/RNP motifs) family protein	AT5G41690	RNA recognition motif. (a.k.a. RRM, RBD, or RNP domain)
BnaA05g22240D	qRRD-A05-3;qRRT-A05-2	chrA05:17003125-17005183	Pentatricopeptide repeat (PPR) superfamily protein	AT3G18020	PPR repeat family
BnaA05g22250D	qRRD-A05-3;qRRT-A05-2	chrA05:17009500-17011428	WUSCHEL related homeobox 1 (WOX1)	AT3G18010	Homeodomain
BnaA05g22260D	qRRD-A05-3;qRRT-A05-2	chrA05:17019483-17022143	XIPOTL 1 (XPL1)	AT3G18000	Methyltransferase domain
BnaA05g22270D	qRRD-A05-3;qRRT-A05-2	chrA05:17024932-17030002	translocon at the outer membrane of chloroplasts 64-III (TOC64-III)	AT3G17970	Amidase
BnaA05g22280D	qRRD-A05-3;qRRT-A05-2	chrA05:17030314-17032035	Galactose mutarotase-like superfamily protein	AT3G17940	Aldose 1-epimerase
BnaA05g22290D	qRRD-A05-3;qRRT-A05-2	chrA05:17034500-17036198	AP2/B3-like transcriptional factor family protein	AT5G25470	B3 DNA binding domain
BnaA05g22300D	qRRD-A05-3;qRRT-A05-2	chrA05:17036911-17037848	unknown protein	AT3G17930	Protein of unknown function (DUF3007)
BnaA05g22310D	qRRD-A05-3;qRRT-A05-2	chrA05:17038198-17043385	Outer arm dynein light chain 1 protein	AT3G17920	Leucine Rich repeats (2 copies)
BnaA05g22320D	qRRD-A05-3;qRRT-A05-2	chrA05:17046212-17048490	SURFEIT 1 (SURF1)	AT3G17910	SURF1 family
BnaA05g22330D	qRRD-A05-3;qRRT-A05-2	chrA05:17050794-17053737	XB3 ortholog 2 in Arabidopsis thaliana (XBAT32)	AT5G57740	--
BnaA05g22340D	qRRD-A05-3;qRRT-A05-2	chrA05:17060903-17061447	unknown protein	AT3G17890	--
BnaA05g22350D	qRRD-A05-3;qRRT-A05-2	chrA05:17061950-17064474	tetraticopeptide domain-containing thioredoxin (TDX)	AT3G17880	Thioredoxin
BnaA05g22360D	qRRD-A05-3;qRRT-A05-2	chrA05:17065472-17068042	jasmonate-zim-domain protein 3 (JAZ3)	AT3G17860	tify domain
BnaA05g22380D	qRRD-A05-3;qRRT-A05-2	chrA05:17079952-17081016	Protein kinase superfamily protein	AT3G17850	--
BnaA05g22390D	qRRD-A05-3;qRRT-A05-2	chrA05:17081591-17087716	Protein kinase superfamily protein	AT3G17850	Protein kinase domain
BnaA05g22400D	qRRD-A05-3;qRRT-A05-2	chrA05:17088394-17090542	receptor-like kinase 902 (RLK902)	AT3G17840	Protein kinase domain
BnaA05g22410D	qRRD-A05-3;qRRT-A05-2	chrA05:17091827-17094290	Molecular chaperone Hsp40/DnaJ family protein	AT3G17830	DnaJ C terminal domain
BnaA05g22420D	qRRD-A05-3;qRRT-A05-2	chrA05:17097963-17099804	glutamine synthetase 1.3 (GLN1.3)	AT3G17820	Glutamine synthetase, catalytic domain
BnaA05g22430D	qRRD-A05-3;qRRT-A05-2	chrA05:17108303-17108925	Chaperone DnaJ-domain superfamily protein	AT3G05345	DnaJ domain
BnaA05g22440D	qRRD-A05-3;qRRT-A05-2	chrA05:17109704-17111549	pyrimidine 1 (PYD1)	AT3G17810	Dihydroorotate dehydrogenase
BnaA05g22450D	qRRD-A05-3;qRRT-A05-2	chrA05:17112891-17114516	FUNCTIONS IN: molecular_function unknown	AT3G17800	Protein of unknown function (DUF760)
BnaA05g22460D	qRRD-A05-3;qRRT-A05-2	chrA05:17114989-17116192	purple acid phosphatase 17 (PAP17)	AT3G17790	Calcineurin-like phosphoesterase
BnaA05g22470D	qRRD-A05-3;qRRT-A05-2	chrA05:17125451-17126572	B-cell receptor-associated 31-like	AT1G48440	Bap31/Bap29 transmembrane region
BnaA05g22480D	qRRD-A05-3;qRRT-A05-2	chrA05:17127953-17131882	Dihydroxyacetone kinase	AT3G17770	Dak1 domain
BnaA05g22490D	qRRD-A05-3;qRRT-A05-2	chrA05:17132798-17133908	glutamate decarboxylase 5 (GAD5)	AT3G17760	Pyridoxal-dependent decarboxylase conserved domain
BnaA05g22500D	qRRD-A05-3;qRRT-A05-2	chrA05:17134437-17138415	Protein kinase superfamily protein	AT3G17750	Protein kinase domain
BnaA05g22520D	qRRD-A05-3;qRRT-A05-2	chrA05:17144137-17148773	unknown protein	AT3G17740	NRDE-2, necessary for RNA interference
BnaA05g22530D	qRRD-A05-3;qRRT-A05-2	chrA05:17149642-17150764	F-box and associated interaction domains-containing protein	AT3G17710	F-box associated
BnaA05g22540D	qRRD-A05-3;qRRT-A05-2	chrA05:17152886-17154649	NAC domain containing protein 57 (NAC057)	AT3G17730	No apical meristem (NAM) protein
BnaA05g22550D	qRRD-A05-3;qRRT-A05-2	chrA05:17157758-17161030	cyclic nucleotide-binding transporter 1 (CNBT1)	AT3G17700	Ion transport protein
BnaA05g22560D	qRRD-A05-3;qRRT-A05-2	chrA05:17162979-17166118	cyclic nucleotide gated channel 19 (CNGC19)	AT3G17690	Ion transport protein
BnaA05g22570D	qRRD-A05-3;qRRT-A05-2	chrA05:17167880-17171529	cyclic nucleotide gated channel 19 (CNGC19)	AT3G17690	Ion transport protein
BnaA05g22580D	qRRD-A05-3;qRRT-A05-2	chrA05:17173877-17176051	Kinase interacting (KIP1-like) family protein	AT3G17680	Plastocyanin-like domain
BnaA05g22590D	qRRD-A05-3;qRRT-A05-2	chrA05:17176369-17177410	tetratricopeptide repeat (TPR)-containing protein	AT3G17670	Tetratricopeptide repeat
BnaA05g22600D	qRRD-A05-3;qRRT-A05-2	chrA05:17177954-17179911	ARF-GAP domain 15 (AGD15)	AT3G17660	Putative GTPase activating protein for Arf
BnaA05g22610D	qRRD-A05-3;qRRT-A05-2	chrA05:17180867-17182055	Leucine-rich repeat (LRR) family protein	AT3G17640	Leucine rich repeat
BnaA05g22620D	qRRD-A05-3;qRRT-A05-2	chrA05:17183122-17183824	F-box and associated interaction domains-containing protein	AT3G17710	F-box associated
BnaA05g22630D	qRRD-A05-3;qRRT-A05-2	chrA05:17187504-17189048	Ribosomal protein L7Ae/L30e/S12e/Gadd45 family protein	AT3G62870	Ribosomal protein L7Ae/L30e/S12e/Gadd45 family
BnaA05g22640D	qRRD-A05-3;qRRT-A05-2	chrA05:17190215-17191298	RHOMBOID-like protein 14 (RBL14)	AT3G17611	Rhomboid family
BnaA05g22650D	qRRD-A05-3;qRRT-A05-2	chrA05:17192853-17193488	HY5-homolog (HYH)	AT3G17609	bZIP transcription factor
BnaA05g22660D	qRRD-A05-3;qRRT-A05-2	chrA05:17197387-17199157	AICARFT/IMPCHase bienzyme family protein	AT2G35040	MGS-like domain
BnaA05g22670D	qRRD-A05-3;qRRT-A05-2	chrA05:17201514-17202252	indole-3-acetic acid inducible 31 (IAA31)	AT3G17600	AUX/IAA family
BnaA05g22680D	qRRD-A05-3;qRRT-A05-2	chrA05:17202808-17204791	BUSHY GROWTH (BSH)	AT3G17590	SNF5 / SMARCB1 / INI1
BnaA05g22690D	qRRD-A05-3;qRRT-A05-2	chrA05:17206704-17206953	unknown protein	AT3G17580	--
BnaA05g22700D	qRRD-A05-3;qRRT-A05-2	chrA05:17217765-17218008	Expressed protein	AT1G48325	--
BnaA05g22710D	qRRD-A05-3;qRRT-A05-2	chrA05:17234476-17237889	CBL-interacting protein kinase 1 (CIPK1)	AT3G17510	Protein kinase domain
BnaA05g22720D	qRRD-A05-3;qRRT-A05-2	chrA05:17239114-17240281	F-box family protein	AT3G17500	F-box associated
BnaA05g22730D	qRRD-A05-3;qRRT-A05-2	chrA05:17247899-17249198	ribosomal protein L3 plastid (RPL3P)	AT3G17465	Ribosomal protein L3
BnaA05g22740D	qRRD-A05-3;qRRT-A05-2	chrA05:17250604-17252499	novel plant snare 13 (NPSN13)	AT3G17440	Snare region anchored in the vesicle membrane C-terminus
BnaA05g22750D	qRRD-A05-3;qRRT-A05-2	chrA05:17253201-17255186	Nucleotide-sugar transporter family protein	AT3G17430	Triose-phosphate Transporter family
BnaA05g22760D	qRRD-A05-3;qRRT-A05-2	chrA05:17265381-17267129	glyoxysomal protein kinase 1 (GPK1)	AT3G17420	Protein kinase domain
BnaA05g22770D	qRRD-A05-3;qRRT-A05-2	chrA05:17267996-17270899	Protein kinase superfamily protein	AT3G17410	Protein tyrosine and serine/threonine kinase
BnaA05g22780D	qRRD-A05-3;qRRT-A05-2	chrA05:17277627-17286917	phragmoplast orienting kinesin 1 (POK1)	AT3G17360	Kinesin motor domain
BnaA05g22790D	qRRD-A05-3;qRRT-A05-2	chrA05:17288062-17289301	unknown protein	AT3G17350	Wall-associated receptor kinase galacturonan-binding
BnaA05g22800D	qRRD-A05-3;qRRT-A05-2	chrA05:17291999-17293255	unknown protein	AT3G17350	Wall-associated receptor kinase galacturonan-binding
BnaA05g22810D	qRRD-A05-3;qRRT-A05-2	chrA05:17294826-17301161	ARM repeat superfamily protein	AT3G17340	Importin-beta N-terminal domain
BnaA05g22820D	qRRD-A05-3;qRRT-A05-2	chrA05:17302555-17308756	S-adenosyl-L-methionine-dependent methyltransferases superfamily protein	AT3G17310	Probable lipid transfer
BnaA06g34370D	qRRD-A06	chrA06:22711358-22711667	NADH-ubiquinone oxidoreductase B18 subunit, putative	AT2G02050	NADH-ubiquinone oxidoreductase B18 subunit (NDUFB7)
BnaA06g34380D	qRRD-A06	chrA06:22712468-22715168	peptide transporter 2 (PTR2)	AT2G02040	POT family
BnaA06g34390D	qRRD-A06	chrA06:22718428-22720843	SHOOT GRAVITROPISM 5 (SGR5)	AT2G01940	--
BnaA06g34400D	qRRD-A06	chrA06:22729020-22732425	BRI1-like 2 (BRL2)	AT2G01950	Leucine rich repeat
BnaA06g34420D	qRRD-A06	chrA06:22753170-22753809	unknown protein	AT2G01913	--
BnaA06g34430D	qRRD-A06	chrA06:22756761-22759754	ATMAP65-6	AT2G01910	Microtubule associated protein (MAP65/ASE1 family)
BnaA06g34440D	qRRD-A06	chrA06:22760325-22766696	cyclin J18 (CYCJ18)	AT2G01905	Cyclin, N-terminal domain
BnaA06g34450D	qRRD-A06	chrA06:22768630-22773727	purple acid phosphatase 8 (PAP8)	AT2G01890	Calcineurin-like phosphoesterase
BnaA06g34460D	qRRD-A06	chrA06:22774508-22778108	purple acid phosphatase 7 (PAP7)	AT2G01880	Calcineurin-like phosphoesterase
BnaA06g34470D	qRRD-A06	chrA06:22778660-22779170	unknown protein	AT2G01870	--
BnaA06g34480D	qRRD-A06	chrA06:22779275-22780667	EMBRYO DEFECTIVE 975 (EMB975)	AT2G01860	Pentatricopeptide repeat domain
BnaA06g34490D	qRRD-A06	chrA06:22781818-22783709	endoxyloglucan transferase A3 (EXGT-A3)	AT2G01850	Glycosyl hydrolases family 16
BnaA06g34500D	qRRD-A06	chrA06:22793912-22798999	WOODEN LEG (WOL)	AT2G01830	CHASE domain
BnaA06g34510D	qRRD-A06	chrA06:22802340-22803288	Leucine-rich repeat protein kinase family protein	AT2G01820	Leucine rich repeat
BnaA06g34520D	qRRD-A06	chrA06:22805385-22811779	General transcription factor 2-related zinc finger protein	AT1G41920	--
BnaA06g34530D	qRRD-A06	chrA06:22819825-22825185	bidirectional amino acid transporter 1 (BAT1)	AT2G01170	Amino acid permease
BnaA06g34540D	qRRD-A06	chrA06:22830481-22833242	Leucine-rich repeat protein kinase family protein	AT2G01820	Protein kinase domain
BnaA06g34550D	qRRD-A06	chrA06:22834063-22835523	BUB1-related (BUB1: budding uninhibited by benzymidazol 1) (BUBR1)	AT2G33560	--
BnaA06g34560D	qRRD-A06	chrA06:22835634-22835925	CONTAINS InterPro DOMAIN/s: Nuclear pore complex protein, Nucleoporin Nup85-like (InterPro:IPR011502)	AT4G32910	Nup85 Nucleoporin
BnaA06g34570D	qRRD-A06	chrA06:22837643-22839044	RING-finger protein for embryogenesis (RIE1)	AT2G01735	Ring finger domain
BnaA06g34580D	qRRD-A06	chrA06:22843786-22847243	microtubule-associated proteins 70-3 (MAP70-3)	AT2G01750	Microtubule-associated protein 70
BnaA06g34590D	qRRD-A06	chrA06:22848325-22848841	unknown protein	AT2G01755	--
BnaA06g34600D	qRRD-A06	chrA06:22850904-22851420	unknown protein	AT2G01755	--
BnaA06g34610D	qRRD-A06	chrA06:22855410-22858139	vacuolar iron transporter 1 (VIT1)	AT2G01770	VIT family
BnaA06g34630D	qRRD-A06	chrA06:22864663-22868926	RING/FYVE/PHD zinc finger superfamily protein	AT2G01810	PHD-finger
BnaA06g34640D	qRRD-A06	chrA06:22872131-22874575	PLATZ transcription factor family protein	AT2G01818	PLATZ transcription factor
BnaA06g34660D	qRRD-A06	chrA06:22887249-22887672	S-locus lectin protein kinase family protein	AT2G19130	--
BnaA06g34670D	qRRD-A06	chrA06:22890189-22892728	Leucine-rich repeat protein kinase family protein	AT2G01820	Protein kinase domain
BnaA06g34690D	qRRD-A06	chrA06:22908196-22910536	Ribophorin I	AT2G01720	Ribophorin I
BnaA06g34700D	qRRD-A06	chrA06:22915256-22919274	ARM repeat superfamily protein	AT2G01690	Vacuolar protein 14 C-terminal Fig4p binding
BnaA06g34710D	qRRD-A06	chrA06:22920311-22922668	Ankyrin repeat family protein	AT2G01680	Ankyrin repeats (3 copies)
BnaA06g34720D	qRRD-A06	chrA06:22938897-22939864	nudix hydrolase homolog 17 (NUDT17)	AT2G01670	NUDIX domain
BnaA06g34730D	qRRD-A06	chrA06:22948117-22949138	plasmodesmata-located protein 6 (PDLP6)	AT2G01660	Salt stress response/antifungal
BnaA06g34740D	qRRD-A06	chrA06:22961618-22963154	plant UBX domain-containing protein 2 (PUX2)	AT2G01650	PUB domain
BnaA06g34750D	qRRD-A06	chrA06:22966915-22967788	maternal effect embryo arrest 11 (MEE11)	AT2G01620	--
BnaA06g34760D	qRRD-A06	chrA06:22969029-22973427	maternal effect embryo arrest 11 (MEE11)	AT2G01620	--
BnaA06g34770D	qRRD-A06	chrA06:22974230-22974869	Plant invertase/pectin methylesterase inhibitor superfamily protein	AT2G01610	Plant invertase/pectin methylesterase inhibitor
BnaA06g34780D	qRRD-A06	chrA06:22976108-22976831	high mobility group A (HMGA)	AT1G14900	linker histone H1 and H5 family
BnaA06g34790D	qRRD-A06	chrA06:22977472-22981109	ENTH/ANTH/VHS superfamily protein	AT2G01600	ANTH domain
BnaA06g34800D	qRRD-A06	chrA06:22984945-22985509	unknown protein	AT2G01580	--
BnaA06g34810D	qRRD-A06	chrA06:23008988-23010707	REPRESSOR OF GA1-3 1 (RGA1)	AT2G01570	GRAS domain family
BnaA06g34820D	qRRD-A06	chrA06:23031630-23032137	unknown protein	AT1G70780	--
BnaA06g34830D	qRRD-A06	chrA06:23032218-23034087	Protein of unknown function (DUF1624)	AT5G47900	--
BnaA06g34840D	qRRD-A06	chrA06:23044931-23045696	Calcium-dependent lipid-binding (CaLB domain) family protein	AT2G01540	C2 domain
BnaA06g34850D	qRRD-A06	chrA06:23046123-23046761	poly(A) polymerase 1 (PAPS1)	AT1G17980	--
BnaA06g34860D	qRRD-A06	chrA06:23048694-23049264	MLP-like protein 328 (MLP328)	AT2G01520	Pathogenesis-related protein Bet v 1 family
BnaA06g34870D	qRRD-A06	chrA06:23062843-23063161	CLAVATA3/ESR-RELATED 16 (CLE16)	AT2G01505	--
BnaA06g34880D	qRRD-A06	chrA06:23078785-23081673	O-fucosyltransferase family protein	AT2G01480	GDP-fucose protein O-fucosyltransferase
BnaA06g34890D	qRRD-A06	chrA06:23084951-23090786	Subtilisin-like serine endopeptidase family protein	AT4G15040	Subtilase family
BnaA06g34900D	qRRD-A06	chrA06:23091169-23094002	Subtilisin-like serine endopeptidase family protein	AT4G15040	Subtilase family
BnaA06g34910D	qRRD-A06	chrA06:23096694-23098119	Transducin/WD40 repeat-like superfamily protein	AT5G50650	WD domain, G-beta repeat
BnaA06g34920D	qRRD-A06	chrA06:23098247-23098801	SEC12P-like 2 protein (STL2P)	AT2G01470	--
BnaA06g34930D	qRRD-A06	chrA06:23101956-23104261	MAP kinase 17 (MPK17)	AT2G01450	Protein kinase domain
BnaA06g34940D	qRRD-A06	chrA06:23105569-23110015	DEAD/DEAH box RNA helicase family protein	AT2G01440	Helicase conserved C-terminal domain
BnaA06g34950D	qRRD-A06	chrA06:23120017-23122727	homeobox-leucine zipper protein 17 (HB17)	AT2G01430	Homeodomain
BnaA06g34960D	qRRD-A06	chrA06:23124632-23125500	copper ion binding	AT1G45063	Plastocyanin-like domain
BnaA06g34970D	qRRD-A06	chrA06:23126160-23128216	Tetratricopeptide repeat (TPR)-like superfamily protein	AT2G01390	PPR repeat family
BnaA06g34980D	qRRD-A06	chrA06:23129065-23129940	quinolinate phoshoribosyltransferase (QPT)	AT2G01350	Quinolinate phosphoribosyl transferase, C-terminal domain
BnaA06g35000D	qRRD-A06	chrA06:23130513-23131728	At17.1	AT2G01340	Domain of unknown function (DUF4228)
BnaA06g35010D	qRRD-A06	chrA06:23137306-23137786	unknown protein	AT2G01300	--
BnaA06g35020D	qRRD-A06	chrA06:23139369-23140233	ribose-5-phosphate isomerase 2 (RPI2)	AT2G01290	Ribose 5-phosphate isomerase A (phosphoriboisomerase A)
BnaA06g35030D	qRRD-A06	chrA06:23142082-23143197	RING/FYVE/PHD zinc finger superfamily protein	AT2G01275	Protein of unknown function (DUF3675)
BnaA06g35040D	qRRD-A06	chrA06:23143758-23145789	poly(A) polymerase 1 (PAPS1)	AT1G17980	Poly(A) polymerase central domain
BnaA06g35050D	qRRD-A06	chrA06:23146687-23147865	Ribosomal protein L30/L7 family protein	AT2G01250	Ribosomal L30 N-terminal domain
BnaA06g35060D	qRRD-A06	chrA06:23148575-23151449	Nucleotidylyl transferase superfamily protein	AT2G01220	Cytidylyltransferase-like
BnaA06g35070D	qRRD-A06	chrA06:23152869-23156756	Leucine-rich repeat protein kinase family protein	AT2G01210	Protein kinase domain
BnaA06g35080D	qRRD-A06	chrA06:23156976-23157808	indole-3-acetic acid inducible 32 (IAA32)	AT2G01200	AUX/IAA family
BnaA06g35090D	qRRD-A06	chrA06:23158982-23163383	Octicosapeptide/Phox/Bem1p family protein	AT2G01190	PB1 domain
BnaA06g35100D	qRRD-A06	chrA06:23178692-23179882	phosphatidic acid phosphatase 1 (PAP1)	AT2G01180	PAP2 superfamily
BnaA06g35110D	qRRD-A06	chrA06:23180279-23182361	bidirectional amino acid transporter 1 (BAT1)	AT2G01170	Amino acid permease
BnaA06g35120D	qRRD-A06	chrA06:23185124-23185580	RING-H2 finger protein 2B (RHA2B)	AT2G01150	Ring finger domain
BnaA06g35130D	qRRD-A06	chrA06:23193405-23199101	DEA(D/H)-box RNA helicase family protein	AT2G01130	Helicase associated domain (HA2)
BnaA06g35140D	qRRD-A06	chrA06:23199686-23202440	origin recognition complex subunit 4 (ORC4)	AT2G01120	Origin recognition complex (ORC) subunit 4 C-terminus
BnaA06g35150D	qRRD-A06	chrA06:23202814-23204155	ALBINO AND PALE GREEN 2 (APG2)	AT2G01110	Sec-independent protein translocase protein (TatC)
BnaA06g35160D	qRRD-A06	chrA06:23204692-23205385	unknown protein	AT2G01100	--
BnaA06g35170D	qRRD-A06	chrA06:23206660-23207764	Late embryogenesis abundant (LEA) hydroxyproline-rich glycoprotein family	AT2G01080	Late embryogenesis abundant protein
BnaA06g35180D	qRRD-A06	chrA06:23208310-23210307	Lung seven transmembrane receptor family protein	AT2G01070	Lung seven transmembrane receptor
BnaA06g35190D	qRRD-A06	chrA06:23217364-23217787	Copper transport protein family	AT4G05030	--
BnaA06g35200D	qRRD-A06	chrA06:23218841-23222530	C2 calcium/lipid-binding and GRAM domain containing protein	AT1G03370	VAD1 Analog of StAR-related lipid transfer domain
BnaA06g35210D	qRRD-A06	chrA06:23224257-23225588	Zinc finger (C3HC4-type RING finger) family protein	AT2G38970	Ring finger domain
BnaA06g35220D	qRRD-A06	chrA06:23226870-23228659	phosphofructokinase 2 (PFK2)	AT5G47810	Phosphofructokinase
BnaA06g35230D	qRRD-A06	chrA06:23229080-23231075	Phototropic-responsive NPH3 family protein	AT5G47800	NPH3 family
BnaA06g35240D	qRRD-A06	chrA06:23234134-23235338	SMAD/FHA domain-containing protein	AT5G47790	FHA domain
BnaA06g35250D	qRRD-A06	chrA06:23236175-23238122	farnesyl diphosphate synthase 1 (FPS1)	AT5G47770	Polyprenyl synthetase
BnaA06g35270D	qRRD-A06	chrA06:23246254-23248144	D6 protein kinase like 2 (D6PKL2)	AT5G47750	Protein kinase domain
BnaA06g35280D	qRRD-A06	chrA06:23248381-23249351	Adenine nucleotide alpha hydrolases-like superfamily protein	AT5G47740	Universal stress protein family
BnaA06g35290D	qRRD-A06	chrA06:23251946-23253944	Sec14p-like phosphatidylinositol transfer family protein	AT5G47730	CRAL/TRIO domain
BnaA06g35300D	qRRD-A06	chrA06:23254386-23255090	Calcium-dependent lipid-binding (CaLB domain) family protein	AT5G47710	C2 domain
BnaA06g35310D	qRRD-A06	chrA06:23256607-23259629	putative recombination initiation defects 3 (PRD3)	AT1G01690	--
BnaA06g35320D	qRRD-A06	chrA06:23260334-23269362	binding	AT5G47690	--
BnaA06g35330D	qRRD-A06	chrA06:23269958-23271245	FUNCTIONS IN: molecular_function unknown	AT5G47680	tRNA (Guanine-1)-methyltransferase
BnaA06g35340D	qRRD-A06	chrA06:23271610-23272448	nuclear factor Y, subunit B6 (NF-YB6)	AT5G47670	Histone-like transcription factor (CBF/NF-Y) and archaeal histone
BnaA06g35350D	qRRD-A06	chrA06:23272784-23274348	Homeodomain-like superfamily protein	AT5G47660	--
BnaA06g35360D	qRRD-A06	chrA06:23277324-23279334	nudix hydrolase homolog 2 (NUDT2)	AT5G47650	Nudix hydrolase domain
BnaA06g35370D	qRRD-A06	chrA06:23281031-23281612	Pollen Ole e 1 allergen and extensin family protein	AT5G47635	Pollen protein Ole e 1 like
BnaA06g35380D	qRRD-A06	chrA06:23284369-23285797	RNA-binding (RRM/RBD/RNP motifs) family protein	AT5G47620	RNA recognition motif. (a.k.a. RRM, RBD, or RNP domain)
BnaA06g35390D	qRRD-A06	chrA06:23286435-23286975	RING/U-box superfamily protein	AT5G47610	Ring finger domain
BnaA06g35400D	qRRD-A06	chrA06:23287773-23288950	RmlC-like cupins superfamily protein	AT2G43120	Pirin
BnaA06g35410D	qRRD-A06	chrA06:23289962-23290969	Heat shock protein HSP20/alpha crystallin family	AT5G47590	Hsp20/alpha crystallin family
BnaA06g35420D	qRRD-A06	chrA06:23292011-23292560	HSP20-like chaperones superfamily protein	AT5G47600	Hsp20/alpha crystallin family
BnaA06g35430D	qRRD-A06	chrA06:23293191-23294695	Heat shock protein HSP20/alpha crystallin family	AT5G47590	Hsp20/alpha crystallin family
BnaA06g35440D	qRRD-A06	chrA06:23295477-23296450	unknown protein	AT5G47570	--
BnaA06g35450D	qRRD-A06	chrA06:23298820-23301277	tonoplast dicarboxylate transporter (TDT)	AT5G47560	Sodium:sulfate symporter transmembrane region
BnaA06g35460D	qRRD-A06	chrA06:23302822-23303185	Cystatin/monellin superfamily protein	AT5G47550	Aspartic acid proteinase inhibitor
BnaA06g35470D	qRRD-A06	chrA06:23305481-23307310	Mo25 family protein	AT5G47540	Mo25-like
BnaA06g35480D	qRRD-A06	chrA06:23309553-23310292	RAB GTPase homolog A5A (RABA5a)	AT5G47520	Ras family
BnaA06g35490D	qRRD-A06	chrA06:23310751-23312787	Sec14p-like phosphatidylinositol transfer family protein	AT5G47510	CRAL/TRIO domain
BnaA06g35500D	qRRD-A06	chrA06:23320789-23321440	ethylene responsive element binding factor 2 (ERF2)	AT5G47220	AP2 domain
BnaA06g35510D	qRRD-A06	chrA06:23322675-23325466	Hyaluronan / mRNA binding family	AT4G17520	Hyaluronan / mRNA binding family
BnaA06g35520D	qRRD-A06	chrA06:23325961-23327750	RAB GTPase homolog 1A (RAB1A)	AT5G47200	Ras family
BnaA06g35530D	qRRD-A06	chrA06:23329878-23331124	Ribosomal protein L19 family protein	AT5G47190	Ribosomal protein L19
BnaA06g35540D	qRRD-A06	chrA06:23332213-23333764	Plant VAMP (vesicle-associated membrane protein) family protein	AT5G47180	MSP (Major sperm protein) domain
BnaA06g35550D	qRRD-A06	chrA06:23334652-23335747	YDG/SRA domain-containing protein	AT5G47160	SAD/SRA domain
BnaA06g35560D	qRRD-A06	chrA06:23338618-23339617	YDG/SRA domain-containing protein	AT5G47150	SAD/SRA domain
BnaA06g35570D	qRRD-A06	chrA06:23341832-23344863	GATA transcription factor 27 (GATA27)	AT5G47140	GATA zinc finger
BnaA06g35580D	qRRD-A06	chrA06:23353166-23353623	BAX inhibitor 1 (BI1)	AT5G47120	Inhibitor of apoptosis-promoting Bax1
BnaA06g35590D	qRRD-A06	chrA06:23354413-23359357	Chlorophyll A-B binding family protein	AT5G47110	Casein kinase II regulatory subunit
BnaA06g35600D	qRRD-A06	chrA06:23362890-23364586	Protein kinase superfamily protein	AT5G47070	Protein tyrosine and serine/threonine kinase
BnaA06g35610D	qRRD-A06	chrA06:23366577-23367289	Protein of unknown function (DUF581)	AT5G47060	zinc-finger of the FCS-type, C2-C2
BnaA06g35620D	qRRD-A06	chrA06:23392425-23393591	SBP (S-ribonuclease binding protein) family protein	AT5G47050	Zinc finger, C3HC4 type (RING finger)
BnaA06g35630D	qRRD-A06	chrA06:23401747-23406905	lon protease 2 (LON2)	AT5G47040	Lon protease (S16) C-terminal proteolytic domain
BnaA06g35640D	qRRD-A06	chrA06:23407665-23409012	ATPase, F1 complex, delta/epsilon subunit	AT5G47030	ATP synthase, Delta/Epsilon chain, beta-sandwich domain
BnaA06g35650D	qRRD-A06	chrA06:23409213-23410056	Pentatricopeptide repeat (PPR) superfamily protein	AT4G38150	PPR repeat family
BnaA06g35660D	qRRD-A06	chrA06:23410726-23418092	unknown protein	AT5G47020	--
BnaA06g35670D	qRRD-A06	chrA06:23426776-23427769	Peroxidase superfamily protein	AT5G47000	Peroxidase
BnaA06g35680D	qRRD-A06	chrA06:23433849-23434437	Plant invertase/pectin methylesterase inhibitor superfamily protein	AT5G46990	Plant invertase/pectin methylesterase inhibitor
BnaA06g35690D	qRRD-A06	chrA06:23437086-23437647	Plant invertase/pectin methylesterase inhibitor superfamily protein	AT5G46980	Plant invertase/pectin methylesterase inhibitor
BnaA06g35700D	qRRD-A06	chrA06:23440158-23440743	Plant invertase/pectin methylesterase inhibitor superfamily protein	AT5G46980	Plant invertase/pectin methylesterase inhibitor
BnaA06g35710D	qRRD-A06	chrA06:23442876-23444826	Heat shock protein HSP20/alpha crystallin family	AT5G47590	Hsp20/alpha crystallin family
BnaA06g35720D	qRRD-A06	chrA06:23444964-23445547	HSP20-like chaperones superfamily protein	AT5G47600	--
BnaA06g35730D	qRRD-A06	chrA06:23446789-23447338	Plant invertase/pectin methylesterase inhibitor superfamily protein	AT5G46930	Plant invertase/pectin methylesterase inhibitor
BnaA06g35740D	qRRD-A06	chrA06:23451973-23452842	Transcription factor jumonji (jmj) family protein / zinc finger (C5HC2 type) family protein	AT5G46910	--
BnaA06g35750D	qRRD-A06	chrA06:23453487-23453823	Bifunctional inhibitor/lipid-transfer protein/seed storage 2S albumin superfamily protein	AT5G46900	Hydrophobic seed protein
BnaA06g35760D	qRRD-A06	chrA06:23455861-23456197	Bifunctional inhibitor/lipid-transfer protein/seed storage 2S albumin superfamily protein	AT5G46900	Hydrophobic seed protein
BnaA06g35770D	qRRD-A06	chrA06:23458228-23458564	Bifunctional inhibitor/lipid-transfer protein/seed storage 2S albumin superfamily protein	AT5G46900	Hydrophobic seed protein
BnaA06g35780D	qRRD-A06	chrA06:23460525-23461140	Bifunctional inhibitor/lipid-transfer protein/seed storage 2S albumin superfamily protein	AT5G46900	Hydrophobic seed protein
BnaA06g35790D	qRRD-A06	chrA06:23466403-23467017	Bifunctional inhibitor/lipid-transfer protein/seed storage 2S albumin superfamily protein	AT5G46900	Hydrophobic seed protein
BnaA06g35800D	qRRD-A06	chrA06:23468747-23469083	Bifunctional inhibitor/lipid-transfer protein/seed storage 2S albumin superfamily protein	AT5G46900	Hydrophobic seed protein
BnaA06g35810D	qRRD-A06	chrA06:23477597-23481595	homeobox-7 (HB-7)	AT5G46880	START domain
BnaA06g35820D	qRRD-A06	chrA06:23484244-23484953	Defensin-like (DEFL) family protein	AT5G46873	--
BnaA06g35830D	qRRD-A06	chrA06:23488313-23489463	ribosomal protein 1 (RP1)	AT1G43170	Ribosomal protein L3
BnaA06g35840D	qRRD-A06	chrA06:23489794-23490464	Defensin-like (DEFL) family protein	AT5G46873	--
BnaA06g35850D	qRRD-A06	chrA06:23493745-23495466	ribosomal protein 1 (RP1)	AT1G43170	Ribosomal protein L3
BnaA06g35860D	qRRD-A06	chrA06:23497055-23497881	Defensin-like (DEFL) family protein	AT5G46873	--
BnaA06g35870D	qRRD-A06	chrA06:23499592-23501383	RNA-binding (RRM/RBD/RNP motifs) family protein	AT5G46870	RNA recognition motif. (a.k.a. RRM, RBD, or RNP domain)
BnaA06g35880D	qRRD-A06	chrA06:23502844-23504154	VACUOLAR MORPHOLOGY 3 (VAM3)	AT5G46860	Syntaxin-like protein
BnaA06g35890D	qRRD-A06	chrA06:23504496-23505578	FUNCTIONS IN: molecular_function unknown	AT5G46850	PIG-X / PBN1
BnaA06g35900D	qRRD-A06	chrA06:23510689-23512601	RNA-binding (RRM/RBD/RNP motifs) family protein	AT5G46840	RNA recognition motif. (a.k.a. RRM, RBD, or RNP domain)
BnaA06g35910D	qRRD-A06	chrA06:23514891-23515707	NACL-inducible gene 1 (NIG1)	AT5G46830	Helix-loop-helix DNA-binding domain
BnaA06g35920D	qRRD-A06	chrA06:23583382-23585518	pentatricopeptide (PPR) repeat-containing protein	AT5G46580	PPR repeat family
BnaA06g35930D	qRRD-A06	chrA06:23585788-23588192	BR-signaling kinase 2 (BSK2)	AT5G46570	Protein kinase domain
BnaA06g35940D	qRRD-A06	chrA06:23592017-23598221	DNA binding	AT3G48770	--
BnaA06g35950D	qRRD-A06	chrA06:23599169-23601028	CONTAINS InterPro DOMAIN/s: Inner nuclear membrane protein MAN1 (InterPro:IPR018996)	AT5G46560	Man1-Src1p-C-terminal domain
BnaA06g35960D	qRRD-A06	chrA06:23604412-23611574	Disease resistance protein (TIR-NBS-LRR class) family	AT5G46450	TIR domain
BnaA06g35970D	qRRD-A06	chrA06:23617352-23618249	Ribosomal protein L32e	AT4G18100	Ribosomal protein L32
BnaA06g35980D	qRRD-A06	chrA06:23618785-23621579	16S rRNA processing protein RimM family	AT5G46420	RimM N-terminal domain
BnaA06g35990D	qRRD-A06	chrA06:23623261-23625286	SCP1-like small phosphatase 4 (SSP4)	AT5G46410	NLI interacting factor-like phosphatase
BnaA06g36000D	qRRD-A06	chrA06:23626360-23630523	PRP39-2	AT5G46400	Tetratricopeptide repeat
BnaA06g36010D	qRRD-A06	chrA06:23631534-23633981	Kinase-related protein of unknown function (DUF1296)	AT5G46380	Protein of unknown function (DUF1296)
BnaA06g36020D	qRRD-A06	chrA06:23636192-23638613	WRKY DNA-binding protein 8 (WRKY8)	AT5G46350	WRKY DNA -binding domain
BnaA06g36030D	qRRD-A06	chrA06:23642026-23644741	O-acetyltransferase family protein	AT5G46340	10 TM Acyl Transferase domain found in Cas1p
BnaA06g36040D	qRRD-A06	chrA06:23645691-23647911	GLOBULAR ARREST1 (GLA1)	AT5G41480	Mur ligase middle domain
BnaA09g00310D	qRRD-A09	chrA09:134731-136738	zinc knuckle (CCHC-type) family protein	AT4G00980	gag-polypeptide of LTR copia-type
BnaA09g00320D	qRRD-A09	chrA09:139060-140708	ammonium transporter 1	AT1G64780	Ammonium Transporter Family
BnaA09g00330D	qRRD-A09	chrA09:141809-142510	unknown protein	AT5G27260	Myb/SANT-like DNA-binding domain
BnaA09g00340D	qRRD-A09	chrA09:146758-148146	Chitinase family protein	AT4G01700	Chitinase class I
BnaA09g00350D	qRRD-A09	chrA09:161127-164230	WRKY47	AT4G01720	WRKY DNA -binding domain
BnaA09g00370D	qRRD-A09	chrA09:168873-171791	Sec23/Sec24 protein transport family protein	AT4G01810	Sec23/Sec24 beta-sandwich domain
BnaA09g00380D	qRRD-A09	chrA09:174964-176529	Ca2+ activated outward rectifying K+ channel 5 (KCO5)	AT4G01840	Ion channel
BnaA09g00390D	qRRD-A09	chrA09:178821-180003	S-adenosylmethionine synthetase 2 (SAM-2)	AT4G01850	S-adenosylmethionine synthetase, C-terminal domain
BnaA09g00400D	qRRD-A09	chrA09:184436-190539	Transducin family protein / WD-40 repeat family protein	AT4G01860	WD domain, G-beta repeat
BnaA09g00410D	qRRD-A09	chrA09:191161-192359	Polyketide cyclase / dehydrase and lipid transport protein	AT4G01883	Polyketide cyclase / dehydrase and lipid transport
BnaA09g00420D	qRRD-A09	chrA09:198028-199811	Nucleotide-diphospho-sugar transferase family protein	AT4G01220	Nucleotide-diphospho-sugar transferase
BnaA09g00440D	qRRD-A09	chrA09:207352-209011	NAC domain containing protein 3 (NAC3)	AT3G15500	No apical meristem (NAM) protein
BnaA09g00450D	qRRD-A09	chrA09:212424-214263	glycerol-3-phosphate acyltransferase 3 (GPAT3)	AT4G01950	Acyltransferase
BnaA09g00470D	qRRD-A09	chrA09:225658-226817	unknown protein	AT4G01960	--
BnaA09g00480D	qRRD-A09	chrA09:228903-230062	unknown protein	AT4G01960	--
BnaA09g00490D	qRRD-A09	chrA09:237373-240287	stachyose synthase (STS)	AT4G01970	Raffinose synthase or seed imbibition protein Sip1
BnaA09g00500D	qRRD-A09	chrA09:243473-248366	SWINGER (SWN)	AT4G02020	SET domain
BnaA09g00510D	qRRD-A09	chrA09:250765-255316	Vps51/Vps67 family (components of vesicular transport) protein	AT4G02030	Vps51/Vps67
BnaA09g00520D	qRRD-A09	chrA09:255599-256061	unknown protein	AT4G02040	Proline-rich nuclear receptor coactivator motif
BnaA09g00530D	qRRD-A09	chrA09:256364-258521	sugar transporter protein 7 (STP7)	AT4G02050	Sugar (and other) transporter
BnaA09g00540D	qRRD-A09	chrA09:260377-264368	PROLIFERA (PRL)	AT4G02060	MCM P-loop domain
BnaA09g00550D	qRRD-A09	chrA09:265199-267684	pitchoun 1 (PIT1)	AT4G02075	Protein of unknown function (DUF3675)
BnaA09g00560D	qRRD-A09	chrA09:270747-272498	secretion-associated RAS super family 2 (SAR2)	AT4G02080	ADP-ribosylation factor family
BnaA09g00570D	qRRD-A09	chrA09:273278-273896	unknown protein	AT4G02090	Domain of unknown function (DUF4228)
BnaA09g00580D	qRRD-A09	chrA09:317801-318177	unknown protein	AT5G40640	--
BnaA09g00590D	qRRD-A09	chrA09:321414-321966	unknown protein	AT4G02140	--
BnaA09g00600D	qRRD-A09	chrA09:322865-323420	unknown protein	AT4G02160	Cotton fibre expressed protein
BnaA09g00610D	qRRD-A09	chrA09:325084-330869	xanthine dehydrogenase 1 (XDH1)	AT4G34890	Molybdopterin-binding domain of aldehyde dehydrogenase
BnaA09g00630D	qRRD-A09	chrA09:347867-350903	Cysteine/Histidine-rich C1 domain family protein	AT4G01910	C1 domain
BnaA09g00640D	qRRD-A09	chrA09:364917-369406	Cysteine/Histidine-rich C1 domain family protein	AT4G01930	C1 domain
BnaA09g00650D	qRRD-A09	chrA09:369686-371672	Cysteine/Histidine-rich C1 domain family protein	AT4G01740	C1 domain
BnaA09g00660D	qRRD-A09	chrA09:372725-374697	syntaxin of plants 42 (SYP42)	AT4G02195	SNARE domain
BnaA09g00670D	qRRD-A09	chrA09:375689-378006	zinc finger (MYND type) family protein / programmed cell death 2 C-terminal domain-containing protein	AT4G02220	Programmed cell death protein 2, C-terminal putative domain
BnaA09g00680D	qRRD-A09	chrA09:379260-380254	Ribosomal protein L19e family protein	AT3G16780	Ribosomal protein L19e
BnaA09g00690D	qRRD-A09	chrA09:381672-382227	Plant invertase/pectin methylesterase inhibitor superfamily protein	AT4G02250	Plant invertase/pectin methylesterase inhibitor
BnaA09g00700D	qRRD-A09	chrA09:385440-390596	RELA/SPOT homolog 1 (RSH1)	AT4G02260	HD domain
BnaA09g00710D	qRRD-A09	chrA09:392076-395981	sucrose synthase 3 (SUS3)	AT4G02280	Sucrose synthase
BnaA09g00720D	qRRD-A09	chrA09:398881-401419	glycosyl hydrolase 9B13 (GH9B13)	AT4G02290	Glycosyl hydrolase family 9
BnaA09g00730D	qRRD-A09	chrA09:407141-409588	Plant invertase/pectin methylesterase inhibitor superfamily	AT4G02300	Pectinesterase
BnaA09g00740D	qRRD-A09	chrA09:411255-414442	Plant invertase/pectin methylesterase inhibitor superfamily	AT4G02320	Pectinesterase
BnaA09g00750D	qRRD-A09	chrA09:477195-477640	senescence-associated gene 21 (SAG21)	AT4G02380	Late embryogenesis abundant protein
BnaA09g00760D	qRRD-A09	chrA09:478922-482360	U3 ribonucleoprotein (Utp) family protein	AT4G02400	Utp14 protein
BnaA09g00770D	qRRD-A09	chrA09:487501-489265	ARM repeat superfamily protein	AT1G54385	--
BnaA09g00780D	qRRD-A09	chrA09:491393-493454	Concanavalin A-like lectin protein kinase family protein	AT4G02420	Legume lectin domain
BnaA09g00790D	qRRD-A09	chrA09:496583-498957	SR1	AT1G02840	RNA recognition motif. (a.k.a. RRM, RBD, or RNP domain)
BnaA09g00800D	qRRD-A09	chrA09:499818-501051	EMPFINDLICHER IM DUNKELROTEN LICHT 1 (EID1)	AT4G02440	--
BnaA09g00810D	qRRD-A09	chrA09:501691-505132	Cysteine/Histidine-rich C1 domain family protein	AT4G01910	C1 domain
BnaA09g00820D	qRRD-A09	chrA09:506485-512836	AAA-type ATPase family protein	AT4G02480	ATPase family associated with various cellular activities (AAA)
BnaA09g00830D	qRRD-A09	chrA09:514485-515819	2-oxoglutarate (2OG) and Fe(II)-dependent oxygenase superfamily protein	AT4G02485	2OG-Fe(II) oxygenase superfamily
BnaA09g00840D	qRRD-A09	chrA09:517083-518976	UDP-xylosyltransferase 2 (XT2)	AT4G02500	galactosyl transferase GMA12/MNN10 family
BnaA09g00850D	qRRD-A09	chrA09:525671-526016	glutathione S-transferase F3 (GSTF3)	AT2G02930	Glutathione S-transferase, C-terminal domain
BnaA09g00860D	qRRD-A09	chrA09:526087-526497	glutathione S-transferase F3 (GSTF3)	AT2G02930	Glutathione S-transferase, N-terminal domain
BnaA09g00870D	qRRD-A09	chrA09:528009-529002	glutathione S-transferase F3 (GSTF3)	AT2G02930	Glutathione S-transferase, N-terminal domain
BnaA09g00880D	qRRD-A09	chrA09:530729-531954	chloroplast thylakoid lumen protein	AT4G02530	--
BnaA09g00890D	qRRD-A09	chrA09:533371-537259	cullin 1 (CUL1)	AT4G02570	Cullin family
BnaA09g00900D	qRRD-A09	chrA09:537918-540033	NADH-ubiquinone oxidoreductase 24 kDa subunit, putative	AT4G02580	Thioredoxin-like [2Fe-2S] ferredoxin
BnaA09g00910D	qRRD-A09	chrA09:540734-542678	unfertilized embryo sac 12 (UNE12)	AT4G02590	Helix-loop-helix DNA-binding domain
BnaA09g00920D	qRRD-A09	chrA09:544315-544875	MLO1	AT4G02600	Mlo family
BnaA09g00940D	qRRD-A09	chrA09:546505-548688	MLO1	AT4G02600	Mlo family
BnaA09g00950D	qRRD-A09	chrA09:555634-556995	Aldolase-type TIM barrel family protein	AT4G02610	Tryptophan synthase alpha chain
BnaA09g00960D	qRRD-A09	chrA09:557209-558477	vacuolar ATPase subunit F family protein	AT4G02620	ATP synthase (F/14-kDa) subunit
BnaA09g00970D	qRRD-A09	chrA09:558954-560403	Protein kinase superfamily protein	AT4G02630	Protein kinase domain
BnaA09g00980D	qRRD-A09	chrA09:561646-563723	BZO2H1	AT4G02640	bZIP transcription factor
BnaA09g00990D	qRRD-A09	chrA09:564156-566771	ENTH/ANTH/VHS superfamily protein	AT4G02650	ANTH domain
BnaA09g01000D	qRRD-A09	chrA09:568586-573487	sulfate transporter 3	AT4G02700	Sulfate permease family
BnaA09g01010D	qRRD-A09	chrA09:573673-577493	Kinase interacting (KIP1-like) family protein	AT4G02710	KIP1-like protein
BnaA09g01020D	qRRD-A09	chrA09:583835-584336	unknown protein	AT4G02715	Proline-rich nuclear receptor coactivator motif
BnaA09g01030D	qRRD-A09	chrA09:586406-587498	unknown protein	AT4G02720	NF-kappa-B-activating protein C-terminal domain
BnaA09g01040D	qRRD-A09	chrA09:589784-590743	Dormancy/auxin associated family protein	AT1G56220	Dormancy/auxin associated protein
BnaA09g01050D	qRRD-A09	chrA09:591207-591910	unknown protein	AT4G02725	--
BnaA09g01060D	qRRD-A09	chrA09:599027-601540	F-box/RNI-like superfamily protein	AT4G02740	F-box-like
BnaA09g01070D	qRRD-A09	chrA09:602581-604863	RNI-like superfamily protein	AT4G02760	--
BnaA09g01080D	qRRD-A09	chrA09:607437-608064	photosystem I subunit D-1 (PSAD-1)	AT4G02770	PsaD
BnaA09g01090D	qRRD-A09	chrA09:610769-618437	GA REQUIRING 1 (GA1)	AT4G02780	Terpene synthase, N-terminal domain
BnaA09g01100D	qRRD-A09	chrA09:627608-629000	Protein of unknown function (DUF3049)	AT4G02810	Fantastic Four meristem regulator
BnaA09g01110D	qRRD-A09	chrA09:631769-632794	unknown protein	AT4G02830	--
BnaA09g01120D	qRRD-A09	chrA09:634972-636613	Polynucleotidyl transferase, ribonuclease H-like superfamily protein	AT2G26970	Exonuclease
BnaA09g01130D	qRRD-A09	chrA09:636988-637780	Cysteine/Histidine-rich C1 domain family protein	AT4G11390	C1 domain
BnaA09g01140D	qRRD-A09	chrA09:648791-651195	GTP binding Elongation factor Tu family protein	AT4G02930	Elongation factor Tu GTP binding domain
BnaA09g01150D	qRRD-A09	chrA09:660371-664769	oxidoreductase, 2OG-Fe(II) oxygenase family protein	AT4G02940	2OG-Fe(II) oxygenase superfamily
BnaA09g01160D	qRRD-A09	chrA09:665889-666495	Ubiquitin-like superfamily protein	AT4G05230	Ubiquitin family
BnaA09g01170D	qRRD-A09	chrA09:666869-668381	Ubiquitin family protein	AT4G03370	Ubiquitin family
BnaA09g01180D	qRRD-A09	chrA09:669680-671297	Ubiquitin-like superfamily protein	AT4G05230	Ubiquitin family
BnaA09g01190D	qRRD-A09	chrA09:671619-673163	endoplasmic reticulum auxin binding protein 1 (ABP1)	AT4G02980	Auxin binding protein
BnaA09g01200D	qRRD-A09	chrA09:674263-675859	Mitochondrial transcription termination factor family protein	AT4G02990	mTERF
BnaA09g01220D	qRRD-A09	chrA09:677929-679618	RING/U-box superfamily protein	AT4G03000	Zinc finger, C3HC4 type (RING finger)
BnaA09g01230D	qRRD-A09	chrA09:682339-683527	RNI-like superfamily protein	AT4G03010	Leucine rich repeat
BnaA09g01240D	qRRD-A09	chrA09:685212-687796	transducin family protein / WD-40 repeat family protein	AT4G03020	WD domain, G-beta repeat
BnaA09g01250D	qRRD-A09	chrA09:687866-690207	Galactose oxidase/kelch repeat superfamily protein	AT4G03030	Kelch motif
BnaA09g01260D	qRRD-A09	chrA09:691345-693322	AOP3	AT4G03050	2OG-Fe(II) oxygenase superfamily
BnaA09g01270D	qRRD-A09	chrA09:695024-696304	AOP1	AT4G03070	2OG-Fe(II) oxygenase superfamily
BnaA09g01280D	qRRD-A09	chrA09:697142-701240	AOP1	AT4G03070	2OG-Fe(II) oxygenase superfamily
BnaA09g01290D	qRRD-A09	chrA09:701790-706295	sequence-specific DNA binding	AT4G03090	--
BnaA09g01300D	qRRD-A09	chrA09:708043-709938	Rho GTPase activating protein with PAK-box/P21-Rho-binding domain	AT4G03100	RhoGAP domain
BnaA09g01310D	qRRD-A09	chrA09:710404-712631	RNA-binding protein-defense related 1 (RBP-DR1)	AT4G03110	RNA recognition motif. (a.k.a. RRM, RBD, or RNP domain)
BnaA09g01320D	qRRD-A09	chrA09:714082-716000	Mitochondrial substrate carrier family protein	AT4G03115	Mitochondrial carrier protein
BnaA09g01330D	qRRD-A09	chrA09:716307-717390	C2H2 and C2HC zinc fingers superfamily protein	AT4G03120	U1 zinc finger
BnaA09g01340D	qRRD-A09	chrA09:717614-720512	BRCT domain-containing DNA repair protein	AT4G03130	Regulator of Ty1 transposition protein 107 BRCT domain
BnaA09g01350D	qRRD-A09	chrA09:722132-723963	NAD(P)-binding Rossmann-fold superfamily protein	AT4G03140	Enoyl-(Acyl carrier protein) reductase
BnaA09g01360D	qRRD-A09	chrA09:724023-727168	unknown protein	AT4G03150	--
BnaA09g01370D	qRRD-A09	chrA09:728650-731560	GRR1-like protein 1 (GRH1)	AT4G03190	Transport inhibitor response 1 protein domain
BnaA09g01380D	qRRD-A09	chrA09:732666-736408	catalytics	AT4G03200	Protein of unknown function, DUF255
BnaA09g01390D	qRRD-A09	chrA09:740458-741576	xyloglucan endotransglucosylase/hydrolase 9 (XTH9)	AT4G03210	Glycosyl hydrolases family 16
BnaA09g01400D	qRRD-A09	chrA09:741635-742312	mitochondrial ferredoxin 1 (MFDX1)	AT4G05450	--
BnaA09g01410D	qRRD-A09	chrA09:743647-747138	RNI-like superfamily protein	AT4G05460	Leucine Rich repeats (2 copies)
BnaA09g01420D	qRRD-A09	chrA09:751139-752113	frataxin homolog (FH)	AT4G03240	Frataxin-like domain
BnaA09g01430D	qRRD-A09	chrA09:753435-755359	Homeodomain-like superfamily protein	AT4G03250	Homeodomain
BnaA09g01440D	qRRD-A09	chrA09:756894-759047	Outer arm dynein light chain 1 protein	AT4G03260	Leucine rich repeat
BnaA09g01450D	qRRD-A09	chrA09:759927-761341	Cyclin D6	AT4G03270	Cyclin, N-terminal domain
BnaA09g01460D	qRRD-A09	chrA09:769988-772677	Nucleic acid-binding, OB-fold-like protein	AT2G05642	Replication factor-A C terminal domain
BnaA09g01470D	qRRD-A09	chrA09:775432-776934	photosynthetic electron transfer C (PETC)	AT4G03280	Rieske [2Fe-2S] domain
BnaA09g01480D	qRRD-A09	chrA09:778257-778716	EF hand calcium-binding protein family	AT4G03290	EF hand
BnaA09g01490D	qRRD-A09	chrA09:799173-800635	translocon at the inner envelope membrane of chloroplasts 20-IV (tic20-IV)	AT4G03320	Chloroplast import apparatus Tic20-like
BnaA09g01500D	qRRD-A09	chrA09:802000-803536	syntaxin of plants 123 (SYP123)	AT4G03330	Syntaxin
BnaA09g01520D	qRRD-A09	chrA09:816916-817590	STRUBBELIG-receptor family 3 (SRF3)	AT4G03390	Protein tyrosine and serine/threonine kinase
BnaA09g01530D	qRRD-A09	chrA09:826951-830543	STRUBBELIG-receptor family 3 (SRF3)	AT4G03390	Protein tyrosine and serine/threonine kinase
BnaA09g01540D	qRRD-A09	chrA09:834332-837972	DWARF IN LIGHT 2 (DFL2)	AT4G03400	GH3 auxin-responsive promoter
BnaA09g01550D	qRRD-A09	chrA09:841406-843911	Protein phosphatase 2C family protein	AT4G03415	Protein phosphatase 2C
BnaA09g01560D	qRRD-A09	chrA09:852681-854167	Protein of unknown function (DUF789)	AT4G03420	Protein of unknown function (DUF789)
BnaA09g01570D	qRRD-A09	chrA09:859854-862902	EMBRYO DEFECTIVE 2770 (EMB2770)	AT4G03430	PRP1 splicing factor, N-terminal
BnaA09g01580D	qRRD-A09	chrA09:864690-867848	ankyrin repeat family protein	AT4G05040	Ankyrin repeats (3 copies)
BnaC01g03710D	qRSA-C01;qRRV-C01;qRDW-C01	chrC01:1931583-1938968	arginine decarboxylase 2 (ADC2)	AT4G34710	Pyridoxal-dependent decarboxylase, pyridoxal binding domain
BnaC01g03720D	qRSA-C01;qRRV-C01;qRDW-C01	chrC01:1941527-1944085	arginine decarboxylase 2 (ADC2)	AT4G34710	Pyridoxal-dependent decarboxylase, pyridoxal binding domain
BnaC01g03730D	qRSA-C01;qRRV-C01;qRDW-C01	chrC01:1944743-1945584	LYR family of Fe/S cluster biogenesis protein	AT4G34700	Complex 1 protein (LYR family)
BnaC01g03740D	qRSA-C01;qRRV-C01;qRDW-C01	chrC01:1946805-1947707	GATA transcription factor 3 (GATA3)	AT4G34680	GATA zinc finger
BnaC01g03750D	qRSA-C01;qRRV-C01;qRDW-C01	chrC01:1952253-1953517	Ribosomal protein S3Ae	AT4G34670	Ribosomal S3Ae family
BnaC01g03760D	qRSA-C01;qRRV-C01;qRDW-C01	chrC01:1954040-1956610	SH3 domain-containing protein	AT4G34660	Variant SH3 domain
BnaC01g03770D	qRSA-C01;qRRV-C01;qRDW-C01	chrC01:1957233-1959993	squalene synthase 2 (SQS2)	AT4G34650	Squalene/phytoene synthase
BnaC01g03780D	qRSA-C01;qRRV-C01;qRDW-C01	chrC01:1960997-1964266	squalene synthase 1 (SQS1)	AT4G34640	Squalene/phytoene synthase
BnaC01g03790D	qRSA-C01;qRRV-C01;qRDW-C01	chrC01:1965222-1965852	unknown protein	AT4G34630	--
BnaC01g03800D	qRSA-C01;qRRV-C01;qRDW-C01	chrC01:1966896-1967723	small subunit ribosomal protein 16 (SSR16)	AT4G34620	Ribosomal protein S16
BnaC01g03810D	qRSA-C01;qRRV-C01;qRDW-C01	chrC01:1977631-1978096	G-box binding factor 6 (GBF6)	AT4G34590	bZIP transcription factor
BnaC01g03820D	qRSA-C01;qRRV-C01;qRDW-C01	chrC01:1993220-1996440	CAN OF WORMS1 (COW1)	AT4G34580	CRAL/TRIO domain
BnaC01g03830D	qRSA-C01;qRRV-C01;qRDW-C01	chrC01:1998251-2001119	thymidylate synthase 2 (THY-2)	AT4G34570	Thymidylate synthase
BnaC01g03840D	qRSA-C01;qRRV-C01;qRDW-C01	chrC01:2004886-2005528	unknown protein	AT4G34560	Domain of unknown function (DUF4408)
BnaC01g03850D	qRSA-C01;qRRV-C01;qRDW-C01	chrC01:2010106-2011376	NmrA-like negative transcriptional regulator family protein	AT4G34540	NmrA-like family
BnaC01g03860D	qRSA-C01;qRRV-C01;qRDW-C01	chrC01:2012671-2014125	cryptochrome-interacting basic-helix-loop-helix 1 (CIB1)	AT4G34530	Helix-loop-helix DNA-binding domain
BnaC01g03870D	qRSA-C01;qRRV-C01;qRDW-C01	chrC01:2018576-2021274	Protein kinase superfamily protein	AT4G34500	Protein kinase domain
BnaC01g03880D	qRSA-C01;qRRV-C01;qRDW-C01	chrC01:2021886-2024641	cyclase associated protein 1 (CAP1)	AT4G34490	Adenylate cyclase associated (CAP) C terminal
BnaC01g03890D	qRSA-C01;qRRV-C01;qRDW-C01	chrC01:2026930-2030229	O-Glycosyl hydrolases family 17 protein	AT4G34480	Glycosyl hydrolases family 17
BnaC01g03900D	qRSA-C01;qRRV-C01;qRDW-C01	chrC01:2033121-2033316	F-box family protein	AT2G35280	F-box domain
BnaC01g03910D	qRSA-C01;qRRV-C01;qRDW-C01	chrC01:2034643-2036984	Nucleic acid-binding, OB-fold-like protein	AT1G14800	--
BnaC01g03920D	qRSA-C01;qRRV-C01;qRDW-C01	chrC01:2038190-2040296	GTP binding protein beta 1 (AGB1)	AT4G34460	WD domain, G-beta repeat
BnaC01g03930D	qRSA-C01;qRRV-C01;qRDW-C01	chrC01:2041121-2045758	coatomer gamma-2 subunit, putative / gamma-2 coat protein, putative / gamma-2 COP, putative	AT4G34450	Adaptin N terminal region
BnaC01g03940D	qRSA-C01;qRRV-C01;qRDW-C01	chrC01:2046485-2049608	Protein kinase superfamily protein	AT4G34440	Protein tyrosine and serine/threonine kinase
BnaC01g03950D	qRSA-C01;qRRV-C01;qRDW-C01	chrC01:2049947-2057493	CHB3	AT4G34430	SWIRM-associated region 1
BnaC01g03960D	qRSA-C01;qRRV-C01;qRDW-C01	chrC01:2058861-2060490	CONTAINS InterPro DOMAIN/s: Kinase binding protein CGI-121 (InterPro:IPR013926)	AT4G34412	Kinase binding protein CGI-121
BnaC01g03970D	qRSA-C01;qRRV-C01;qRDW-C01	chrC01:2062916-2063748	redox responsive transcription factor 1 (RRTF1)	AT4G34410	AP2 domain
BnaC01g03980D	qRSA-C01;qRRV-C01;qRDW-C01	chrC01:2080250-2081683	winged-helix DNA-binding transcription factor family protein	AT4G19630	HSF-type DNA-binding
BnaC01g03990D	qRSA-C01;qRRV-C01;qRDW-C01	chrC01:2081981-2082800	redox responsive transcription factor 1 (RRTF1)	AT4G34410	AP2 domain
BnaC01g04000D	qRSA-C01;qRRV-C01;qRDW-C01	chrC01:2094292-2094673	extra-large GTP-binding protein 2 (XLG2)	AT4G34390	--
BnaC01g04010D	qRSA-C01;qRRV-C01;qRDW-C01	chrC01:2099218-2101515	extra-large GTP-binding protein 2 (XLG2)	AT4G34390	G-protein alpha subunit
BnaC01g04020D	qRSA-C01;qRRV-C01;qRDW-C01	chrC01:2101577-2102142	extra-large GTP-binding protein 2 (XLG2)	AT4G34390	--
BnaC01g04030D	qRSA-C01;qRRV-C01;qRDW-C01	chrC01:2103848-2105270	Transducin/WD40 repeat-like superfamily protein	AT4G34380	WD domain, G-beta repeat
BnaC01g04040D	qRSA-C01;qRRV-C01;qRDW-C01	chrC01:2107497-2110597	ARIADNE 1 (ARI1)	AT4G34370	IBR domain, a half RING-finger domain
BnaC01g04050D	qRSA-C01;qRRV-C01;qRDW-C01	chrC01:2111692-2113506	S-adenosyl-L-methionine-dependent methyltransferases superfamily protein	AT4G34360	Methyltransferase domain
BnaC01g04060D	qRSA-C01;qRRV-C01;qRDW-C01	chrC01:2114661-2116947	4-hydroxy-3-methylbut-2-enyl diphosphate reductase (HDR)	AT4G34350	LytB protein
BnaC01g04070D	qRSA-C01;qRRV-C01;qRDW-C01	chrC01:2117879-2121805	transducin family protein / WD-40 repeat family protein	AT4G34280	Leucine-rich repeat
BnaC01g04080D	qRSA-C01;qRRV-C01;qRDW-C01	chrC01:2122226-2123327	Thioredoxin superfamily protein	AT3G25580	Phosducin
BnaC01g04090D	qRSA-C01;qRRV-C01;qRDW-C01	chrC01:2124527-2126218	TIP41-like family protein	AT4G34270	TIP41-like family
BnaC01g04100D	qRSA-C01;qRRV-C01;qRDW-C01	chrC01:2127410-2127955	unknown protein	AT2G15000	--
BnaC01g04110D	qRSA-C01;qRRV-C01;qRDW-C01	chrC01:2134078-2134527	SCR-like 24 (SCRL24)	AT4G32717	Plant self-incompatibility response (SCRL) protein
BnaC01g04120D	qRSA-C01;qRRV-C01;qRDW-C01	chrC01:2142152-2146080	FUC95A	AT4G34260	Glycosyl hydrolase family 65, N-terminal domain
BnaC01g04130D	qRSA-C01;qRRV-C01;qRDW-C01	chrC01:2149811-2151206	3-ketoacyl-CoA synthase 16 (KCS16)	AT4G34250	FAE1/Type III polyketide synthase-like protein
BnaC01g04140D	qRSA-C01;qRRV-C01;qRDW-C01	chrC01:2156508-2159417	aldehyde dehydrogenase 3I1 (ALDH3I1)	AT4G34240	Aldehyde dehydrogenase family
BnaC01g04160D	qRSA-C01;qRRV-C01;qRDW-C01	chrC01:2162440-2164611	cinnamyl alcohol dehydrogenase 5 (CAD5)	AT4G34230	Alcohol dehydrogenase GroES-like domain
BnaC01g04170D	qRSA-C01;qRRV-C01;qRDW-C01	chrC01:2166172-2168930	AGAMOUS-like 16 (AGL16)	AT3G57230	SRF-type transcription factor (DNA-binding and dimerisation domain)
BnaC01g04180D	qRSA-C01;qRRV-C01;qRDW-C01	chrC01:2171576-2173963	Leucine-rich repeat protein kinase family protein	AT4G34220	Protein kinase domain
BnaC01g04190D	qRSA-C01;qRRV-C01;qRDW-C01	chrC01:2187275-2191407	embryo sac development arrest 9 (EDA9)	AT4G34200	D-isomer specific 2-hydroxyacid dehydrogenase, NAD binding domain
BnaC01g04200D	qRSA-C01;qRRV-C01;qRDW-C01	chrC01:2191500-2192264	stress enhanced protein 1 (SEP1)	AT4G34190	--
BnaC01g04210D	qRSA-C01;qRRV-C01;qRDW-C01	chrC01:2192838-2196266	vacuolar ATP synthase subunit H family protein	AT3G42050	V-ATPase subunit H
BnaC01g04220D	qRSA-C01;qRRV-C01;qRDW-C01	chrC01:2197715-2199225	CONTAINS InterPro DOMAIN/s: FBD (InterPro:IPR013596), FBD-like (InterPro:IPR006566)	AT2G17305	F-box domain
BnaC01g04230D	qRSA-C01;qRRV-C01;qRDW-C01	chrC01:2220691-2225508	D111/G-patch domain-containing protein	AT4G34140	C2 domain
BnaC01g04240D	qRSA-C01;qRRV-C01;qRDW-C01	chrC01:2226317-2227954	UDP-glucosyl transferase 73B1 (UGT73B1)	AT4G34138	UDP-glucoronosyl and UDP-glucosyl transferase
BnaC01g04250D	qRSA-C01;qRRV-C01;qRDW-C01	chrC01:2230183-2231635	UDP-glucosyl transferase 73B3 (UGT73B3)	AT4G34131	UDP-glucoronosyl and UDP-glucosyl transferase
BnaC01g04260D	qRSA-C01;qRRV-C01;qRDW-C01	chrC01:2234259-2235986	UDP-glucosyl transferase 73B3 (UGT73B3)	AT4G34131	UDP-glucoronosyl and UDP-glucosyl transferase
BnaC01g04270D	qRSA-C01;qRRV-C01;qRDW-C01	chrC01:2236237-2237757	LOSS OF THE TIMING OF ET AND JA BIOSYNTHESIS 1 (LEJ1)	AT4G34120	CBS domain
BnaC01g04280D	qRSA-C01;qRRV-C01;qRDW-C01	chrC01:2238562-2246564	poly(A) binding protein 2 (PAB2)	AT4G34110	RNA recognition motif. (a.k.a. RRM, RBD, or RNP domain)
BnaC01g04290D	qRRV-C01	chrC01:2248175-2252264	RING/U-box superfamily protein	AT4G34100	RING-variant domain
BnaC01g04300D	qRRV-C01	chrC01:2253311-2260155	demeter-like protein 3 (DML3)	AT4G34060	RRM in Demeter
BnaC01g04310D	qRRV-C01	chrC01:2260693-2262688	Class I glutamine amidotransferase-like superfamily protein	AT4G34020	DJ-1/PfpI family
BnaC01g04320D	qRRV-C01	chrC01:2263681-2266905	Class I glutamine amidotransferase-like superfamily protein	AT4G34020	Ubiquitin carboxyl-terminal hydrolase
BnaC01g04330D	qRRV-C01	chrC01:2267406-2269297	abscisic acid responsive elements-binding factor 3 (ABF3)	AT4G34000	bZIP transcription factor
BnaC01g04340D	qRRV-C01	chrC01:2273474-2274865	FUNCTIONS IN: molecular_function unknown	AT4G33980	--
BnaC01g04350D	qRRV-C01	chrC01:2275873-2278006	Leucine-rich repeat (LRR) family protein	AT4G33970	Leucine rich repeat
BnaC01g04360D	qRRV-C01	chrC01:2283412-2283610	unknown protein	AT4G33960	--
BnaC01g04370D	qRRV-C01	chrC01:2290942-2293049	OPEN STOMATA 1 (OST1)	AT4G33950	Protein kinase domain
BnaC01g04380D	qRRV-C01	chrC01:2295121-2297510	ARM repeat superfamily protein	AT4G33945	Armadillo/beta-catenin-like repeat
BnaC01g04390D	qRRV-C01	chrC01:2298064-2299318	RING/U-box superfamily protein	AT4G33940	Zinc finger, C3HC4 type (RING finger)
BnaC01g04400D	qRRV-C01	chrC01:2299845-2300739	unknown protein	AT4G33925	--
BnaC01g04410D	qRRV-C01	chrC01:2301338-2301944	Ribosomal protein S14p/S29e family protein	AT4G33865	Ribosomal protein S14p/S29e
BnaC01g04420D	qRRV-C01	chrC01:2310568-2312148	ROOT HAIR DEFECTIVE 6-LIKE 2 (RSL2)	AT4G33880	Helix-loop-helix DNA-binding domain
BnaC01g04430D	qRRV-C01	chrC01:2326582-2327592	RING/U-box superfamily protein	AT3G58030	--
BnaC01g04440D	qRRV-C01	chrC01:2330986-2333017	Peroxidase superfamily protein	AT4G33870	Peroxidase
BnaC01g04450D	qRRV-C01	chrC01:2335315-2337452	unknown protein	AT4G33800	--
BnaC01g04460D	qRRV-C01	chrC01:2355423-2361186	ECERIFERUM 4 (CER4)	AT4G33790	Male sterility protein
BnaC01g04470D	qRRV-C01	chrC01:2362861-2365326	FUNCTIONS IN: molecular_function unknown	AT4G33780	--
BnaC01g04480D	qRRV-C01	chrC01:2376936-2379392	Inositol 1,3,4-trisphosphate 5/6-kinase family protein	AT4G33770	Inositol 1,3,4-trisphosphate 5/6-kinase ATP-grasp domain
BnaC01g04490D	qRRV-C01	chrC01:2381704-2385101	tRNA synthetase class II (D, K and N) family protein	AT4G33760	tRNA synthetases class II (D, K and N)
BnaC01g04500D	qRRV-C01	chrC01:2385872-2387189	unknown protein	AT4G33740	--
BnaC01g04510D	qRRV-C01	chrC01:2389228-2389747	CAP (Cysteine-rich secretory proteins, Antigen 5, and Pathogenesis-related 1 protein) superfamily protein	AT4G33730	Cysteine-rich secretory protein family
BnaC01g04520D	qRRV-C01	chrC01:2396527-2397920	Rho GTPase activating protein with PAK-box/P21-Rho-binding domain	AT1G08340	RhoGAP domain
BnaC01g04530D	qRRV-C01	chrC01:2402122-2402647	CAP (Cysteine-rich secretory proteins, Antigen 5, and Pathogenesis-related 1 protein) superfamily protein	AT4G33720	Cysteine-rich secretory protein family
BnaC01g04540D	qRRV-C01	chrC01:2405047-2407544	FUNCTIONS IN: molecular_function unknown	AT4G33700	Cyclin M transmembrane N-terminal domain
BnaC01g04550D	qRRV-C01	chrC01:2407908-2409171	unknown protein	AT4G33690	--
BnaC01g04560D	qRRV-C01	chrC01:2410053-2413118	ABERRANT GROWTH AND DEATH 2 (AGD2)	AT4G33680	Aminotransferase class I and II
BnaC01g04570D	qRRV-C01	chrC01:2413609-2413861	unknown protein	AT4G33666	--
BnaC01g04590D	qRRV-C01	chrC01:2416543-2421559	dynamin-related protein 3A (DRP3A)	AT4G33650	Dynamin central region
BnaC01g04600D	qRRV-C01	chrC01:2422118-2422578	unknown protein	AT4G33640	Costars
BnaC01g04610D	qRRV-C01	chrC01:2423235-2424506	FUNCTIONS IN: molecular_function unknown	AT4G33625	COPI associated protein
BnaC01g04620D	qRRV-C01	chrC01:2424808-2430140	Cysteine proteinases superfamily protein	AT4G33620	Ulp1 protease family, C-terminal catalytic domain
BnaC01g04630D	qRRV-C01	chrC01:2434010-2438365	Auxin-responsive GH3 family protein	AT5G51470	GH3 auxin-responsive promoter
BnaC01g04640D	qRRV-C01	chrC01:2439414-2441132	beta carbonic anhydrase 5 (BCA5)	AT4G33580	Carbonic anhydrase
BnaC01g04650D	qRRV-C01	chrC01:2443689-2446391	metallo-beta-lactamase family protein	AT4G33540	4Fe-4S single cluster domain of Ferredoxin I
BnaC01g04660D	qRRV-C01	chrC01:2446846-2450384	K+ uptake permease 5 (KUP5)	AT4G33530	K+ potassium transporter
BnaC01g04670D	qRRV-C01	chrC01:2451013-2455919	P-type ATP-ase 1 (PAA1)	AT4G33520	E1-E2 ATPase
BnaC01g04680D	qRRV-C01	chrC01:2456757-2459343	3-deoxy-d-arabino-heptulosonate 7-phosphate synthase (DHS2)	AT4G33510	Class-II DAHP synthetase family
BnaC01g04690D	qRRV-C01	chrC01:2462483-2465930	Protein phosphatase 2C family protein	AT4G33500	Protein phosphatase 2C
BnaC01g04700D	qRRV-C01	chrC01:2466688-2467927	ROOT PRIMORDIUM DEFECTIVE 1 (RPD1)	AT4G33495	Plant organelle RNA recognition domain
BnaC01g04710D	qRRV-C01	chrC01:2468362-2470217	Eukaryotic aspartyl protease family protein	AT4G33490	Xylanase inhibitor N-terminal
BnaC01g04720D	qRRV-C01	chrC01:2471779-2474108	unknown protein	AT4G33480	Protein of unknown function (DUF3727)
BnaC01g04730D	qRRV-C01	chrC01:2474524-2477081	histone deacetylase 14 (hda14)	AT4G33470	Histone deacetylase domain
BnaC01g04740D	qRRV-C01	chrC01:2477676-2478061	unknown protein	AT4G33467	--
BnaC01g03540D	qRDW-C01	chrC01:1843722-1846032	Major facilitator superfamily protein	AT4G34950	Nodulin-like
BnaC01g03550D	qRDW-C01	chrC01:1846874-1848860	armadillo repeat only 1 (ARO1)	AT4G34940	Armadillo/beta-catenin-like repeat
BnaC01g03560D	qRDW-C01	chrC01:1850276-1853204	P-loop containing nucleoside triphosphate hydrolases superfamily protein	AT4G34910	Helicase conserved C-terminal domain
BnaC01g03570D	qRDW-C01	chrC01:1854215-1860334	xanthine dehydrogenase 1 (XDH1)	AT4G34890	Molybdopterin-binding domain of aldehyde dehydrogenase
BnaC01g03580D	qRDW-C01	chrC01:1860412-1862615	Amidase family protein	AT4G34880	Amidase
BnaC01g03590D	qRDW-C01	chrC01:1864436-1864955	rotamase cyclophilin 5 (ROC5)	AT4G34870	Cyclophilin type peptidyl-prolyl cis-trans isomerase/CLD
BnaC01g03610D	qRDW-C01	chrC01:1868490-1871763	Plant neutral invertase family protein	AT4G34860	Alkaline and neutral invertase
BnaC01g03620D	qRDW-C01	chrC01:1871999-1873360	LESS ADHESIVE POLLEN 5 (LAP5)	AT4G34850	Chalcone and stilbene synthases, N-terminal domain
BnaC01g03630D	qRDW-C01	chrC01:1874313-1880079	MATURATION OF RBCL 1 (MRL1)	AT4G34830	PPR repeat family
BnaC01g03640D	qRDW-C01	chrC01:1880545-1880860	SAUR-like auxin-responsive protein family	AT4G34810	Auxin responsive protein
BnaC01g03650D	qRDW-C01	chrC01:1884039-1884318	SAUR-like auxin-responsive protein family	AT4G34800	Auxin responsive protein
BnaC01g03660D	qRDW-C01	chrC01:1886183-1886501	SAUR-like auxin-responsive protein family	AT4G34790	Auxin responsive protein
BnaC01g03670D	qRDW-C01	chrC01:1894345-1894669	SAUR-like auxin-responsive protein family	AT4G34760	Auxin responsive protein
BnaC01g03680D	qRDW-C01	chrC01:1905572-1906001	SAUR-like auxin-responsive protein family	AT4G34750	Auxin responsive protein
BnaC01g03690D	qRDW-C01	chrC01:1907625-1910705	GLN phosphoribosyl pyrophosphate amidotransferase 2 (ASE2)	AT4G34740	Ribosome-binding factor A
BnaA05g02550D	qRRD-A05-1	chrA05:1394295-1395048	zinc finger protein 8 (ZFP8)	AT2G41940	C2H2-type zinc finger
BnaA05g02560D	qRRD-A05-1	chrA05:1397816-1398667	unknown protein	AT2G41950	--
BnaA05g02570D	qRRD-A05-1	chrA05:1398891-1403111	unknown protein	AT2G41960	--
BnaA05g02580D	qRRD-A05-1	chrA05:1404225-1408271	unknown protein	AT2G41960	--
BnaA05g02590D	qRRD-A05-1	chrA05:1410397-1412378	Protein kinase superfamily protein	AT2G41970	Protein tyrosine and serine/threonine kinase
BnaA05g02600D	qRRD-A05-1	chrA05:1413761-1414904	RING/U-box superfamily protein	AT2G42030	Zinc finger, C3HC4 type (RING finger)
BnaA05g02610D	qRRD-A05-1	chrA05:1418208-1419872	CONTAINS InterPro DOMAIN/s: WRC (InterPro:IPR014977)	AT2G42040	WRC
BnaA05g02620D	qRRD-A05-1	chrA05:1420825-1422008	nudix hydrolase homolog 23 (NUDX23)	AT2G42070	NUDIX domain
BnaA05g02630D	qRRD-A05-1	chrA05:1422973-1424629	Chaperone DnaJ-domain superfamily protein	AT2G42080	DnaJ domain
BnaA05g02640D	qRRD-A05-1	chrA05:1425900-1426424	unknown protein	AT2G42110	--
BnaA05g02650D	qRRD-A05-1	chrA05:1427795-1429378	Plastid-lipid associated protein PAP / fibrillin family protein	AT2G42130	PAP_fibrillin
BnaA05g02660D	qRRD-A05-1	chrA05:1430656-1431148	unknown protein	AT2G42180	Cotton fibre expressed protein
BnaA05g02670D	qRRD-A05-1	chrA05:1433036-1433459	unknown protein	AT2G42190	--
BnaA05g02680D	qRRD-A05-1	chrA05:1443070-1445050	squamosa promoter binding protein-like 9 (SPL9)	AT2G42200	SBP domain
BnaA05g02690D	qRRD-A05-1	chrA05:1446655-1447291	OEP16-3	AT2G42210	Tim17/Tim22/Tim23/Pmp24 family
BnaA05g02700D	qRRD-A05-1	chrA05:1448008-1451986	C-CAP/cofactor C-like domain-containing protein	AT2G42230	Tubulin binding cofactor C
BnaA05g02710D	qRRD-A05-1	chrA05:1453105-1453844	UV-B-INSENSITIVE 4 (UVI4)	AT2G42260	--
BnaA05g02720D	qRRD-A05-1	chrA05:1458550-1460020	basic helix-loop-helix (bHLH) DNA-binding superfamily protein	AT2G42280	Helix-loop-helix DNA-binding domain
BnaA05g02730D	qRRD-A05-1	chrA05:1461526-1464077	basic helix-loop-helix (bHLH) DNA-binding superfamily protein	AT2G42300	Helix-loop-helix DNA-binding domain
BnaA05g02740D	qRRD-A05-1	chrA05:1464924-1465263	unknown protein	AT2G42310	--
BnaA05g02750D	qRRD-A05-1	chrA05:1467781-1470110	nucleolar protein gar2-related	AT2G42320	--
BnaA05g02760D	qRRD-A05-1	chrA05:1470634-1471309	Protein kinase superfamily protein	AT3G57740	Protein kinase domain
BnaA05g02780D	qRRD-A05-1	chrA05:1472125-1472619	embryo defective 2184 (emb2184)	AT1G75350	Ribosomal protein L31
BnaA05g02790D	qRRD-A05-1	chrA05:1473281-1474289	Protein kinase superfamily protein	AT2G42550	Protein kinase domain
BnaA05g02800D	qRRD-A05-1	chrA05:1481315-1481966	RING/U-box superfamily protein	AT2G42350	Ring finger domain
BnaA05g02810D	qRRD-A05-1	chrA05:1483293-1483944	RING/U-box superfamily protein	AT2G42350	Ring finger domain
BnaA05g02820D	qRRD-A05-1	chrA05:1484988-1485699	RING/U-box superfamily protein	AT2G42360	Ring finger domain
BnaA05g02830D	qRRD-A05-1	chrA05:1485872-1486727	plasmodesmata callose-binding protein 5 (PDCB5)	AT3G58100	X8 domain
BnaA05g02840D	qRRD-A05-1	chrA05:1492151-1493632	BZIP34	AT2G42380	bZIP transcription factor
BnaA05g02850D	qRRD-A05-1	chrA05:1508225-1510289	vascular plant one zinc finger protein 2 (VOZ2)	AT2G42400	--
BnaA05g02860D	qRRD-A05-1	chrA05:1512213-1512831	zinc finger protein 11 (ZFP11)	AT2G42410	C2H2-type zinc finger
BnaA05g02870D	qRRD-A05-1	chrA05:1516969-1519383	mRNA capping enzyme family protein	AT3G20650	mRNA capping enzyme
BnaA05g02880D	qRRD-A05-1	chrA05:1520262-1520947	mRNA capping enzyme family protein	AT3G20650	mRNA capping enzyme
BnaA05g02890D	qRRD-A05-1	chrA05:1524565-1527161	alpha/beta-Hydrolases superfamily protein	AT2G42450	Lipase (class 3)
BnaA05g02900D	qRRD-A05-1	chrA05:1528512-1530106	TRAF-like family protein	AT2G42480	MATH domain
BnaA05g02910D	qRRD-A05-1	chrA05:1531230-1533004	TRAF-like family protein	AT2G42480	MATH domain
BnaA05g02920D	qRRD-A05-1	chrA05:1533940-1539594	TRAF-like family protein	AT2G42470	--
BnaA05g02930D	qRRD-A05-1	chrA05:1541129-1547217	TRAF-like family protein	AT2G42480	MATH domain
BnaA05g02940D	qRRD-A05-1	chrA05:1548147-1551906	TRAF-like family protein	AT2G42480	MATH domain
BnaA05g02960D	qRRD-A05-1	chrA05:1553979-1555079	TRAF-like family protein	AT2G42480	MATH domain
BnaA05g02970D	qRRD-A05-1	chrA05:1558956-1559268	ECA1-like gametogenesis related family protein	AT3G01324	--
BnaA05g02980D	qRRD-A05-1	chrA05:1615442-1616864	protodermal factor 1 (PDF1)	AT2G42840	--
BnaA05g02990D	qRRD-A05-1	chrA05:1619504-1622739	SHATTERPROOF 2 (SHP2)	AT2G42830	SRF-type transcription factor (DNA-binding and dimerisation domain)
BnaA05g03000D	qRRD-A05-1	chrA05:1624599-1625181	SHATTERPROOF 2 (SHP2)	AT2G42830	SRF-type transcription factor (DNA-binding and dimerisation domain)
BnaA05g03010D	qRRD-A05-1	chrA05:1627793-1628637	HVA22-like protein F (HVA22F)	AT2G42820	TB2/DP1, HVA22 family
BnaA05g03020D	qRRD-A05-1	chrA05:1630519-1633286	protein phosphatase 5.2 (PP5.2)	AT2G42810	Calcineurin-like phosphoesterase
BnaA05g03030D	qRRD-A05-1	chrA05:1636753-1638118	receptor like protein 29 (RLP29)	AT2G42800	Leucine rich repeat
BnaA05g03040D	qRRD-A05-1	chrA05:1640910-1643064	citrate synthase 3 (CSY3)	AT2G42790	--
BnaA05g03050D	qRRD-A05-1	chrA05:1644456-1647284	citrate synthase 3 (CSY3)	AT2G42790	Citrate synthase, C-terminal domain
BnaA05g03060D	qRRD-A05-1	chrA05:1652643-1655492	NAD(P)-linked oxidoreductase superfamily protein	AT1G59960	Aldo/keto reductase family
BnaA05g03070D	qRRD-A05-1	chrA05:1673465-1675379	chlorsulfuron/imidazolinone resistant 1 (CSR1)	AT3G48560	Thiamine pyrophosphate enzyme, N-terminal TPP binding domain
BnaA05g03080D	qRRD-A05-1	chrA05:1677498-1678523	citrate synthase 3 (CSY3)	AT2G42790	Citrate synthase, C-terminal domain
BnaA05g03090D	qRRD-A05-1	chrA05:1678967-1680200	DNAJ heat shock N-terminal domain-containing protein	AT2G42750	4Fe-4S single cluster domain of Ferredoxin I
BnaA05g03100D	qRRD-A05-1	chrA05:1690359-1692726	Ribosomal protein L1p/L10e family	AT2G42710	Ribosomal protein L1p/L10e family
BnaA05g03110D	qRRD-A05-1	chrA05:1693853-1697230	FUNCTIONS IN: molecular_function unknown	AT2G42700	Sec1 family
BnaA05g03120D	qRRD-A05-1	chrA05:1700929-1701737	multiprotein bridging factor 1B (MBF1B)	AT3G58680	Multiprotein bridging factor 1
BnaA05g03130D	qRRD-A05-1	chrA05:1702556-1704271	Protein of unknown function (DUF1637)	AT2G42670	PCO_ADO
BnaA05g03140D	qRRD-A05-1	chrA05:1706266-1710019	MAP kinase 20 (MPK20)	AT2G42880	Protein kinase domain
BnaA05g03150D	qRRD-A05-1	chrA05:1711281-1716232	MEI2-like 2 (ML2)	AT2G42890	RNA recognition motif 2
BnaA05g03160D	qRRD-A05-1	chrA05:1718522-1720164	Phosphoribosyltransferase family protein	AT2G42910	Phosphoribosyl transferase domain
BnaA05g03170D	qRRD-A05-1	chrA05:1720714-1722364	Pentatricopeptide repeat (PPR-like) superfamily protein	AT2G42920	PPR repeat
BnaA05g03180D	qRRD-A05-1	chrA05:1722601-1723384	Predicted AT-hook DNA-binding family protein	AT2G42940	Plants and Prokaryotes Conserved (PCC) domain
BnaA05g03190D	qRRD-A05-1	chrA05:1724311-1726271	Protein kinase superfamily protein	AT2G42960	Protein kinase domain
BnaA05g03200D	qRRD-A05-1	chrA05:1728639-1730208	Eukaryotic aspartyl protease family protein	AT2G42980	Xylanase inhibitor N-terminal
BnaA05g03210D	qRRD-A05-1	chrA05:1801171-1803880	ENTH/VHS family protein	AT2G43160	--
BnaA05g03220D	qRRD-A05-1	chrA05:1804758-1806328	ribonuclease P family protein	AT2G43190	Domain of unknown function UPF0086
BnaA05g03230D	qRRD-A05-1	chrA05:1807251-1809287	Protein kinase superfamily protein	AT2G43230	Protein tyrosine and serine/threonine kinase
BnaA05g03240D	qRRD-A05-1	chrA05:1810423-1814583	unknown protein	AT2G43250	--
BnaA05g03250D	qRRD-A05-1	chrA05:1815457-1816807	F-box and associated interaction domains-containing protein	AT2G43260	F-box associated
BnaA05g03260D	qRRD-A05-1	chrA05:1827048-1829037	inositol transporter 1 (INT1)	AT2G43330	Sugar (and other) transporter
BnaA05g03270D	qRRD-A05-1	chrA05:1832210-1832842	Protein of unknown function (DUF1685)	AT2G43340	Protein of unknown function (DUF1685)
BnaA05g03280D	qRRD-A05-1	chrA05:1833601-1835473	BIOTIN AUXOTROPH 2 (BIO2)	AT2G43360	Biotin and Thiamin Synthesis associated domain
BnaA05g03290D	qRRD-A05-1	chrA05:1840394-1843726	electron-transfer flavoprotein:ubiquinone oxidoreductase (ETFQO)	AT2G43400	Electron transfer flavoprotein-ubiquinone oxidoreductase, 4Fe-4S
BnaA05g03300D	qRRD-A05-1	chrA05:1844224-1848117	Tetratricopeptide repeat (TPR)-like superfamily protein	AT5G09950	PPR repeat family
BnaA05g03310D	qRRD-A05-1	chrA05:1849524-1853826	FPA	AT2G43410	RNA recognition motif. (a.k.a. RRM, RBD, or RNP domain)
BnaA05g03320D	qRRD-A05-1	chrA05:1854329-1860747	3-beta hydroxysteroid dehydrogenase/isomerase family protein	AT2G43420	3-beta hydroxysteroid dehydrogenase/isomerase family
BnaA05g03330D	qRRD-A05-1	chrA05:1861753-1862330	Ribosomal L38e protein family	AT3G59540	Ribosomal L38e protein family
BnaA05g03340D	qRRD-A05-1	chrA05:1862667-1864643	RNA-binding ASCH domain protein	AT2G43465	--
BnaA05g03350D	qRRD-A05-1	chrA05:1865089-1866297	Protein of unknown function (DUF3755)	AT2G43470	Protein of unknown function (DUF3755)
BnaA05g03360D	qRRD-A05-1	chrA05:1867915-1869422	alpha/beta-Hydrolases superfamily protein	AT4G37470	Alpha/beta hydrolase family
BnaA05g03370D	qRRD-A05-1	chrA05:1872114-1875150	Ypt/Rab-GAP domain of gyp1p superfamily protein	AT2G43490	Rab-GTPase-TBC domain
BnaA05g03380D	qRRD-A05-1	chrA05:1878195-1880941	Plant regulator RWP-RK family protein	AT2G43500	RWP-RK domain
BnaA05g03390D	qRRD-A05-1	chrA05:1881326-1881696	trypsin inhibitor protein 1 (TI1)	AT2G43510	Scorpion toxin-like domain
BnaA05g03400D	qRRD-A05-1	chrA05:1885037-1885503	Scorpion toxin-like knottin superfamily protein	AT1G47540	Scorpion toxin-like domain
BnaA05g03410D	qRRD-A05-1	chrA05:1888055-1888524	Scorpion toxin-like knottin superfamily protein	AT1G47540	Scorpion toxin-like domain
BnaA05g03420D	qRRD-A05-1	chrA05:1889192-1890632	chitinase, putative (CHI)	AT2G43570	Chitinase class I
BnaA05g03430D	qRRD-A05-1	chrA05:1893396-1894609	Chitinase family protein	AT2G43620	Chitinase class I
BnaA05g03440D	qRRD-A05-1	chrA05:1904781-1905892	Chitinase family protein	AT2G43620	Chitinase class I
BnaA05g03450D	qRRD-A05-1	chrA05:1909915-1910980	Galactose oxidase/kelch repeat superfamily protein	AT4G38940	Kelch motif
BnaA05g03460D	qRRD-A05-1	chrA05:1911645-1914252	Signal recognition particle, SRP9/SRP14 subunit	AT2G43640	Signal recognition particle 14kD protein
BnaA05g03470D	qRRD-A05-1	chrA05:1916716-1919126	IQ-domain 14 (IQD14)	AT2G43680	Protein of unknown function (DUF4005)
BnaA05g03480D	qRRD-A05-1	chrA05:1919610-1921482	Concanavalin A-like lectin protein kinase family protein	AT2G43690	Legume lectin domain
BnaA05g03490D	qRRD-A05-1	chrA05:1924369-1926727	SSI2	AT2G43710	Fatty acid desaturase
BnaA05g03500D	qRRD-A05-1	chrA05:1927345-1927960	Mannose-binding lectin superfamily protein	AT2G43740	Jacalin-like lectin domain
BnaA05g03510D	qRRD-A05-1	chrA05:1928815-1929451	Mannose-binding lectin superfamily protein	AT2G43730	Jacalin-like lectin domain
BnaA05g03520D	qRRD-A05-1	chrA05:1929835-1932124	O-acetylserine (thiol) lyase B (OASB)	AT2G43750	Pyridoxal-phosphate dependent enzyme
BnaA05g03530D	qRRD-A05-1	chrA05:1932866-1933397	molybdopterin biosynthesis MoaE family protein	AT2G43760	MoaE protein
BnaA05g03540D	qRRD-A05-1	chrA05:1933502-1935605	Transducin/WD40 repeat-like superfamily protein	AT2G43770	WD domain, G-beta repeat
BnaA05g03550D	qRRD-A05-1	chrA05:1937239-1939169	MAP kinase 6 (MPK6)	AT2G43790	Protein kinase domain
BnaA05g03560D	qRRD-A05-1	chrA05:1939498-1940595	unknown protein	AT2G43795	--
BnaA05g03570D	qRRD-A05-1	chrA05:1944548-1947335	Actin-binding FH2 (formin homology 2) family protein	AT2G43800	Formin Homology 2 Domain
BnaA05g03580D	qRRD-A05-1	chrA05:1949814-1951569	UDP-glucosyltransferase 74F2 (UGT74F2)	AT2G43820	UDP-glucoronosyl and UDP-glucosyl transferase
BnaA05g03590D	qRRD-A05-1	chrA05:1952455-1953941	UDP-glycosyltransferase 74 F1 (UGT74F1)	AT2G43840	UDP-glucoronosyl and UDP-glucosyl transferase
BnaA05g03600D	qRRD-A05-1	chrA05:1961676-1963184	Pectin lyase-like superfamily protein	AT2G43890	Glycosyl hydrolases family 28
BnaA05g03610D	qRRD-A05-1	chrA05:1963698-1965542	HARMLESS TO OZONE LAYER 2 (HOL2)	AT2G43920	Thiopurine S-methyltransferase (TPMT)
BnaA05g03630D	qRRD-A05-1	chrA05:1975199-1976546	HARMLESS TO OZONE LAYER 3 (HOL3)	AT2G43940	Thiopurine S-methyltransferase (TPMT)
BnaA05g03640D	qRRD-A05-1	chrA05:1977806-1979574	unknown protein	AT2G43945	--
BnaA05g03650D	qRRD-A05-1	chrA05:1980809-1983581	RNA-binding protein	AT2G43970	La domain
BnaA05g03660D	qRRD-A05-1	chrA05:1983949-1986583	inositol 1,3,4-trisphosphate 5/6-kinase 4 (ITPK4)	AT2G43980	Inositol 1,3,4-trisphosphate 5/6-kinase ATP-grasp domain
BnaA05g03670D	qRRD-A05-1	chrA05:1986857-1988375	unknown protein	AT2G43990	--
BnaA05g03680D	qRRD-A05-1	chrA05:1989134-1989743	Late embryogenesis abundant (LEA) hydroxyproline-rich glycoprotein family	AT2G44000	Late embryogenesis abundant protein
BnaA05g03690D	qRRD-A05-1	chrA05:1991331-1991634	unknown protein	AT2G44010	--
BnaA05g03700D	qRRD-A05-1	chrA05:1992608-1994090	Mitochondrial transcription termination factor family protein	AT2G44020	mTERF
BnaA05g03710D	qRRD-A05-1	chrA05:1995405-1997188	Ribosomal protein L2 family	AT2G44065	Ribosomal Proteins L2, C-terminal domain
BnaA05g03720D	qRRD-A05-1	chrA05:2001324-2001654	ARGOS-like (ARL)	AT2G44080	--
BnaA05g03730D	qRRD-A05-1	chrA05:2002601-2004582	Ankyrin repeat family protein	AT2G44090	--
BnaA05g03740D	qRRD-A05-1	chrA05:2005960-2008663	guanosine nucleotide diphosphate dissociation inhibitor 1 (GDI1)	AT2G44100	GDP dissociation inhibitor
BnaA05g03750D	qRRD-A05-1	chrA05:2009528-2010844	Ribosomal protein L30/L7 family protein	AT2G44120	Ribosomal L30 N-terminal domain
BnaA05g03760D	qRRD-A05-1	chrA05:2014507-2015794	Galactose oxidase/kelch repeat superfamily protein	AT2G44130	Kelch motif
BnaA05g03770D	qRRD-A05-1	chrA05:2015983-2017490	Peptidase family C54 protein	AT2G44140	Peptidase family C54
BnaA05g03780D	qRRD-A05-1	chrA05:2018917-2020905	histone-lysine N-methyltransferase ASHH3 (ASHH3)	AT2G44150	SET domain
BnaA05g03790D	qRRD-A05-1	chrA05:2021752-2024301	methylenetetrahydrofolate reductase 2 (MTHFR2)	AT2G44160	Methylenetetrahydrofolate reductase
BnaA05g03800D	qRRD-A05-1	chrA05:2024918-2026853	ENDOSPERM DEFECTIVE 1 (EDE1)	AT2G44190	QWRF family
BnaA05g03810D	qRRD-A05-1	chrA05:2027378-2029180	CBF1-interacting co-repressor CIR, N-terminal	AT2G44200	N-terminal domain of CBF1 interacting co-repressor CIR
BnaA05g03830D	qRRD-A05-1	chrA05:2033582-2035457	Protein of Unknown Function (DUF239)	AT2G44210	Neprosin
BnaA05g03840D	qRRD-A05-1	chrA05:2036858-2038947	Protein of Unknown Function (DUF239)	AT2G44220	Neprosin
BnaA05g03850D	qRRD-A05-1	chrA05:2039893-2041177	Plant protein of unknown function (DUF946)	AT2G44230	Vacuolar protein sorting-associated protein 62
BnaA05g03860D	qRRD-A05-1	chrA05:2041245-2041704	Plant protein of unknown function (DUF946)	AT2G44230	Vacuolar protein sorting-associated protein 62
BnaA05g03870D	qRRD-A05-1	chrA05:2043136-2047105	Protein of Unknown Function (DUF239)	AT2G44220	Neprosin
BnaA05g03880D	qRRD-A05-1	chrA05:2049824-2051915	Protein of Unknown Function (DUF239)	AT2G44220	Neprosin
BnaA05g03900D	qRRD-A05-1	chrA05:2053303-2053495	Plant protein of unknown function (DUF946)	AT2G44230	Vacuolar protein sorting-associated protein 62
BnaA05g03910D	qRRD-A05-1	chrA05:2054840-2057095	Protein of Unknown Function (DUF239)	AT2G44220	Neprosin
BnaA05g03920D	qRRD-A05-1	chrA05:2066136-2068379	Protein of Unknown Function (DUF239)	AT2G44220	Neprosin
BnaA05g03930D	qRRD-A05-1	chrA05:2118588-2120580	NEP-interacting protein 1 (NIP1)	AT2G17750	Neprosin
BnaA05g03940D	qRRD-A05-1	chrA05:2121828-2122584	Cysteine/Histidine-rich C1 domain family protein	AT5G43520	C1 domain
BnaA05g03950D	qRRD-A05-1	chrA05:2126241-2127432	RING/U-box superfamily protein	AT2G44410	Zinc finger, C3HC4 type (RING finger)
BnaA05g03960D	qRRD-A05-1	chrA05:2127869-2129636	protein N-terminal asparagine amidohydrolase family protein	AT2G44420	Protein N-terminal asparagine amidohydrolase
BnaA05g03970D	qRRD-A05-1	chrA05:2131349-2132295	DNA-binding bromodomain-containing protein	AT2G44430	Myb-like DNA-binding domain
BnaA05g03980D	qRRD-A05-1	chrA05:2139040-2142232	beta glucosidase 27 (BGLU27)	AT3G60120	Glycosyl hydrolase family 1
BnaA05g03990D	qRRD-A05-1	chrA05:2145874-2148654	beta glucosidase 13 (BGLU13)	AT5G44640	Glycosyl hydrolase family 1
BnaA05g04000D	qRRD-A05-1	chrA05:2148780-2150696	beta glucosidase 15 (BGLU15)	AT2G44450	Glycosyl hydrolase family 1
BnaA05g04010D	qRRD-A05-1	chrA05:2155104-2155637	NADPH-dependent thioredoxin reductase A (NTRA)	AT2G17420	Pyridine nucleotide-disulphide oxidoreductase
BnaA05g04020D	qRRD-A05-1	chrA05:2158653-2162463	beta glucosidase 15 (BGLU15)	AT2G44450	Glycosyl hydrolase family 1
BnaA05g04030D	qRRD-A05-1	chrA05:2175456-2179125	beta glucosidase 28 (BGLU28)	AT2G44460	Glycosyl hydrolase family 1
BnaA05g04040D	qRRD-A05-1	chrA05:2179205-2197999	beta glucosidase 29 (BGLU29)	AT2G44470	Glycosyl hydrolase family 1
BnaA05g04050D	qRRD-A05-1	chrA05:2204735-2207820	beta glucosidase 32 (BGLU32)	AT5G24550	Glycosyl hydrolase family 1
BnaA05g04060D	qRRD-A05-1	chrA05:2207906-2221315	PENETRATION 2 (PEN2)	AT2G44490	Glycosyl hydrolase family 1
BnaA05g04070D	qRRD-A05-1	chrA05:2229282-2231314	O-fucosyltransferase family protein	AT2G44500	GDP-fucose protein O-fucosyltransferase
BnaA05g04080D	qRRD-A05-1	chrA05:2232232-2234332	cytochrome c oxidase 10 (COX10)	AT2G44520	UbiA prenyltransferase family
BnaA05g04090D	qRRD-A05-1	chrA05:2234971-2236235	Protein of unknown function (DUF498/DUF598)	AT2G44525	Protein of unknown function (DUF498/DUF598)
BnaA05g04100D	qRRD-A05-1	chrA05:2237330-2239061	glycosyl hydrolase 9B9 (GH9B9)	AT2G44540	Glycosyl hydrolase family 9
BnaA05g04110D	qRRD-A05-1	chrA05:2240035-2241004	Protein of unknown function (DUF498/DUF598)	AT2G44525	Protein of unknown function (DUF498/DUF598)
BnaA05g04120D	qRRD-A05-1	chrA05:2241638-2243361	glycosyl hydrolase 9B9 (GH9B9)	AT2G44540	Glycosyl hydrolase family 9
BnaA05g04130D	qRRD-A05-1	chrA05:2243847-2245410	glycosyl hydrolase 9B9 (GH9B9)	AT2G44540	Glycosyl hydrolase family 9
BnaA05g04140D	qRRD-A05-1	chrA05:2247891-2249882	glycosyl hydrolase 9B11 (GH9B11)	AT2G44560	Glycosyl hydrolase family 9
BnaA05g04150D	qRRD-A05-1	chrA05:2254988-2255426	RING/U-box superfamily protein	AT2G44578	Ring finger domain
BnaA05g04160D	qRRD-A05-1	chrA05:2256391-2258182	zinc ion binding	AT2G44580	Sister chromatid cohesion protein Dcc1
BnaA05g04170D	qRRD-A05-1	chrA05:2260527-2261373	unknown protein	AT2G44600	--
BnaA05g04180D	qRRD-A05-1	chrA05:2263943-2266118	RAB6A	AT2G44610	Ras family
BnaA05g04190D	qRRD-A05-1	chrA05:2267095-2267678	mitochondrial acyl carrier protein 1 (MTACP-1)	AT2G44620	Phosphopantetheine attachment site
BnaA05g04200D	qRRD-A05-1	chrA05:2268405-2270818	FUNCTIONS IN: molecular_function unknown	AT2G44640	--
BnaA05g04210D	qRRD-A05-1	chrA05:2274568-2276279	ALG6, ALG8 glycosyltransferase family	AT2G44660	ALG6, ALG8 glycosyltransferase family
BnaA05g04220D	qRRD-A05-1	chrA05:2281301-2281675	Protein of unknown function (DUF581)	AT2G44670	zinc-finger of the FCS-type, C2-C2
BnaA05g04230D	qRRD-A05-1	chrA05:2282761-2284038	casein kinase II beta subunit 4 (CKB4)	AT2G44680	Casein kinase II regulatory subunit
BnaA05g04240D	qRRD-A05-1	chrA05:2285620-2289213	RNA-binding (RRM/RBD/RNP motifs) family protein	AT2G44710	RNA recognition motif. (a.k.a. RRM, RBD, or RNP domain)
BnaA05g04250D	qRRD-A05-1	chrA05:2290352-2291261	Alcohol dehydrogenase transcription factor Myb/SANT-like family protein	AT2G44730	Myb/SANT-like DNA-binding domain
BnaA05g04260D	qRRD-A05-1	chrA05:2292136-2294705	Ankyrin repeat family protein	AT5G51160	Ankyrin repeats (3 copies)
BnaA05g04280D	qRRD-A05-1	chrA05:2296448-2296940	Ankyrin repeat family protein	AT5G51160	Domain of unknown function
BnaA05g04290D	qRRD-A05-1	chrA05:2297760-2299373	Ankyrin repeat family protein	AT5G51160	Ankyrin repeats (3 copies)
BnaA05g04300D	qRRD-A05-1	chrA05:2299869-2301195	cyclin p4	AT2G44740	Cyclin
BnaA05g04310D	qRRD-A05-1	chrA05:2307505-2309417	CONTAINS InterPro DOMAIN/s: Domain of unknown function DUF3598 (InterPro:IPR022017)	AT2G44760	--
BnaA05g04320D	qRRD-A05-1	chrA05:2311052-2312070	uclacyanin 2 (UCC2)	AT2G44790	Plastocyanin-like domain
BnaA05g04330D	qRRD-A05-1	chrA05:2315141-2316753	2-oxoglutarate (2OG) and Fe(II)-dependent oxygenase superfamily protein	AT2G44800	non-haem dioxygenase in morphine synthesis N-terminal
BnaA05g04340D	qRRD-A05-1	chrA05:2333807-2335148	DEFECTIVE ANTHER DEHISCENCE 1 (DAD1)	AT2G44810	Lipase (class 3)
BnaA05g04350D	qRRD-A05-1	chrA05:2346674-2347556	unknown protein	AT2G44820	Domain of unknown function (DUF4602)
BnaA05g04370D	qRRD-A05-1	chrA05:2354051-2356522	Protein kinase superfamily protein	AT2G44830	Protein kinase domain
BnaA05g04380D	qRRD-A05-1	chrA05:2358749-2359448	ethylene-responsive element binding factor 13 (ERF13)	AT2G44840	AP2 domain
BnaA05g04390D	qRRD-A05-1	chrA05:2361632-2363265	homeobox-leucine zipper protein 4 (HB4)	AT2G44910	HD-ZIP protein N terminus
BnaA05g04400D	qRRD-A05-1	chrA05:2368520-2369946	Tetratricopeptide repeat (TPR)-like superfamily protein	AT2G44920	Pentapeptide repeats (8 copies)
BnaA05g04420D	qRRD-A05-1	chrA05:2374136-2376129	Plant protein of unknown function (DUF247)	AT2G44930	Plant protein of unknown function
BnaA05g04430D	qRRD-A05-1	chrA05:2376301-2377212	Plant protein of unknown function (DUF247)	AT2G28580	Plant protein of unknown function
BnaA05g04440D	qRRD-A05-1	chrA05:2377322-2379287	Plant protein of unknown function (DUF247)	AT2G44930	Plant protein of unknown function
BnaA05g04450D	qRRD-A05-1	chrA05:2385692-2386541	Integrase-type DNA-binding superfamily protein	AT2G44940	AP2 domain
BnaA05g04460D	qRRD-A05-1	chrA05:2392018-2396510	histone mono-ubiquitination 1 (HUB1)	AT2G44950	Zinc finger, C3HC4 type (RING finger)
BnaA05g04470D	qRRD-A05-1	chrA05:2397211-2399389	alpha/beta-Hydrolases superfamily protein	AT2G44970	--
BnaA05g04480D	qRRD-A05-1	chrA05:2400026-2404158	SNF2 domain-containing protein / helicase domain-containing protein	AT2G44980	SNF2 family N-terminal domain
BnaA05g04500D	qRRD-A05-1	chrA05:2408228-2409906	PLAC8 family protein	AT2G45010	PLAC8 family
BnaA05g04510D	qRRD-A05-1	chrA05:2411005-2415307	Translation elongation factor EFG/EF2 protein	AT2G45030	Elongation factor Tu GTP binding domain
BnaA05g04520D	qRRD-A05-1	chrA05:2416315-2417335	Matrixin family protein	AT2G45040	Matrixin
BnaA05g04530D	qRRD-A05-1	chrA05:2426580-2427434	GATA transcription factor 2 (GATA2)	AT2G45050	GATA zinc finger
BnaA05g04540D	qRRD-A05-1	chrA05:2429471-2429723	SUPPRESSORS OF SECRETION-DEFECTIVE 61 BETA (SEC61 BETA)	AT2G45070	Sec61beta family
BnaA05g04550D	qRRD-A05-1	chrA05:2433886-2434647	cyclin p3	AT2G45080	Cyclin
BnaA05g04560D	qRRD-A05-1	chrA05:2437894-2439021	expansin B2 (EXPB2)	AT1G65680	Expansin C-terminal domain
BnaA05g04570D	qRRD-A05-1	chrA05:2439958-2441173	expansin B4 (EXPB4)	AT2G45110	Expansin C-terminal domain
BnaA05g04580D	qRRD-A05-1	chrA05:2441678-2442816	Transducin/WD40 repeat-like superfamily protein	AT2G40360	WD domain, G-beta repeat
BnaA05g04590D	qRRD-A05-1	chrA05:2450114-2453374	expansin B2 (EXPB2)	AT1G65680	Expansin C-terminal domain
BnaA05g04600D	qRRD-A05-1	chrA05:2454040-2457409	Transducin/WD40 repeat-like superfamily protein	AT2G40360	BOP1NT (NUC169) domain
BnaA05g04610D	qRRD-A05-1	chrA05:2458165-2460187	Plant invertase/pectin methylesterase inhibitor superfamily	AT2G45220	Pectinesterase
BnaA05g04630D	qRRD-A05-1	chrA05:2465932-2466426	DHHC-type zinc finger family protein	AT1G69420	--
BnaA05g04640D	qRRD-A05-1	chrA05:2467546-2470408	methionine aminopeptidase 1A (MAP1A)	AT2G45240	Metallopeptidase family M24
BnaA05g04650D	qRRD-A05-1	chrA05:2471129-2472416	Plant protein of unknown function (DUF641)	AT2G45260	Plant protein of unknown function (DUF641)
BnaA05g04660D	qRRD-A05-1	chrA05:2473032-2475587	glycoprotease 1 (GCP1)	AT2G45270	tRNA N6-adenosine threonylcarbamoyltransferase
BnaA05g04670D	qRRD-A05-1	chrA05:2476501-2477889	embryo defective 1067 (emb1067)	AT2G45330	RNA 2'-phosphotransferase, Tpt1 / KptA family
BnaA05g04680D	qRRD-A05-1	chrA05:2479172-2479515	plant defensin 1.2b (PDF1.2b)	AT2G26020	--
BnaA05g04690D	qRRD-A05-1	chrA05:2481215-2481570	plant defensin 1.2b (PDF1.2b)	AT2G26020	Gamma-thionin family
BnaA05g04700D	qRRD-A05-1	chrA05:2485421-2486111	embryo defective 1067 (emb1067)	AT2G45330	RNA 2'-phosphotransferase, Tpt1 / KptA family
BnaA05g04710D	qRRD-A05-1	chrA05:2487467-2489710	RAS associated with diabetes protein 51C (RAD51C)	AT2G45280	Rad51
BnaA05g04720D	qRRD-A05-1	chrA05:2490234-2493047	Transketolase	AT2G45290	Transketolase, thiamine diphosphate binding domain
BnaA05g04730D	qRRD-A05-1	chrA05:2493819-2495622	embryo defective 1067 (emb1067)	AT2G45330	RNA 2'-phosphotransferase, Tpt1 / KptA family
BnaA05g04740D	qRRD-A05-1	chrA05:2495964-2498743	ribosomal protein S13A (RPS13A)	AT4G00100	Ribosomal protein S15
BnaA05g04750D	qRRD-A05-1	chrA05:2498851-2503863	RNA 3'-terminal phosphate cyclase/enolpyruvate transferase, alpha/beta	AT1G48860	EPSP synthase (3-phosphoshikimate 1-carboxyvinyltransferase)
BnaA05g04760D	qRRD-A05-1	chrA05:2513170-2513522	plant defensin 1.2b (PDF1.2b)	AT2G26020	Gamma-thionin family
BnaA05g04770D	qRRD-A05-1	chrA05:2516232-2517386	ribosomal protein S13A (RPS13A)	AT4G00100	Ribosomal S13/S15 N-terminal domain
BnaA05g04780D	qRRD-A05-1	chrA05:2522117-2524736	Leucine-rich repeat protein kinase family protein	AT2G45340	Protein tyrosine and serine/threonine kinase
BnaA05g04790D	qRRD-A05-1	chrA05:2524907-2526740	CHLORORESPIRATORY REDUCTION 4 (CRR4)	AT2G45350	PPR repeat
BnaA05g04800D	qRRD-A05-1	chrA05:2529454-2530243	Protein of unknown function (DUF1442)	AT2G45360	Protein of unknown function (DUF1442)
BnaA05g04810D	qRRD-A05-1	chrA05:2530372-2531600	FUNCTIONS IN: molecular_function unknown	AT2G45380	Myelodysplasia-myeloid leukemia factor 1-interacting protein
BnaA05g04820D	qRRD-A05-1	chrA05:2532241-2533823	DHHC-type zinc finger family protein	AT3G60800	DHHC palmitoyltransferase
BnaA05g04830D	qRRD-A05-1	chrA05:2534530-2536592	BEN1	AT2G45400	NAD dependent epimerase/dehydratase family
BnaA05g04840D	qRRD-A05-1	chrA05:2541179-2541837	LOB domain-containing protein 19 (LBD19)	AT2G45410	Lateral organ boundaries (LOB) domain
BnaA05g04850D	qRRD-A05-1	chrA05:2557625-2558558	AT-hook motif nuclear-localized protein 22 (AHL22)	AT2G45430	Plants and Prokaryotes Conserved (PCC) domain
BnaA05g04860D	qRRD-A05-1	chrA05:2565645-2567114	dihydrodipicolinate synthase (DHDPS2)	AT2G45440	Dihydrodipicolinate synthetase family
BnaA05g04870D	qRRD-A05-1	chrA05:2567763-2568132	LITTLE ZIPPER 2 (ZPR2)	AT3G60890	--
BnaA05g04880D	qRRD-A05-1	chrA05:2571670-2575830	SMAD/FHA domain-containing protein	AT2G45460	FHA domain
BnaA05g04890D	qRRD-A05-1	chrA05:2577549-2578800	FASCICLIN-like arabinogalactan protein 8 (FLA8)	AT2G45470	Fasciclin domain
BnaA05g04900D	qRRD-A05-1	chrA05:2579741-2581267	ataurora3 (AUR3)	AT2G45490	Protein kinase domain
BnaA05g04910D	qRRD-A05-1	chrA05:2583183-2585903	AAA-type ATPase family protein	AT2G45500	ATPase family associated with various cellular activities (AAA)
BnaA05g04920D	qRRD-A05-1	chrA05:2586950-2589329	cytochrome P450, family 704, subfamily A, polypeptide 2 (CYP704A2)	AT2G45510	Cytochrome P450
BnaA05g04940D	qRRD-A05-1	chrA05:2591325-2604116	WD-40 repeat family protein / beige-related	AT2G45540	Beige/BEACH domain
BnaA05g04950D	qRRD-A05-1	chrA05:2604177-2604848	WD-40 repeat family protein / beige-related	AT2G45540	--
BnaA05g04960D	qRRD-A05-1	chrA05:2606545-2609209	cytochrome P450, family 76, subfamily C, polypeptide 3 (CYP76C3)	AT2G45580	Cytochrome P450
BnaA05g04970D	qRRD-A05-1	chrA05:2613931-2615182	alpha/beta-Hydrolases superfamily protein	AT2G45600	alpha/beta hydrolase fold
BnaA05g04980D	qRRD-A05-1	chrA05:2615995-2616970	alpha/beta-Hydrolases superfamily protein	AT2G45610	alpha/beta hydrolase fold
BnaA05g04990D	qRRD-A05-1	chrA05:2617739-2618965	SIN3 associated polypeptide P18 (SAP18)	AT2G45640	Sin3 associated polypeptide p18 (SAP18)
BnaA05g05000D	qRRD-A05-1	chrA05:2622585-2624445	AGAMOUS-like 6 (AGL6)	AT2G45650	K-box region
BnaA05g05010D	qRRD-A05-1	chrA05:2627314-2629758	AGAMOUS-like 20 (AGL20)	AT2G45660	K-box region
BnaA05g05020D	qRRD-A05-1	chrA05:2637450-2638428	TCP family transcription factor	AT2G45680	TCP family transcription factor
BnaA05g05030D	qRRD-A05-1	chrA05:2639958-2642077	SHRUNKEN SEED 1 (SSE1)	AT2G45690	Peroxisomal membrane protein (Pex16)
BnaA05g05050D	qRRD-A05-1	chrA05:2646173-2647799	ARM repeat superfamily protein	AT2G45720	Armadillo/beta-catenin-like repeat
BnaA05g05060D	qRRD-A05-1	chrA05:2658430-2659747	peroxin 11D (PEX11D)	AT2G45740	Peroxisomal biogenesis factor 11 (PEX11)
BnaA05g05070D	qRRD-A05-1	chrA05:2660738-2663479	S-adenosyl-L-methionine-dependent methyltransferases superfamily protein	AT2G45750	Putative S-adenosyl-L-methionine-dependent methyltransferase
BnaA05g05080D	qRRD-A05-1	chrA05:2664989-2668714	homeodomain GLABROUS 1 (HDG1)	AT3G61150	START domain
BnaA05g05090D	qRRD-A05-1	chrA05:2671667-2673190	RING/U-box superfamily protein	AT3G61180	Ring finger domain
BnaA05g05100D	qRRD-A05-1	chrA05:2674650-2675256	BON association protein 2 (BAP2)	AT2G45760	C2 domain
BnaA05g05110D	qRRD-A05-1	chrA05:2680709-2682964	CPFTSY	AT2G45770	SRP54-type protein, GTPase domain
BnaA05g05120D	qRRD-A05-1	chrA05:2683473-2685264	phosphomannomutase (PMM)	AT2G45790	Eukaryotic phosphomannomutase
BnaA05g05130D	qRRD-A05-1	chrA05:2685628-2686402	GATA type zinc finger transcription factor family protein	AT2G45800	LIM domain
BnaA05g05140D	qRRD-A05-1	chrA05:2687494-2689023	Remorin family protein	AT2G45820	Remorin, C-terminal region
BnaA05g05150D	qRRD-A05-1	chrA05:2691841-2694633	downstream target of AGL15 2 (DTA2)	AT2G45830	Glycosyl transferase family 90
BnaA05g05160D	qRRD-A05-1	chrA05:2696108-2696533	unknown protein	AT2G45860	--
BnaA05g05170D	qRRD-A05-1	chrA05:2697112-2700136	beta-amylase 7 (BAM7)	AT2G45880	Glycosyl hydrolase family 14
BnaA05g05180D	qRRD-A05-1	chrA05:2701558-2704272	RHO guanyl-nucleotide exchange factor 4 (ROPGEF4)	AT2G45890	PRONE (Plant-specific Rop nucleotide exchanger)
BnaA05g05190D	qRRD-A05-1	chrA05:2704722-2707159	Phosphatidylinositol N-acetyglucosaminlytransferase subunit P-related	AT2G45900	Domain of unknown function (DUF4378)
BnaA05g05200D	qRRD-A05-1	chrA05:2714023-2717188	U-box domain-containing protein kinase family protein	AT2G45910	Protein tyrosine and serine/threonine kinase
BnaA05g05210D	qRRD-A05-1	chrA05:2718144-2719423	BEST Arabidopsis thaliana protein match is: U-box domain-containing protein kinase family protein (TAIR:AT2G45910.1)	AT3G61410	--
BnaA05g05220D	qRRD-A05-1	chrA05:2720044-2722084	SKP1-like 20 (SK20)	AT2G45950	Skp1 family, dimerisation domain
BnaA05g05230D	qRRD-A05-1	chrA05:2731751-2733118	TRANSMEMBRANE PROTEIN C (TMP-C)	AT4G00430	Major intrinsic protein
BnaA05g05240D	qRRD-A05-1	chrA05:2733843-2735469	cytochrome P450, family 86, subfamily A, polypeptide 8 (CYP86A8)	AT2G45970	Cytochrome P450
BnaA05g05250D	qRRD-A05-1	chrA05:2739449-2739801	unknown protein	AT2G45980	--
BnaA05g05260D	qRRD-A05-1	chrA05:2739961-2740328	unknown protein	AT2G45990	--
BnaA05g05270D	qRRD-A05-1	chrA05:2741454-2741805	low-molecular-weight cysteine-rich 53 (LCR53)	AT3G61177	S locus-related glycoprotein 1 binding pollen coat protein (SLR1-BP)
BnaA05g05280D	qRRD-A05-1	chrA05:2746897-2747713	unknown protein	AT2G45980	--
BnaA05g05290D	qRRD-A05-1	chrA05:2748468-2749998	unknown protein	AT2G45990	--
BnaA05g05300D	qRRD-A05-1	chrA05:2750094-2750977	FUNCTIONS IN: molecular_function unknown	AT2G46000	Chaperone for wingless signalling and trafficking of LDL receptor
BnaA05g05310D	qRRD-A05-1	chrA05:2751650-2753295	ARID/BRIGHT DNA-binding domain	AT2G46040	ARID/BRIGHT DNA binding domain
BnaA05g05320D	qRRD-A05-1	chrA05:2755962-2757636	Pentatricopeptide repeat (PPR-like) superfamily protein	AT2G46050	PPR repeat
BnaA05g05330D	qRRD-A05-1	chrA05:2758002-2761301	transmembrane protein-related	AT2G46060	Protein of unknown function (DUF3522)
BnaA05g05340D	qRRD-A05-1	chrA05:2762382-2764224	mitogen-activated protein kinase 12 (MPK12)	AT2G46070	Protein kinase domain
BnaA05g05350D	qRRD-A05-1	chrA05:2764919-2765969	CONTAINS InterPro DOMAIN/s: Protein BYPASS related (InterPro:IPR008511)	AT2G46080	Protein BYPASS1-related
BnaA05g05360D	qRRD-A05-1	chrA05:2773196-2775162	Diacylglycerol kinase family protein	AT2G46090	Diacylglycerol kinase catalytic domain
BnaA05g05370D	qRRD-A05-1	chrA05:2775442-2776553	Nuclear transport factor 2 (NTF2) family protein	AT2G46100	Uncharacterized conserved protein (DUF2358)
BnaA05g05380D	qRRD-A05-1	chrA05:2777092-2778552	Staphylococcal nuclease homologue	AT2G40410	Staphylococcal nuclease homologue
BnaA05g05390D	qRRD-A05-1	chrA05:2779691-2781687	unknown protein	AT2G40390	--
BnaA05g05400D	qRRD-A05-1	chrA05:2785699-2786341	prenylated RAB acceptor 1.B2 (PRA1.B2)	AT2G40380	PRA1 family protein
BnaA05g05410D	qRRD-A05-1	chrA05:2791758-2794147	laccase 5 (LAC5)	AT2G40370	Multicopper oxidase
BnaA05g05420D	qRRD-A05-1	chrA05:2798875-2799514	PYR1-like 6 (PYL6)	AT2G40330	Polyketide cyclase / dehydrase and lipid transport
BnaA05g05430D	qRRD-A05-1	chrA05:2802694-2804603	TRICHOME BIREFRINGENCE-LIKE 33 (TBL33)	AT2G40320	GDSL/SGNH-like Acyl-Esterase family found in Pmr5 and Cas1p
BnaA05g05440D	qRRD-A05-1	chrA05:2808295-2810479	FUNCTIONS IN: molecular_function unknown	AT2G40316	Autophagy-related protein 27
BnaA05g05450D	qRRD-A05-1	chrA05:2812915-2815343	Eukaryotic translation initiation factor 2 subunit 1	AT2G40290	Eukaryotic translation initiation factor 2 alpha subunit
BnaA05g05470D	qRRD-A05-1	chrA05:2819389-2819893	Glutaredoxin family protein	AT5G58530	Glutaredoxin
BnaA05g05480D	qRRD-A05-1	chrA05:2823086-2823830	Glutaredoxin family protein	AT5G58530	Glutaredoxin
BnaA05g05490D	qRRD-A05-1	chrA05:2829003-2830656	Homeodomain-like superfamily protein	AT2G40260	Myb-like DNA-binding domain
BnaA05g05500D	qRRD-A05-1	chrA05:2884527-2886833	Protein kinase superfamily protein	AT2G40120	Protein kinase domain
BnaA05g05510D	qRRD-A05-1	chrA05:2888564-2889221	AP2/B3-like transcriptional factor family protein	AT4G03170	--
BnaA05g05520D	qRRD-A05-1	chrA05:2896053-2898773	Phosphoinositide-specific phospholipase C family protein	AT2G40116	Phosphatidylinositol-specific phospholipase C, X domain
BnaA05g05530D	qRRD-A05-1	chrA05:2899947-2900541	Pollen Ole e 1 allergen and extensin family protein	AT2G40113	Pollen protein Ole e 1 like
BnaA05g05540D	qRRD-A05-1	chrA05:2901119-2902298	light harvesting complex photosystem II (LHCB4.3)	AT2G40100	Chlorophyll A-B binding protein
BnaA05g05550D	qRRD-A05-1	chrA05:2903423-2908788	ABC2 homolog 9 (ATH9)	AT2G40090	ABC1 family
BnaA05g05560D	qRRD-A05-1	chrA05:2910322-2910664	EARLY FLOWERING 4 (ELF4)	AT2G40080	Early Flowering 4 domain
BnaA05g05570D	qRRD-A05-1	chrA05:2912824-2915430	FUNCTIONS IN: molecular_function unknown	AT2G40070	--
BnaA05g05580D	qRRD-A05-1	chrA05:2915746-2919060	Clathrin light chain protein	AT2G40060	Ubiquitin-binding WIYLD domain
BnaA05g05590D	qRRD-A05-1	chrA05:2927764-2929024	ortholog of sugar beet HS1 PRO-1 2 (HSPRO2)	AT2G40000	Hs1pro-1 protein C-terminus
BnaA05g05600D	qRRD-A05-1	chrA05:2930439-2931744	eukaryotic translation initiation factor 2 (EIF2)	AT2G39990	Maintenance of mitochondrial structure and function
BnaA05g05610D	qRRD-A05-1	chrA05:2946391-2947831	HXXXD-type acyl-transferase family protein	AT2G39980	Transferase family
BnaA05g05620D	qRRD-A05-1	chrA05:2949004-2951031	Mitochondrial substrate carrier family protein	AT2G39970	Mitochondrial carrier protein
BnaA05g05630D	qRRD-A05-1	chrA05:2952474-2954071	Microsomal signal peptidase 25 kDa subunit (SPC25)	AT2G39960	Microsomal signal peptidase 25 kDa subunit (SPC25)
BnaA05g05640D	qRRD-A05-1	chrA05:2955361-2957044	unknown protein	AT2G39950	--
BnaA05g05650D	qRRD-A05-1	chrA05:2958977-2962010	CORONATINE INSENSITIVE 1 (COI1)	AT2G39940	Transport inhibitor response 1 protein domain
BnaA05g05660D	qRRD-A05-1	chrA05:2963005-2968456	isoamylase 1 (ISA1)	AT2G39930	Alpha amylase, catalytic domain
BnaA05g05670D	qRRD-A05-1	chrA05:2970499-2971538	HAD superfamily, subfamily IIIB acid phosphatase	AT2G39920	HAD superfamily, subfamily IIIB (Acid phosphatase)
BnaA05g05680D	qRRD-A05-1	chrA05:2972062-2972955	GATA type zinc finger transcription factor family protein	AT2G39900	LIM domain
BnaA05g05690D	qRRD-A05-1	chrA05:2973917-2976516	proline transporter 1 (PROT1)	AT2G39890	Transmembrane amino acid transporter protein
BnaA05g05700D	qRRD-A05-1	chrA05:2977414-2979963	proline transporter 1 (PROT1)	AT2G39890	Transmembrane amino acid transporter protein
BnaA05g05710D	qRRD-A05-1	chrA05:2989082-2990632	myb domain protein 109 (MYB109)	AT3G55730	Myb-like DNA-binding domain
BnaA05g05720D	qRRD-A05-1	chrA05:2993874-2994910	unknown protein	AT2G39870	--
BnaA05g05730D	qRRD-A05-1	chrA05:3001943-3002883	unknown protein	AT2G39855	--
BnaA05g05740D	qRRD-A05-1	chrA05:3006749-3008318	type one serine/threonine protein phosphatase 4 (TOPP4)	AT2G39840	Calcineurin-like phosphoesterase
BnaA05g05750D	qRRD-A05-1	chrA05:3013275-3017171	DA1-related protein 2 (DAR2)	AT2G39830	Protein DA1
BnaA05g05760D	qRRD-A05-1	chrA05:3035427-3039572	delta1-pyrroline-5-carboxylate synthase 1 (P5CS1)	AT2G39800	Amino acid kinase family
BnaA05g05770D	qRRD-A05-1	chrA05:3039960-3041366	Mitochondrial glycoprotein family protein	AT2G39795	Mitochondrial glycoprotein
BnaA05g05780D	qRRD-A05-1	chrA05:3042294-3043923	CYTOKINESIS DEFECTIVE 1 (CYT1)	AT2G39770	Nucleotidyl transferase
BnaA05g05790D	qRRD-A05-1	chrA05:3045003-3045831	AP2/B3-like transcriptional factor family protein	AT4G03170	--
BnaA05g05800D	qRRD-A05-1	chrA05:3046779-3047631	AP2/B3-like transcriptional factor family protein	AT4G03170	--
BnaA05g05830D	qRRD-A05-1	chrA05:3050716-3054358	S-adenosyl-L-methionine-dependent methyltransferases superfamily protein	AT2G39750	Putative S-adenosyl-L-methionine-dependent methyltransferase
BnaA05g05840D	qRRD-A05-1	chrA05:3055642-3058183	rubisco activase (RCA)	AT2G39730	ATPase family associated with various cellular activities (AAA)
BnaA05g05850D	qRRD-A05-1	chrA05:3059099-3060125	RING-H2 finger C2A (RHC2A)	AT2G39720	Protein of unknown function (DUF1117)
BnaA05g05860D	qRRD-A05-1	chrA05:3066075-3067627	Eukaryotic aspartyl protease family protein	AT2G39710	Xylanase inhibitor N-terminal
BnaA05g05870D	qRRD-A05-1	chrA05:3075484-3075775	ROTUNDIFOLIA like 8 (RTFL8)	AT2G39705	DVL family
BnaA05g05880D	qRRD-A05-1	chrA05:3087713-3089961	regulatory particle triple-A 1A (RPT1A)	AT1G53750	ATPase family associated with various cellular activities (AAA)
BnaA05g05910D	qRRD-A05-1	chrA05:3103851-3104785	expansin A4 (EXPA4)	AT2G39700	Expansin C-terminal domain
BnaA05g05920D	qRRD-A05-1	chrA05:3106374-3109024	Radical SAM superfamily protein	AT2G39670	Radical SAM superfamily
BnaA05g05930D	qRRD-A05-1	chrA05:3110142-3111686	botrytis-induced kinase1 (BIK1)	AT2G39660	Protein tyrosine and serine/threonine kinase
BnaA05g05940D	qRRD-A05-1	chrA05:3158311-3160225	exocyst subunit exo70 family protein H2 (EXO70H2)	AT2G39380	Exo70 exocyst complex subunit
BnaA05g05950D	qRRD-A05-1	chrA05:3165410-3167342	exocyst subunit exo70 family protein H2 (EXO70H2)	AT2G39380	Exo70 exocyst complex subunit
BnaA05g05960D	qRRD-A05-1	chrA05:3175360-3177385	exocyst subunit exo70 family protein H2 (EXO70H2)	AT2G39380	Exo70 exocyst complex subunit
BnaA05g05970D	qRRD-A05-1	chrA05:3179198-3180134	unknown protein	AT2G39370	--
BnaA05g05980D	qRRD-A05-1	chrA05:3195362-3195690	ABC-2 type transporter family protein	AT2G39350	--
BnaA05g05990D	qRRD-A05-1	chrA05:3195752-3197606	ABC-2 type transporter family protein	AT2G39350	ABC-2 type transporter
BnaA05g06000D	qRRD-A05-1	chrA05:3197947-3202956	SAC3/GANP/Nin1/mts3/eIF-3 p25 family	AT2G39340	SAC3/GANP family
BnaA05g06010D	qRRD-A05-1	chrA05:3204647-3206946	jacalin-related lectin 23 (JAL23)	AT2G39330	Jacalin-like lectin domain
BnaA05g06020D	qRRD-A05-1	chrA05:3208650-3210694	jacalin-related lectin 22	AT2G39310	Jacalin-like lectin domain
BnaA05g06040D	qRRD-A05-1	chrA05:3220696-3223805	unknown protein	AT2G39300	--
BnaA05g06060D	qRRD-A05-1	chrA05:3225053-3228007	unknown protein	AT5G25070	--
BnaA05g06070D	qRRD-A05-1	chrA05:3228501-3229663	P-loop containing nucleoside triphosphate hydrolases superfamily protein	AT2G39270	Adenylate kinase
BnaA05g06080D	qRRD-A05-1	chrA05:3233926-3235603	PATATIN-like protein 6 (PLP6)	AT2G39220	Patatin-like phospholipase
BnaA05g06090D	qRRD-A05-1	chrA05:3237060-3239151	Major facilitator superfamily protein	AT2G39210	Nodulin-like
BnaA05g06100D	qRRD-A05-1	chrA05:3257564-3260454	SUPPRESSOR OF VARIEGATION 1 (SVR1)	AT2G39140	RNA pseudouridylate synthase
BnaA05g06110D	qRRD-A05-1	chrA05:3264638-3268451	Transmembrane amino acid transporter family protein	AT2G39130	Transmembrane amino acid transporter protein
BnaA05g06120D	qRRD-A05-1	chrA05:3269298-3271524	Protein kinase superfamily protein	AT2G39110	Protein kinase domain
BnaA05g06130D	qRRD-A05-1	chrA05:3272972-3276816	tetratricopeptide repeat (TPR)-containing protein	AT2G39090	Tetratricopeptide repeat
BnaA05g06140D	qRRD-A05-1	chrA05:3277148-3279193	NAD(P)-binding Rossmann-fold superfamily protein	AT2G39080	--
BnaA05g06150D	qRRD-A05-1	chrA05:3282206-3282740	O-acyltransferase (WSD1-like) family protein	AT2G38995	--
BnaA05g06160D	qRRD-A05-1	chrA05:3282813-3284214	O-acyltransferase (WSD1-like) family protein	AT2G38995	Wax ester synthase-like Acyl-CoA acyltransferase domain
BnaA05g06170D	qRRD-A05-1	chrA05:3290830-3293459	Zinc finger (C3HC4-type RING finger) family protein	AT2G38970	VWA / Hh protein intein-like
BnaA05g06180D	qRRD-A05-1	chrA05:3298726-3301379	endoplasmic reticulum oxidoreductins 2 (ERO2)	AT2G38960	Endoplasmic Reticulum Oxidoreductin 1 (ERO1)
BnaA05g06190D	qRRD-A05-1	chrA05:3302341-3306910	Transcription factor jumonji (jmj) family protein / zinc finger (C5HC2 type) family protein	AT2G38950	JmjC domain, hydroxylase
BnaA05g06200D	qRRD-A05-1	chrA05:3307013-3308615	phosphate transporter 1	AT2G38940	Sugar (and other) transporter
BnaA05g06210D	qRRD-A05-1	chrA05:3310984-3312682	phosphate transporter 1	AT2G38940	Sugar (and other) transporter
BnaA05g06230D	qRRD-A05-1	chrA05:3318784-3320389	phosphate transporter 1	AT2G38940	Sugar (and other) transporter
BnaA05g06260D	qRRD-A05-1	chrA05:3333550-3334578	nuclear factor Y, subunit B1 (NF-YB1)	AT2G38880	Histone-like transcription factor (CBF/NF-Y) and archaeal histone
BnaA05g06270D	qRRD-A05-1	chrA05:3335098-3335902	ABNORMAL SUSPENSOR 2 (SUS2)	AT1G80070	PRP8 domain IV core
BnaA05g06280D	qRRD-A05-1	chrA05:3341032-3347995	ABNORMAL SUSPENSOR 2 (SUS2)	AT1G80070	PROCN (NUC071) domain
BnaA05g06290D	qRRD-A05-1	chrA05:3348895-3350401	Plant calmodulin-binding protein-related	AT2G38800	Plant calmodulin-binding domain
BnaA05g06310D	qRRD-A05-1	chrA05:3354545-3355160	unknown protein	AT2G38790	--
BnaA05g06320D	qRRD-A05-1	chrA05:3355731-3362213	F-box and associated interaction domains-containing protein	AT3G57590	F-box associated domain
BnaA05g06330D	qRRD-A05-1	chrA05:3363394-3363859	unknown protein	AT2G38790	--
BnaA05g06340D	qRRD-A05-1	chrA05:3364376-3365498	F-box family protein	AT1G31080	F-box associated domain
BnaA05g06350D	qRRD-A05-1	chrA05:3368060-3368283	EMBRYO DEFECTIVE 2765 (EMB2765)	AT2G38770	--
BnaA05g06360D	qRRD-A05-1	chrA05:3368348-3374617	EMBRYO DEFECTIVE 2765 (EMB2765)	AT2G38770	Intron-binding protein aquarius N-terminus
BnaA05g06370D	qRRD-A05-1	chrA05:3375252-3377603	Sodium Bile acid symporter family	AT2G26900	Sodium Bile acid symporter family
BnaA05g06380D	qRRD-A05-1	chrA05:3378350-3380030	Cyclophilin-like peptidyl-prolyl cis-trans isomerase family protein	AT2G38730	Cyclophilin type peptidyl-prolyl cis-trans isomerase/CLD
BnaA05g06390D	qRRD-A05-1	chrA05:3383149-3383726	unknown protein	AT2G38690	--
BnaA05g06400D	qRRD-A05-1	chrA05:3384234-3387254	phosphorylethanolamine cytidylyltransferase 1 (PECT1)	AT2G38670	Cytidylyltransferase-like
BnaA05g06410D	qRRD-A05-1	chrA05:3388677-3391418	galacturonosyltransferase 7 (GAUT7)	AT2G38650	Glycosyl transferase family 8
BnaA05g06420D	qRRD-A05-1	chrA05:3451330-3452852	Protein of Unknown Function (DUF239)	AT2G27320	Neprosin
BnaA05g06430D	qRRD-A05-1	chrA05:3462662-3465972	ETHYLENE OVERPRODUCER 1 (ETO1)	AT3G51770	Tetratricopeptide repeat
BnaA05g06440D	qRRD-A05-1	chrA05:3473473-3474977	myb-like HTH transcriptional regulator family protein	AT2G38300	Myb-like DNA-binding domain
BnaA05g06450D	qRRD-A05-1	chrA05:3479794-3482497	ammonium transporter 2 (AMT2)	AT2G38290	Ammonium Transporter Family
BnaA05g06460D	qRRD-A05-1	chrA05:3483872-3488555	EMBRYONIC FACTOR1 (FAC1)	AT2G38280	Adenosine/AMP deaminase
BnaA05g06470D	qRRD-A05-1	chrA05:3490185-3491285	Homeodomain-like superfamily protein	AT2G38250	Myb/SANT-like DNA-binding domain
BnaA05g06480D	qRRD-A05-1	chrA05:3498633-3500818	RING/U-box superfamily protein	AT2G38185	Domain of unknown function (DUF4793)
BnaA05g06490D	qRRD-A05-1	chrA05:3527475-3531124	cation exchanger 1 (CAX1)	AT2G38170	Sodium/calcium exchanger protein
BnaA05g06500D	qRRD-A05-1	chrA05:3533212-3534403	alpha 1,4-glycosyltransferase family protein	AT2G38152	Alpha 1,4-glycosyltransferase conserved region
BnaA05g06510D	qRRD-A05-1	chrA05:3535074-3536289	alpha 1,4-glycosyltransferase family protein	AT2G38150	Alpha 1,4-glycosyltransferase conserved region
BnaA05g06520D	qRRD-A05-1	chrA05:3536516-3537025	plastid-specific ribosomal protein 4 (PSRP4)	AT2G38140	Ribosomal protein S31e
BnaA05g06530D	qRRD-A05-1	chrA05:3537504-3538611	ATMAK3	AT2G38130	Acetyltransferase (GNAT) family
BnaA05g06540D	qRRD-A05-1	chrA05:3541899-3545298	AUXIN RESISTANT 1 (AUX1)	AT2G38120	Transmembrane amino acid transporter protein
BnaA05g06560D	qRRD-A05-1	chrA05:3556551-3556737	reticulata-related 1 (RER1)	AT5G22790	--
BnaA05g06580D	qRRD-A05-1	chrA05:3583500-3586232	glycerol-3-phosphate acyltransferase 6 (GPAT6)	AT2G38110	haloacid dehalogenase-like hydrolase
BnaA05g06590D	qRRD-A05-1	chrA05:3590249-3592313	proton-dependent oligopeptide transport (POT) family protein	AT2G38100	POT family
BnaA05g06600D	qRRD-A05-1	chrA05:3594776-3596411	Duplicated homeodomain-like superfamily protein	AT2G38090	Myb-like DNA-binding domain
BnaA05g06610D	qRRD-A05-1	chrA05:3604499-3607429	IRREGULAR XYLEM 12 (IRX12)	AT2G38080	Multicopper oxidase
BnaA05g06620D	qRRD-A05-1	chrA05:3613844-3617415	acetyl Co-enzyme a carboxylase carboxyltransferase alpha subunit (CAC3)	AT2G38040	Acetyl co-enzyme A carboxylase carboxyltransferase alpha subunit
BnaA05g06630D	qRRD-A05-1	chrA05:3620673-3621720	Galactose oxidase/kelch repeat superfamily protein	AT4G38940	Kelch motif
BnaA05g06640D	qRRD-A05-1	chrA05:3622029-3625151	Neutral/alkaline non-lysosomal ceramidase	AT2G38010	Neutral/alkaline non-lysosomal ceramidase, N-terminal
BnaA05g06650D	qRRD-A05-1	chrA05:3627655-3629966	chaperone protein dnaJ-related	AT2G38000	--
BnaA05g06660D	qRRD-A05-1	chrA05:3630749-3632837	ribosome biogenesis regulatory protein (RRS1) family protein	AT2G37990	Ribosome biogenesis regulatory protein (RRS1)
BnaA05g06670D	qRRD-A05-1	chrA05:3633368-3633605	Yos1-like protein	AT2G37975	Yos1-like
BnaA05g06680D	qRRD-A05-1	chrA05:3633763-3634456	SOUL-1	AT2G37970	SOUL heme-binding protein
BnaA05g06690D	qRRD-A05-1	chrA05:3636203-3637792	unknown protein	AT2G37960	--
BnaA05g06700D	qRRD-A05-1	chrA05:3640382-3641703	RING/FYVE/PHD zinc finger superfamily protein	AT2G37950	RING-variant domain
BnaA05g06710D	qRRD-A05-1	chrA05:3642073-3644031	Arabidopsis Inositol phosphorylceramide synthase 2 (AtIPCS2)	AT2G37940	PAP2 superfamily C-terminal
BnaA05g06720D	qRRD-A05-1	chrA05:3648294-3648744	copper transporter 4 (COPT4)	AT2G37925	Ctr copper transporter family
BnaA05g06730D	qRRD-A05-1	chrA05:3656640-3659338	Major facilitator superfamily protein	AT2G37900	POT family
BnaA05g06750D	qRRD-A05-1	chrA05:3660996-3661347	Bifunctional inhibitor/lipid-transfer protein/seed storage 2S albumin superfamily protein	AT2G37870	Probable lipid transfer
BnaA05g06760D	qRRD-A05-1	chrA05:3661732-3663376	LOWER CELL DENSITY 1 (LCD1)	AT2G37860	Protein RETICULATA-related
BnaA05g06770D	qRRD-A05-1	chrA05:3669746-3670652	Cysteine/Histidine-rich C1 domain family protein	AT2G37820	C1 domain
BnaA05g06780D	qRRD-A05-1	chrA05:3671677-3671990	NAD(P)-linked oxidoreductase superfamily protein	AT2G37790	--
BnaA05g06790D	qRRD-A05-1	chrA05:3672087-3673991	NAD(P)-linked oxidoreductase superfamily protein	AT2G37790	Aldo/keto reductase family
BnaA05g06800D	qRRD-A05-1	chrA05:3676839-3678236	NAD(P)-linked oxidoreductase superfamily protein	AT2G37790	Aldo/keto reductase family
BnaA05g06810D	qRRD-A05-1	chrA05:3680694-3682033	NAD(P)-linked oxidoreductase superfamily protein	AT2G37770	Aldo/keto reductase family
BnaA05g06820D	qRRD-A05-1	chrA05:3703793-3705815	receptor lectin kinase (RLK)	AT2G37710	Legume lectin domain
BnaA05g06830D	qRRD-A05-1	chrA05:3710192-3714007	Fatty acid hydroxylase superfamily	AT2G37700	WAX2 C-terminal domain
BnaA05g06840D	qRRD-A05-1	chrA05:3714732-3714962	phosphoribosylaminoimidazole carboxylase, putative / AIR carboxylase, putative	AT2G37690	--
BnaA05g06850D	qRRD-A05-1	chrA05:3719065-3720230	far-red elongated hypocotyl 1 (FHY1)	AT2G37678	--
BnaA05g06860D	qRRD-A05-1	chrA05:3723756-3725187	Haloacid dehalogenase-like hydrolase (HAD) superfamily protein	AT5G02230	Haloacid dehalogenase-like hydrolase
BnaA05g06870D	qRRD-A05-1	chrA05:3726827-3728557	NAD(P)-binding Rossmann-fold superfamily protein	AT2G37660	NAD(P)H-binding
BnaA05g06880D	qRRD-A05-1	chrA05:3731792-3733589	EXP3	AT2G37640	Expansin C-terminal domain
BnaA05g06890D	qRRD-A05-1	chrA05:3743518-3744619	ASYMMETRIC LEAVES 1 (AS1)	AT2G37630	Myb-like DNA-binding domain
BnaA05g06900D	qRRD-A05-1	chrA05:3745102-3747468	actin 3 (ACT3)	AT3G53750	Actin
BnaA05g06910D	qRRD-A05-1	chrA05:3750573-3750948	unknown protein	AT2G37610	--
BnaA05g06920D	qRRD-A05-1	chrA05:3757314-3758011	Ribosomal protein L36e family protein	AT3G53740	Ribosomal protein L36e
BnaA05g06930D	qRRD-A05-1	chrA05:3763467-3764628	DNA binding with one finger 2.4 (DOF2.4)	AT2G37590	Dof domain, zinc finger
BnaA05g06940D	qRRD-A05-1	chrA05:3766916-3768671	Core-2/I-branching beta-1,6-N-acetylglucosaminyltransferase family protein	AT2G37585	Core-2/I-Branching enzyme
BnaA05g06950D	qRRD-A05-1	chrA05:3770088-3771570	sodium- and lithium-tolerant 1 (SLT1)	AT2G37570	--
BnaA05g06960D	qRRD-A05-1	chrA05:3772406-3773956	origin recognition complex second largest subunit 2 (ORC2)	AT2G37560	Origin recognition complex subunit 2
BnaA05g06970D	qRRD-A05-1	chrA05:3775049-3775361	Histone superfamily protein	AT5G59970	Centromere kinetochore component CENP-T histone fold
BnaA05g06980D	qRRD-A05-1	chrA05:3779344-3782253	cation/H+ exchanger 20 (CHX20)	AT3G53720	Sodium/hydrogen exchanger family
BnaA05g06990D	qRRD-A05-1	chrA05:3783272-3785445	ARF-GAP domain 7 (AGD7)	AT2G37550	Putative GTPase activating protein for Arf
BnaA05g07000D	qRRD-A05-1	chrA05:3788177-3791079	NAD(P)-binding Rossmann-fold superfamily protein	AT2G37540	short chain dehydrogenase
BnaA05g07010D	qRRD-A05-1	chrA05:3792001-3792845	RNA-binding (RRM/RBD/RNP motifs) family protein	AT2G37510	RNA recognition motif. (a.k.a. RRM, RBD, or RNP domain)
BnaA05g07020D	qRRD-A05-1	chrA05:3793163-3795817	arginine biosynthesis protein ArgJ family	AT2G37500	ArgJ family
BnaA05g07030D	qRRD-A05-1	chrA05:3796079-3796698	unknown protein	AT2G37480	--
BnaA05g07040D	qRRD-A05-1	chrA05:3803900-3806717	nodulin MtN21 /EamA-like transporter family protein	AT2G37460	EamA-like transporter family
BnaA05g07050D	qRRD-A05-1	chrA05:3807425-3808888	unknown protein	AT5G59830	Tify domain binding domain
BnaA05g07060D	qRRD-A05-1	chrA05:3810168-3812877	DNAse I-like superfamily protein	AT2G37440	Endonuclease/Exonuclease/phosphatase family
BnaA05g07070D	qRRD-A05-1	chrA05:3826883-3827426	C2H2 and C2HC zinc fingers superfamily protein	AT2G37430	C2H2-type zinc finger
BnaA05g07080D	qRRD-A05-1	chrA05:3829124-3830859	diaminopimelate epimerase family protein	AT3G53580	Diaminopimelate epimerase
BnaA05g07100D	qRRD-A05-1	chrA05:3831871-3832471	translocase inner membrane subunit 17-2 (TIM17-2)	AT2G37410	Tim17/Tim22/Tim23/Pmp24 family
BnaA05g07110D	qRRD-A05-1	chrA05:3834169-3836497	unknown protein	AT3G53540	Domain of unknown function (DUF4378)
BnaA05g07120D	qRRD-A05-1	chrA05:3836755-3838003	Chloroplast-targeted copper chaperone protein	AT2G37390	Heavy-metal-associated domain
BnaA05g07130D	qRRD-A05-1	chrA05:3846162-3847071	unknown protein	AT2G37380	--
BnaA05g07140D	qRRD-A05-1	chrA05:3851384-3855519	unknown protein	AT2G37370	--
BnaA05g07150D	qRRD-A05-1	chrA05:3857239-3858554	ALUMINUM SENSITIVE 3 (ALS3)	AT2G37330	Uncharacterised protein family (UPF0014)
BnaA05g07160D	qRRD-A05-1	chrA05:3859477-3860923	Tetratricopeptide repeat (TPR)-like superfamily protein	AT2G37320	PPR repeat family
BnaA05g07170D	qRRD-A05-1	chrA05:3862194-3862925	unknown protein	AT2G37300	--
BnaA05g07180D	qRRD-A05-1	chrA05:3869315-3873941	Ypt/Rab-GAP domain of gyp1p superfamily protein	AT2G37290	Rab-GTPase-TBC domain
BnaA05g07190D	qRRD-A05-1	chrA05:3874473-3881615	pleiotropic drug resistance 5 (PDR5)	AT2G37280	ABC-2 type transporter
BnaA05g07200D	qRRD-A05-1	chrA05:3882394-3889427	pleiotropic drug resistance 5 (PDR5)	AT2G37280	ABC-2 type transporter
BnaA05g07210D	qRRD-A05-1	chrA05:3892549-3893656	ribosomal protein 5B (RPS5B)	AT2G37270	Ribosomal protein S7p/S5e
BnaA05g07220D	qRRD-A05-1	chrA05:3894320-3895758	TRANSPARENT TESTA GLABRA 2 (TTG2)	AT2G37260	WRKY DNA -binding domain
BnaA05g07230D	qRRD-A05-1	chrA05:3898693-3900082	Thioredoxin superfamily protein	AT2G37240	AhpC/TSA antioxidant enzyme
BnaA05g07240D	qRRD-A05-1	chrA05:3901744-3903104	RNA-binding (RRM/RBD/RNP motifs) family protein	AT2G37220	RNA recognition motif. (a.k.a. RRM, RBD, or RNP domain)
BnaA05g07250D	qRRD-A05-1	chrA05:3910376-3913044	lysine decarboxylase family protein	AT2G37210	Possible lysine decarboxylase
BnaA05g07260D	qRRD-A05-1	chrA05:3913868-3914696	Uncharacterised protein family (UPF0497)	AT2G37200	Domain of unknown function (DUF588)
BnaA05g07280D	qRRD-A05-1	chrA05:3918580-3918832	Ribosomal protein L11 family protein	AT2G37190	--
BnaA05g07290D	qRRD-A05-1	chrA05:3928468-3929154	plasma membrane intrinsic protein 2 (PIP2B)	AT2G37170	Major intrinsic protein
BnaA05g07300D	qRRD-A05-1	chrA05:3932363-3933575	plasma membrane intrinsic protein 2 (PIP2B)	AT2G37170	Major intrinsic protein
BnaA05g07320D	qRRD-A05-1	chrA05:3937890-3938740	Nucleic acid-binding, OB-fold-like protein	AT1G14800	--
BnaA05g07330D	qRRD-A05-1	chrA05:3940219-3941092	protamine P1 family protein	AT2G37100	--
BnaA05g07340D	qRRD-A05-1	chrA05:3943963-3945412	IRREGULAR XYLEM 9 (IRX9)	AT2G37090	Glycosyltransferase family 43
BnaA05g07350D	qRRD-A05-1	chrA05:3948916-3951297	ROP interactive partner 3 (RIP3)	AT2G37080	--
BnaA05g07360D	qRRD-A05-1	chrA05:3951886-3955823	Leucine-rich repeat protein kinase family protein	AT2G37050	Malectin-like domain
BnaA05g07370D	qRRD-A05-1	chrA05:3964614-3967402	PHE ammonia lyase 1 (PAL1)	AT2G37040	Aromatic amino acid lyase
BnaA05g07380D	qRRD-A05-1	chrA05:3978990-3980346	unknown protein	AT2G37035	--
BnaA05g07390D	qRRD-A05-1	chrA05:3980949-3981327	SAUR-like auxin-responsive protein family	AT2G37030	Auxin responsive protein
BnaA05g07400D	qRRD-A05-1	chrA05:3985928-3991342	non-intrinsic ABC protein 12 (NAP12)	AT2G37010	ABC-2 type transporter
BnaA05g07410D	qRRD-A05-1	chrA05:3995958-3996120	ROTUNDIFOLIA4 (ROT4)	AT2G36985	DVL family
BnaA05g07420D	qRRD-A05-1	chrA05:3998815-4001894	Tetratricopeptide repeat (TPR)-like superfamily protein	AT2G36980	PPR repeat
BnaA05g07430D	qRRD-A05-1	chrA05:4005773-4006556	Tetratricopeptide repeat (TPR)-like superfamily protein	AT2G36980	PPR repeat
BnaA05g07440D	qRRD-A05-1	chrA05:4006686-4007633	Tetratricopeptide repeat (TPR)-like superfamily protein	AT2G36980	PPR repeat family
BnaA05g07450D	qRRD-A05-1	chrA05:4008948-4010631	UDP-Glycosyltransferase superfamily protein	AT2G36970	UDP-glucoronosyl and UDP-glucosyl transferase
BnaA05g07460D	qRRD-A05-1	chrA05:4015970-4017646	UDP-Glycosyltransferase superfamily protein	AT2G36970	UDP-glucoronosyl and UDP-glucosyl transferase
BnaA05g07470D	qRRD-A05-1	chrA05:4019406-4022858	TSL-kinase interacting protein 1 (TKI1)	AT2G36960	Myb-like DNA-binding domain
BnaA05g07480D	qRRD-A05-1	chrA05:4040302-4041768	Heavy metal transport/detoxification superfamily protein	AT2G36950	Heavy-metal-associated domain
BnaA05g07490D	qRRD-A05-1	chrA05:4045473-4046146	zinc finger (C2H2 type) family protein	AT2G36930	Zinc-finger double-stranded RNA-binding
BnaA05g07500D	qRRD-A05-1	chrA05:4047104-4048036	membrin 11 (MEMB11)	AT2G36900	Snare region anchored in the vesicle membrane C-terminus
BnaA05g07510D	qRRD-A05-1	chrA05:4050847-4052258	REGULATOR OF AXILLARY MERISTEMS 2 (RAX2)	AT2G36890	Myb-like DNA-binding domain
BnaA05g07520D	qRRD-A05-1	chrA05:4066084-4067448	unknown protein	AT2G36885	Protein of unknown function (DUF4079)
BnaA05g07530D	qRRD-A05-1	chrA05:4068638-4069811	methionine adenosyltransferase 3 (MAT3)	AT2G36880	S-adenosylmethionine synthetase, C-terminal domain
BnaA05g07540D	qRRD-A05-1	chrA05:4071801-4073532	phosphatidylinositol-speciwc phospholipase C5 (PLC5)	AT5G58690	Phosphatidylinositol-specific phospholipase C, Y domain
BnaA05g07550D	qRRD-A05-1	chrA05:4094560-4096290	xyloglucan endotransglucosylase/hydrolase 32 (XTH32)	AT2G36870	Glycosyl hydrolases family 16
BnaA05g07560D	qRRD-A05-1	chrA05:4102268-4116464	glucan synthase-like 8 (GSL8)	AT2G36850	1,3-beta-glucan synthase component
BnaA05g07570D	qRRD-A05-1	chrA05:4119019-4119993	unknown protein	AT2G36835	--
BnaA05g07580D	qRRD-A05-1	chrA05:4120912-4122403	don-glucosyltransferase 1 (DOGT1)	AT2G36800	UDP-glucoronosyl and UDP-glucosyl transferase
BnaA05g07590D	qRRD-A05-1	chrA05:4125406-4126897	don-glucosyltransferase 1 (DOGT1)	AT2G36800	UDP-glucoronosyl and UDP-glucosyl transferase
BnaA05g07600D	qRRD-A05-1	chrA05:4127525-4129016	UDP-Glycosyltransferase superfamily protein	AT2G36770	UDP-glucoronosyl and UDP-glucosyl transferase
BnaA05g07610D	qRRD-A05-1	chrA05:4132993-4134481	UDP-Glycosyltransferase superfamily protein	AT2G36780	UDP-glucoronosyl and UDP-glucosyl transferase
BnaA05g07620D	qRRD-A05-1	chrA05:4146921-4149016	SWC2	AT2G36740	YL1 nuclear protein
BnaA05g07630D	qRRD-A05-1	chrA05:4151387-4152896	Pentatricopeptide repeat (PPR) superfamily protein	AT2G36730	PPR repeat
BnaA05g07640D	qRRD-A05-1	chrA05:4153852-4154273	Pectin lyase-like superfamily protein	AT2G36700	Pectinesterase
BnaA05g07650D	qRRD-A05-1	chrA05:4156602-4159547	Pectin lyase-like superfamily protein	AT2G36710	Pectinesterase
BnaA05g07660D	qRRD-A05-1	chrA05:4167700-4170200	2-oxoglutarate (2OG) and Fe(II)-dependent oxygenase superfamily protein	AT2G36690	2OG-Fe(II) oxygenase superfamily
BnaA05g07670D	qRRD-A05-1	chrA05:4174265-4177734	RING/U-box superfamily protein	AT1G47570	Cysteine rich domain with multizinc binding regions
BnaA05g07680D	qRRD-A05-1	chrA05:4182223-4182629	unknown protein	AT2G36695	--
BnaA05g07690D	qRRD-A05-1	chrA05:4184822-4186444	Modifier of rudimentary (Mod(r)) protein	AT2G36680	Modifier of rudimentary (Mod(r)) protein
BnaA05g07700D	qRRD-A05-1	chrA05:4187754-4190064	Eukaryotic aspartyl protease family protein	AT2G36670	Xylanase inhibitor N-terminal
BnaA05g07710D	qRRD-A05-1	chrA05:4190332-4191838	unknown protein	AT2G36650	--
BnaA05g07720D	qRRD-A05-1	chrA05:4193605-4194979	embryonic cell protein 63 (ECP63)	AT2G36640	Late embryogenesis abundant protein
BnaA05g07730D	qRRD-A05-1	chrA05:4196601-4198915	Sulfite exporter TauE/SafE family protein	AT2G36630	Sulfite exporter TauE/SafE
BnaA05g07740D	qRRD-A05-1	chrA05:4200911-4202022	ribosomal protein L24 (RPL24A)	AT2G36620	Ribosomal protein L24e
BnaA05g07750D	qRRD-A05-1	chrA05:4202377-4203149	homeobox protein 22 (HB22)	AT2G36610	Homeodomain
BnaA05g07760D	qRRD-A05-1	chrA05:4210620-4211847	Haloacid dehalogenase-like hydrolase (HAD) superfamily protein	AT2G36540	NLI interacting factor-like phosphatase
BnaA05g07770D	qRRD-A05-1	chrA05:4212846-4215672	LOW EXPRESSION OF OSMOTICALLY RESPONSIVE GENES 2 (LOS2)	AT2G36530	Enolase, C-terminal TIM barrel domain
BnaA05g07780D	qRRD-A05-1	chrA05:4223645-4225750	REDUCED VERNALIZATION RESPONSE 2 (VRN2)	AT4G16845	VEFS-Box of polycomb protein
BnaA05g07790D	qRRD-A05-1	chrA05:4226118-4229336	CBS / octicosapeptide/Phox/Bemp1 (PB1) domains-containing protein	AT2G36500	CBS domain
BnaA05g07800D	qRRD-A05-1	chrA05:4240656-4246594	demeter-like 1 (DML1)	AT2G36490	RRM in Demeter
BnaA05g07810D	qRRD-A05-1	chrA05:4247153-4251444	ENTH/VHS family protein	AT2G36480	CID domain
BnaA05g07830D	qRRD-A05-1	chrA05:4262228-4263596	Plant protein of unknown function (DUF247)	AT2G36430	Plant protein of unknown function
BnaA05g07840D	qRRD-A05-1	chrA05:4264838-4267361	unknown protein	AT2G36420	--
BnaA05g07850D	qRRD-A05-1	chrA05:4295025-4297499	growth-regulating factor 3 (GRF3)	AT2G36400	WRC
BnaA05g07860D	qRRD-A05-1	chrA05:4297802-4303161	starch branching enzyme 2.1 (SBE2.1)	AT2G36390	Alpha amylase, C-terminal all-beta domain
BnaA05g07870D	qRRD-A05-1	chrA05:4305310-4313386	Disease resistance protein (CC-NBS-LRR class) family	AT1G53350	NB-ARC domain
BnaA05g07880D	qRRD-A05-1	chrA05:4313892-4323181	RECOGNITION OF PERONOSPORA PARASITICA 8 (RPP8)	AT5G43470	NB-ARC domain
BnaA05g07890D	qRRD-A05-1	chrA05:4323758-4326997	Galactose oxidase/kelch repeat superfamily protein	AT2G36360	Galactose oxidase, central domain
BnaA05g07900D	qRRD-A05-1	chrA05:4332311-4339081	RECOGNITION OF PERONOSPORA PARASITICA 8 (RPP8)	AT5G43470	NB-ARC domain
BnaA05g07910D	qRRD-A05-1	chrA05:4339902-4347536	Galactose oxidase/kelch repeat superfamily protein	AT2G36360	Galactose oxidase, central domain
BnaA05g07920D	qRRD-A05-1	chrA05:4352554-4354543	Protein kinase superfamily protein	AT2G36350	--
BnaA05g07930D	qRRD-A05-1	chrA05:4355847-4366123	Disease resistance protein (CC-NBS-LRR class) family	AT1G53350	NB-ARC domain
BnaA05g07940D	qRRD-A05-1	chrA05:4366698-4370846	Galactose oxidase/kelch repeat superfamily protein	AT2G36360	Galactose oxidase, central domain
BnaA05g07950D	qRRD-A05-1	chrA05:4371235-4374367	Protein kinase superfamily protein	AT2G36350	Protein kinase domain
BnaA05g07960D	qRRD-A05-1	chrA05:4376996-4378032	Uncharacterised protein family (UPF0497)	AT2G36330	Domain of unknown function (DUF588)
BnaA05g07970D	qRRD-A05-1	chrA05:4388398-4388890	A20/AN1-like zinc finger family protein	AT2G36320	AN1-like Zinc finger
BnaA05g07980D	qRRD-A05-1	chrA05:4391846-4393667	uridine-ribohydrolase 1 (URH1)	AT2G36310	Inosine-uridine preferring nucleoside hydrolase
BnaA05g07990D	qRRD-A05-1	chrA05:4402262-4402478	LITTLE ZIPPER 3 (ZPR3)	AT3G52770	--
BnaA05g08000D	qRRD-A05-1	chrA05:4403821-4404592	Integral membrane Yip1 family protein	AT2G36300	Yip1 domain
BnaA05g08010D	qRRD-A05-1	chrA05:4410607-4412428	alpha/beta-Hydrolases superfamily protein	AT2G36290	Alpha/beta hydrolase family
BnaA05g08020D	qRRD-A05-1	chrA05:4414510-4416076	ABA INSENSITIVE 5 (ABI5)	AT2G36270	bZIP transcription factor
BnaA05g08040D	qRRD-A05-1	chrA05:4419382-4420216	pentatricopeptide (PPR) repeat-containing protein	AT2G36240	PPR repeat family
BnaA05g08050D	qRRD-A05-1	chrA05:4420275-4420882	pentatricopeptide (PPR) repeat-containing protein	AT2G36240	--
BnaA05g08060D	qRRD-A05-1	chrA05:4421502-4423020	ALBINO AND PALE GREEN 10 (APG10)	AT2G36230	Histidine biosynthesis protein
BnaA05g08070D	qRRD-A05-1	chrA05:4423791-4424562	unknown protein	AT2G36220	--
BnaA05g08090D	qRRD-A05-1	chrA05:4434272-4434665	SAUR-like auxin-responsive protein family	AT2G36210	Auxin responsive protein
BnaA05g08100D	qRRD-A05-1	chrA05:4435756-4440982	P-loop containing nucleoside triphosphate hydrolases superfamily protein	AT2G36200	Kinesin motor domain
BnaA05g08110D	qRRD-A05-1	chrA05:4446990-4448544	ubiquitin extension protein 1 (UBQ1)	AT3G52590	Ubiquitin family
BnaA05g08120D	qRRD-A05-1	chrA05:4453060-4453932	ubiquitin extension protein 1 (UBQ1)	AT3G52590	Ubiquitin family
BnaA05g08130D	qRRD-A05-1	chrA05:4454965-4455846	Ribosomal protein S11 family protein	AT3G11510	Ribosomal protein S11
BnaA05g08140D	qRRD-A05-1	chrA05:4456971-4458157	Cyclophilin-like peptidyl-prolyl cis-trans isomerase family protein	AT2G36130	Cyclophilin type peptidyl-prolyl cis-trans isomerase/CLD
BnaA05g08150D	qRRD-A05-1	chrA05:4459977-4460853	DEFECTIVELY ORGANIZED TRIBUTARIES 1 (DOT1)	AT2G36120	--
BnaA05g08160D	qRRD-A05-1	chrA05:4464947-4466395	Uncharacterised protein family (UPF0497)	AT2G36100	Domain of unknown function (DUF588)
BnaA05g08170D	qRRD-A05-1	chrA05:4468077-4468955	Uncharacterised protein family (UPF0497)	AT2G36100	Domain of unknown function (DUF588)
BnaA05g08180D	qRRD-A05-1	chrA05:4469135-4470080	F-box family protein	AT2G36090	--
BnaA05g08190D	qRRD-A05-1	chrA05:4493700-4496384	AP2/B3-like transcriptional factor family protein	AT2G36080	B3 DNA binding domain
BnaA05g08200D	qRRD-A05-1	chrA05:4498116-4512461	unknown protein	AT2G14045	--
BnaA05g08210D	qRRD-A05-1	chrA05:4525375-4526188	ovate family protein 15 (OFP15)	AT2G36050	Transcriptional repressor, ovate
BnaA05g08220D	qRRD-A05-1	chrA05:4539418-4539979	Ovate family protein	AT2G36026	Transcriptional repressor, ovate
BnaA05g08230D	qRRD-A05-1	chrA05:4541850-4543406	HVA22-like protein J (HVA22J)	AT2G36020	TB2/DP1, HVA22 family
BnaA05g08240D	qRRD-A05-1	chrA05:4543882-4546794	E2F transcription factor 3 (E2F3)	AT2G36010	E2F transcription factor CC-MB domain
BnaA05g08250D	qRRD-A05-1	chrA05:4548793-4551138	TPX2 (targeting protein for Xklp2) protein family	AT2G35880	Targeting protein for Xklp2 (TPX2) domain
BnaA05g08260D	qRRD-A05-1	chrA05:4554982-4555615	RING/U-box superfamily protein	AT2G35910	Ring finger domain
BnaA05g08290D	qRRD-A05-1	chrA05:4563282-4568656	CONTAINS InterPro DOMAIN/s: Domain of unknown function DUF1985 (InterPro:IPR015410)	AT1G36970	Domain of unknown function (DUF1985)
BnaA05g08300D	qRRD-A05-1	chrA05:4577096-4578317	plant U-box 23 (PUB23)	AT2G35930	U-box domain
BnaA05g08310D	qRRD-A05-1	chrA05:4588233-4590919	BEL1-like homeodomain 1 (BLH1)	AT2G35940	Associated with HOX
BnaA05g08340D	qRRD-A05-1	chrA05:4631832-4633189	Phosphotyrosine protein phosphatases superfamily protein	AT2G35680	Dual specificity phosphatase, catalytic domain
BnaA05g08350D	qRRD-A05-1	chrA05:4633552-4636226	FERTILIZATION INDEPENDENT SEED 2 (FIS2)	AT2G35670	VEFS-Box of polycomb protein
BnaA05g08360D	qRRD-A05-1	chrA05:4643001-4644768	TRICHOME BIREFRINGENCE-LIKE 43 (TBL43)	AT2G30900	GDSL/SGNH-like Acyl-Esterase family found in Pmr5 and Cas1p
BnaA05g08370D	qRRD-A05-1	chrA05:4648292-4649037	related to ubiquitin 1 (RUB1)	AT1G31340	Ubiquitin family
BnaA05g08380D	qRRD-A05-1	chrA05:4649757-4662634	MICROTUBULE ORGANIZATION 1 (MOR1)	AT2G35630	CLASP N terminal
BnaA05g08390D	qRRD-A05-1	chrA05:4672624-4675936	FEI 2 (FEI2)	AT2G35620	Protein kinase domain
BnaA05g08400D	qRRD-A05-1	chrA05:4676226-4677570	Eukaryotic aspartyl protease family protein	AT2G35615	Xylanase inhibitor N-terminal
BnaA05g08410D	qRRD-A05-1	chrA05:4686516-4688399	RHO guanyl-nucleotide exchange factor 14 (ROPGEF14)	AT1G31650	PRONE (Plant-specific Rop nucleotide exchanger)
BnaA05g08420D	qRRD-A05-1	chrA05:4719768-4720029	FUNCTIONS IN: molecular_function unknown	AT2G35612	--
BnaA05g08430D	qRRD-A05-1	chrA05:4728254-4731520	xyloglucanase 113 (XEG113)	AT2G35610	Nucleotide-diphospho-sugar transferase
BnaA05g08440D	qRRD-A05-1	chrA05:4734782-4737318	BREVIS RADIX-like 1 (BRXL1)	AT2G35600	Transcription factor regulating root and shoot growth via Pin3
BnaA05g08450D	qRRD-A05-1	chrA05:4739224-4740829	unknown protein	AT2G35585	--
BnaA05g08460D	qRRD-A05-1	chrA05:4742248-4743612	Serine protease inhibitor (SERPIN) family protein	AT2G35580	Serpin (serine protease inhibitor)
BnaA05g08470D	qRRD-A05-1	chrA05:4744139-4746969	SCAMP family protein	AT1G32050	SCAMP family
BnaA05g08490D	qRRD-A05-1	chrA05:4759400-4760238	Cystatin/monellin superfamily protein	AT1G63190	--
BnaA05g08520D	qRRD-A05-1	chrA05:4766960-4769430	basic region/leucine zipper transcription factor 16 (bZIP16)	AT2G35530	Disordered region downstream of MFMR
BnaA05g08530D	qRRD-A05-1	chrA05:4771850-4774311	similar to RCD one 1 (SRO1)	AT2G35510	RCD1-SRO-TAF4 (RST) plant domain
BnaA05g08540D	qRRD-A05-1	chrA05:4775024-4776893	Cysteine/Histidine-rich C1 domain family protein	AT1G61840	C1 domain
BnaA05g08550D	qRRD-A05-1	chrA05:4778946-4780502	Plastid-lipid associated protein PAP / fibrillin family protein	AT2G35490	PAP_fibrillin
BnaA05g08560D	qRRD-A05-1	chrA05:4781102-4781868	unknown protein	AT2G35480	--
BnaA05g08570D	qRRD-A05-1	chrA05:4783007-4783646	unknown protein	AT2G35470	--
BnaA05g08580D	qRRD-A05-1	chrA05:4791250-4793289	catalytics	AT2G35450	Amidohydrolase
BnaA05g08590D	qRRD-A05-1	chrA05:4794047-4794995	Zinc finger C-x8-C-x5-C-x3-H type family protein	AT2G35430	Zinc finger C-x8-C-x5-C-x3-H type (and similar)
BnaA05g08610D	qRRD-A05-1	chrA05:4795696-4796103	RING/U-box superfamily protein	AT2G35420	Ring finger domain
BnaA05g08630D	qRRD-A05-1	chrA05:4797482-4800153	Phosphoribosyltransferase family protein	AT2G35390	N-terminal domain of ribose phosphate pyrophosphokinase
BnaA05g08640D	qRRD-A05-1	chrA05:4802794-4804055	Chitinase family protein	AT2G43590	Chitinase class I
BnaA05g08650D	qRRD-A05-1	chrA05:4805892-4808361	poltergeist like 1 (PLL1)	AT2G35350	Protein phosphatase 2C
BnaA05g08660D	qRRD-A05-1	chrA05:4808976-4809762	EID1-like 3 (EDL3)	AT3G63060	--
BnaA05g08670D	qRRD-A05-1	chrA05:4810793-4812648	RING/U-box superfamily protein	AT2G35330	Zinc finger, C3HC4 type (RING finger)
BnaA05g08680D	qRRD-A05-1	chrA05:4813267-4813564	Late embryogenesis abundant protein, group 1 protein	AT2G35300	Late embryogenesis abundant (LEA) group 1
BnaA05g08690D	qRRD-A05-1	chrA05:4815054-4815423	unknown protein	AT2G35290	--
BnaA05g08700D	qRRD-A05-1	chrA05:4817564-4818419	GIANT KILLER (GIK)	AT2G35270	Plants and Prokaryotes Conserved (PCC) domain
BnaA05g08710D	qRRD-A05-1	chrA05:4822476-4824337	unknown protein	AT2G35260	CPBP intramembrane metalloprotease
BnaA05g08720D	qRRD-A05-1	chrA05:4832237-4833235	plastid developmental protein DAG, putative	AT2G35240	--
BnaA05g08730D	qRRD-A05-1	chrA05:4834335-4835595	VQ motif-containing protein	AT2G35230	VQ motif
BnaA05g08740D	qRRD-A05-1	chrA05:4838992-4839313	unknown protein	AT2G35215	--
BnaA05g08750D	qRRD-A05-1	chrA05:4841395-4841941	unknown protein	AT2G35200	--
BnaA05g08760D	qRRD-A05-1	chrA05:4843300-4845125	novel plant snare 11 (NPSN11)	AT2G35190	Sec20
BnaA05g08770D	qRRD-A05-1	chrA05:4846707-4848861	SU(VAR)3-9 homolog 5 (SUVH5)	AT2G35160	SAD/SRA domain
BnaA05g08780D	qRRD-A05-1	chrA05:4853564-4856535	Trypsin family protein	AT2G35155	Peptidase family S64
BnaA05g08790D	qRRD-A05-1	chrA05:4857835-4858801	EXORDIUM like 1 (EXL1)	AT2G35150	Phosphate-induced protein 1 conserved region
BnaA05g08800D	qRRD-A05-1	chrA05:4859227-4861580	DCD (Development and Cell Death) domain protein	AT2G35140	Development and cell death domain
BnaA05g08810D	qRRD-A05-1	chrA05:4863539-4866698	Tetratricopeptide repeat (TPR)-like superfamily protein	AT2G35130	PPR repeat family
BnaA05g08820D	qRRD-A05-1	chrA05:4866926-4868017	Single hybrid motif superfamily protein	AT2G35120	Glycine cleavage H-protein
BnaA05g08830D	qRRD-A05-1	chrA05:4870059-4877587	GNARLED (GRL)	AT2G35110	Membrane-associated apoptosis protein
BnaA05g08840D	qRRD-A05-1	chrA05:4880366-4881988	ARABINAN DEFICIENT 1 (ARAD1)	AT2G35100	Exostosin family
BnaA05g08850D	qRRD-A05-1	chrA05:4887789-4891021	K+ uptake permease 11 (KUP11)	AT2G35060	K+ potassium transporter
BnaA05g08860D	qRRD-A05-1	chrA05:4892263-4895119	AICARFT/IMPCHase bienzyme family protein	AT2G35040	AICARFT/IMPCHase bienzyme
BnaA05g08870D	qRRD-A05-1	chrA05:4895418-4897089	urease accessory protein D (URED)	AT2G35035	UreD urease accessory protein
BnaA05g08880D	qRRD-A05-1	chrA05:4903332-4905216	Pentatricopeptide repeat (PPR) superfamily protein	AT2G35030	PPR repeat
BnaA05g08890D	qRRD-A05-1	chrA05:4905664-4909207	N-acetylglucosamine-1-phosphate uridylyltransferase 2 (GlcNAc1pUT2)	AT2G35020	UTP--glucose-1-phosphate uridylyltransferase
BnaA05g08900D	qRRD-A05-1	chrA05:4911552-4912659	RING/U-box superfamily protein	AT2G35000	Ring finger domain
BnaA05g08910D	qRRD-A05-1	chrA05:4915680-4916622	RING/U-box superfamily protein	AT2G34990	Ring finger domain
[truncated: 1,188 more rows]
