# Supplementary material for: Combining transcriptomics and metabolomics to identify key response genes for aluminum toxicity in the root system of Brassica napus L. seedlings
Source: Theor Appl Genet. 2023 Jul 7;136(8):169. doi: 10.1007/s00122-023-04412-z (PMC10328865; doi:10.1007/s00122-023-04412-z)
Supplement: Supplementary file 4 — Supplementary file4 (XLSX 11 KB) [file 122_2023_4412_MOESM4_ESM.xlsx]

## Sheet: Table S4
Table S4 Statistics of transcriptome sequencing results
Samples	Clean reads	Clean Data	GC Content	%≥Q30	Total Reads	Mapped Reads	Uniq Mapped Reads	Multiple Map Reads	Reads Map to '+'	Reads Map to '-'
RCK	26081987	7803058624	0.4682	0.9367	52163974	44,039,965 (84.43%)	42,474,700 (81.43%)	1,565,265 (3.00%)	23,022,805 (44.14%)	23,038,583 (44.17%)
RT	25213355	7540823794	0.4728	0.9305	50426710	43,635,454 (86.53%)	42,045,548 (83.38%)	1,589,906 (3.15%)	22,840,333 (45.29%)	22,858,995 (45.33%)
SCK	24391670	7296014892	0.4685	0.9372	48783340	39,373,514 (80.71%)	37,905,512 (77.70%)	1,468,002 (3.01%)	20,645,162 (42.32%)	20,670,021 (42.37%)
ST	23884302	7602508026	0.4765	0.9269	50800342	41,575,628 (81.84%)	40,066,117 (78.87%)	1,509,511 (2.97%)	21,757,364 (42.83%)	21,775,364 (42.86%)
