# Supplementary material for: Combining transcriptomics and metabolomics to identify key response genes for aluminum toxicity in the root system of Brassica napus L. seedlings
Source: Theor Appl Genet. 2023 Jul 7;136(8):169. doi: 10.1007/s00122-023-04412-z (PMC10328865; doi:10.1007/s00122-023-04412-z)
Supplement: Supplementary file 5 — Supplementary file5 (XLSX 358 KB) [file 122_2023_4412_MOESM5_ESM.xlsx]

## Sheet: Table S5
Table S5 All metabolites detected
ID	name	RT vs RCK	ST vs SCK	RT vs ST	RCK vs SCK	KEGG_annotation	KEGG_pathway_annotation	Class
neg_10003	Acetoacetate	0.869974	0.691787	1.06315	1.337	C00164	Butanoate metabolism(ko00650);;Metabolic pathways(ko01100);;Tyrosine metabolism(ko00350);;Synthesis and degradation of ketone bodies(ko00072);;Valine, leucine and isoleucine degradation(ko00280);;Lysine degradation(ko00310);;Propanoate metabolism(ko00640)	Organic acid
neg_10023	Clinodiside A	1	4.79403e-11	1	2.08593e+10	--	--	--
neg_10036	dTDP-D-mycaminose	1.20349	1.9582	0.896376	0.550904	C11933	Biosynthesis of secondary metabolites(ko01110);;Metabolic pathways(ko01100);;Polyketide sugar unit biosynthesis(ko00523)	--
neg_10044	(1S,4R)-1-Hydroxy-2-oxolimonene	0.928197	0.973376	1.23848	1.181	C11937	Limonene and pinene degradation(ko00903)	--
neg_10046	Morphinone	1.50226	2.19735	0.847819	0.579626	C01735	Isoquinoline alkaloid biosynthesis(ko00950);;Biosynthesis of secondary metabolites(ko01110)	--
neg_10047	Cinchonine	1.72221	0.691299	0.773331	1.92657	--	--	--
neg_10060	Chanoclavine-I aldehyde	1.44334	0.0592531	0.484011	11.79	C20379	Indole alkaloid biosynthesis(ko00901);;Biosynthesis of secondary metabolites(ko01110)	--
neg_10064	Dimethylacrylshikonin	1.08852	1.33995	1.54448	1.25468	--	--	--
neg_10068	Triamcinolone Diacetate	1.45431	1.28839	0.762484	0.860679	--	--	Lipid
neg_10069	Marmesin	2.33959	1.47568	0.773012	1.22556	--	--	--
neg_10080	Neamine	1.1409	0.639506	0.624241	1.11367	C01441	Biosynthesis of secondary metabolites(ko01110)	--
neg_10086	Naringin	6.82234	0.188507	0.485105	17.5566	C09789	Flavonoid biosynthesis(ko00941)	--
neg_10112	5-Methyl-5,6,7,8-tetrahydromethanopterin	0.826504	1.06788	1.28921	0.997809	C04488	Metabolic pathways(ko01100);;Carbon metabolism(ko01200)	--
neg_10125	N-Demethyl-desepoxymaytansinol	2.04613	0.810106	0.673111	1.70012	C20136	Biosynthesis of secondary metabolites(ko01110)	--
neg_10145	Geraniol	1.29026	1.19687	1.18647	1.27905	C01500	Metabolic pathways(ko01100);;Biosynthesis of secondary metabolites(ko01110);;Monoterpenoid biosynthesis(ko00902)	Terpenoids
neg_10146	2-Oxobutanoate	0.485784	0.190246	0.902286	2.30394	C00109	Glycine, serine and threonine metabolism(ko00260);;Biosynthesis of amino acids(ko01230);;Valine, leucine and isoleucine biosynthesis(ko00290);;Biosynthesis of secondary metabolites(ko01110);;Metabolic pathways(ko01100);;C5-Branched dibasic acid metabolism(ko00660);;Propanoate metabolism(ko00640);;2-Oxocarboxylic acid metabolism(ko01210);;Cysteine and methionine metabolism(ko00270)	Organic acid
neg_10155	Tyramine	0.483308	0.362912	1.89373	2.52197	C00483	Isoquinoline alkaloid biosynthesis(ko00950);;Biosynthesis of secondary metabolites(ko01110);;Tyrosine metabolism(ko00350);;Metabolic pathways(ko01100)	--
neg_10158	3-Ketosucrose	0.763917	2.25007	1.89216	0.642404	C05731	Starch and sucrose metabolism(ko00500)	--
neg_1019	Maleamate	0.372993	0.607483	1.50141	0.921862	C01596	Metabolic pathways(ko01100);;Nicotinate and nicotinamide metabolism(ko00760)	--
neg_10191	Ala Phe Lys Arg	6.98305	2.18648	3.20943	10.2501	--	--	--
neg_10195	Psilocin	0.954801	0.685165	0.845057	1.17762	C08312	Indole alkaloid biosynthesis(ko00901);;Biosynthesis of secondary metabolites(ko01110)	--
neg_1020	gamma-Amino-gamma-cyanobutanoate	2.26219	0.741269	0.331416	1.01141	C05715	Cyanoamino acid metabolism(ko00460);;Metabolic pathways(ko01100)	--
neg_10202	Cannabidiolic acid	2.59591	0.273275	0.468467	4.45008	C10784	Biosynthesis of secondary metabolites(ko01110);;Metabolic pathways(ko01100)	--
neg_1021	N-Carbamoylsarcosine	0.489346	0.830375	1.33729	0.788074	C01043	Arginine and proline metabolism(ko00330);;Metabolic pathways(ko01100)	--
neg_10213	6-Oxocineole	0.952658	1.40686	1.40297	0.950024	C00848	Biosynthesis of secondary metabolites(ko01110);;Monoterpenoid biosynthesis(ko00902)	--
neg_1022	D-Glutamine	2.25947	0.729973	0.338547	1.0479	C00064	Metabolic pathways(ko01100);;Aminoacyl-tRNA biosynthesis(ko00970);;Pyrimidine metabolism(ko00240);;Glyoxylate and dicarboxylate metabolism(ko00630);;Vitamin B6 metabolism(ko00750);;Nitrogen metabolism(ko00910);;Biosynthesis of amino acids(ko01230);;Purine metabolism(ko00230);;Alanine, aspartate and glutamate metabolism(ko00250);;ABC transporters(ko02010);;Arginine biosynthesis(ko00220)	Amino acids and derivatives
neg_10220	Phorbol 12,13-dibutanoate	1.4772	1.04789	0.838474	1.18199	--	--	--
neg_10224	Deoxyguanosine	1.59416	1.76338	0.82083	0.742061	C00330	Purine metabolism(ko00230);;Metabolic pathways(ko01100);;ABC transporters(ko02010)	Nucleotides and derivatives
neg_10249	(9Z,12Z,15Z)-Octadecatrienoic acid	0.670543	0.366585	0.627037	1.14695	C06427	Metabolic pathways(ko01100);;alpha-Linolenic acid metabolism(ko00592);;Biosynthesis of secondary metabolites(ko01110);;Biosynthesis of unsaturated fatty acids(ko01040)	Organic acid
neg_10258	N,N'-Diacetylchitobiose	0.487483	1.1687	1.97987	0.825836	C01674	ABC transporters(ko02010);;Amino sugar and nucleotide sugar metabolism(ko00520);;Metabolic pathways(ko01100)	Carbohydrate
neg_10259	Ginkgolide C	0.533521	1.5332	1.08378	0.377132	--	--	Terpenoids
neg_10270	(2S,5S)-trans-Carboxymethylproline	1.46027	0.751412	0.575624	1.11865	C17366	Biosynthesis of secondary metabolites(ko01110);;Carbapenem biosynthesis(ko00332);;Metabolic pathways(ko01100)	--
neg_10298	Ginkgolide A	1.25472	1.11595	0.874718	0.983489	C07601	Biosynthesis of secondary metabolites(ko01110)	Terpenoids
neg_1030	4-Hydroxy-1H-indole-3-carbaldehyde	0.759038	1.83955	0.9108	0.375815	--	--	--
neg_10303	Pterostilbene	0.693778	1.72344	1.09584	0.441136	C10287	Stilbenoid, diarylheptanoid and gingerol biosynthesis(ko00945)	--
neg_1031	7-Methyluric acid	4.31447	0.478138	0.190736	1.7211	C16355	Caffeine metabolism(ko00232)	--
neg_10317	Deoxyribose	1.1905	1.34018	1.04883	0.93169	C01801	Pentose phosphate pathway(ko00030);;Metabolic pathways(ko01100)	--
neg_10324	Osthol	1.71303	0.711059	0.706612	1.70231	--	--	--
neg_10330	Ergothioneine	3.13247	2.70509	0.840494	0.973283	C05570	Histidine metabolism(ko00340);;Metabolic pathways(ko01100)	--
neg_10338	N-Acetyl-beta-alanine	1.08497	0.450974	0.669287	1.6102	C01073	beta-Alanine metabolism(ko00410)	Organic acid
neg_10344	Decursinol	2.3814	2.01386	0.765059	0.904685	--	--	Lignin and coumarin
neg_10345	2-Hydroxy-6-ketononatrienedioate	1.45904	1.51157	0.977954	0.943966	C12624	Phenylalanine metabolism(ko00360);;Metabolic pathways(ko01100)	--
neg_10354	Trimethoprim	1.8174	1.71864	0.869919	0.919911	--	--	--
neg_10357	Lys-Asn-OH	0.406967	1.00494	1.47108	0.595737	--	--	--
neg_10361	Xylotriose	2.66034	1.3336	0.376825	0.751709	--	--	--
neg_10364	Rutaevin	1.09915	2.12995	1.04846	0.541049	--	--	--
neg_10391	Hamaudol	1.60395	1.38825	0.864051	0.998304	--	--	--
neg_1041	5-Hydroxyisourate	3.56665	0.506396	0.268248	1.88933	C11821	Metabolic pathways(ko01100);;Purine metabolism(ko00230)	Nucleotides and derivatives
neg_10455	2'-Norberbamunine	1.00218	1.67613	1.45421	0.869494	C06512	Isoquinoline alkaloid biosynthesis(ko00950)	--
neg_10460	Fumiquinazoline F	0.906411	1.97708	1.56482	0.717404	C22145	Metabolic pathways(ko01100);;Biosynthesis of various secondary metabolites - part 2(ko00998);;Biosynthesis of secondary metabolites(ko01110)	--
neg_10468	(5S,6S)-6-Amino-5-hydroxycyclohexa-1,3-diene-1-carboxylate	9.94043	3.48476	1.06863	3.04831	C19830	Metabolic pathways(ko01100);;Biosynthesis of secondary metabolites(ko01110)	--
neg_10471	Dihydrosanguinarine	0.0793833	42.9622	10.7071	0.0197839	C05191	Biosynthesis of secondary metabolites(ko01110);;Isoquinoline alkaloid biosynthesis(ko00950);;Metabolic pathways(ko01100)	Other
neg_10474	6'-Oxokanamycin X	2.1521	0.917234	0.544847	1.27837	C21251	Biosynthesis of secondary metabolites(ko01110)	--
neg_10476	Schisantherin A	3.67378	0.852344	0.613293	2.64342	--	--	--
neg_10489	Nicotinamide-beta-riboside	0.768809	1.52954	1.23141	0.618954	C03150	Nicotinate and nicotinamide metabolism(ko00760);;Metabolic pathways(ko01100)	Carbohydrate
neg_10490	beta-Alanyl-L-arginine	1.5433	0.269142	0.927323	5.31743	C05340	Metabolic pathways(ko01100);;beta-Alanine metabolism(ko00410)	--
neg_10491	(3Z)-Phycocyanobilin	1.53136	1.29273	0.906476	1.0738	C05786	Porphyrin and chlorophyll metabolism(ko00860);;Biosynthesis of secondary metabolites(ko01110)	--
neg_10508	2-Fluoroadenosine	0.690958	1.67302	1.66298	0.686812	--	--	--
neg_10513	Ingenol	0.720843	0.452356	0.595174	0.948428	--	--	--
neg_10518	N-Acetyl-L-2-amino-6-oxopimelate	2.17101	1.4458	0.133367	0.200264	C05539	Biosynthesis of secondary metabolites(ko01110);;Lysine biosynthesis(ko00300);;Biosynthesis of amino acids(ko01230);;Monobactam biosynthesis(ko00261);;Metabolic pathways(ko01100)	--
neg_10522	Bilirubin	1.59961	1.94809	0.988743	0.811873	C00486	Biosynthesis of secondary metabolites(ko01110);;Metabolic pathways(ko01100);;Porphyrin and chlorophyll metabolism(ko00860)	Coenzyme
neg_10524	Nopaline	1.07909	1.2857	1.00318	0.841972	C01682	Arginine and proline metabolism(ko00330);;ABC transporters(ko02010)	--
neg_10536	Glabridin	0.790285	1.31688	1.3606	0.81652	--	--	Flavonoids
neg_10555	S-(Hydroxymethyl)glutathione	11.3988	0.615497	0.297502	5.50966	C14180	Metabolic pathways(ko01100)	Amino acids and derivatives
neg_10583	Folinic acid	1.71149	0.855234	0.610473	1.22168	C03479	Metabolic pathways(ko01100);;One carbon pool by folate(ko00670)	Coenzyme
neg_10586	Neopterin	0.81729	2.005	1.28926	0.525534	C05926	Folate biosynthesis(ko00790)	Coenzyme
neg_10597	100-1	1.28067	1.20429	0.936367	0.995753	C12405	Biosynthesis of secondary metabolites(ko01110)	--
neg_10603	Dehydrohistidyltryptophyldiketopiperazine	0.0742008	8.24659	4.86247	0.0437513	C22164	Biosynthesis of secondary metabolites(ko01110)	--
neg_10605	Oxcarbazepine	1.66342	1.40367	0.96609	1.14486	--	--	--
neg_10611	2,2'-(3-methylcyclohexane-1,1-diyl)diacetic acid	0.963507	0.953218	1.62402	1.64154	--	--	--
neg_10619	Narcotine hemiacetal	0.292865	0.474138	0.878716	0.542765	C20297	Biosynthesis of secondary metabolites(ko01110);;Isoquinoline alkaloid biosynthesis(ko00950)	--
neg_10633	Rhodomycin D	1.34695	2.1468	0.673202	0.422383	C12426	Biosynthesis of secondary metabolites(ko01110)	--
neg_10635	Amaranthin	0.916171	0.932969	0.570191	0.559925	C08537	Betalain biosynthesis(ko00965)	--
neg_10638	CEHC	2.00866	0.463952	0.641348	2.77668	--	--	--
neg_10642	dAMP	0.0865428	10.4767	9.70039	0.0801302	C00360	Metabolic pathways(ko01100);;Purine metabolism(ko00230)	Nucleotides and derivatives
neg_10647	UWM6	1.04369	0.917087	0.951995	1.08342	C18678	Biosynthesis of secondary metabolites(ko01110)	--
neg_10656	3-Oxalomalate	1.0424	0.728985	0.77065	1.10198	C01990	Glyoxylate and dicarboxylate metabolism(ko00630)	--
neg_10674	N-Acetylbialaphos	1.07815	2.25188	0.778721	0.372834	C17951	Phosphonate and phosphinate metabolism(ko00440);;Biosynthesis of secondary metabolites(ko01110)	--
neg_10680	Norgalanthamine	1.1847	1.46082	0.982197	0.796541	C12173	Biosynthesis of secondary metabolites(ko01110);;Isoquinoline alkaloid biosynthesis(ko00950)	--
neg_10685	3-Hydroxy-2-methylpyridine-5-carboxylate	0.375859	0.623072	1.41117	0.851266	C01270	Vitamin B6 metabolism(ko00750)	--
neg_10692	Limonene-1,2-diol	1.10926	0.481735	0.846295	1.94871	C07276	Limonene and pinene degradation(ko00903)	--
neg_10713	3-[(3aS,4S,7aS)-7a-Methyl-1,5-dioxo-octahydro-1H-inden-4-yl]propanoate	1.01292	1.96637	1.21861	0.627734	C20199	Metabolic pathways(ko01100)	--
neg_10714	N-Acetylmuramate	1.2762	0.579963	0.583994	1.28507	C02713	Amino sugar and nucleotide sugar metabolism(ko00520);;Metabolic pathways(ko01100)	Carbohydrate
neg_10727	Folate	1.30399	2.04086	0.884745	0.565301	C00504	One carbon pool by folate(ko00670);;Folate biosynthesis(ko00790);;Metabolic pathways(ko01100)	Amino acids and derivatives
neg_10737	L-Histidinol	0.713893	1.15685	1.14056	0.703843	C00860	Metabolic pathways(ko01100);;Biosynthesis of secondary metabolites(ko01110);;Histidine metabolism(ko00340);;Biosynthesis of amino acids(ko01230)	Amino acids and derivatives
neg_10750	Gossypol	4.74241	0.801471	0.563958	3.33702	C07667	Sesquiterpenoid and triterpenoid biosynthesis(ko00909);;Biosynthesis of secondary metabolites(ko01110)	Terpenoids
neg_10752	2-Keto-5-epi-valiolone	3.00775	0.568722	0.350584	1.8541	C17695	Biosynthesis of secondary metabolites(ko01110)	--
neg_10756	Geniposidic acid	10.3319	1.76347	0.388609	2.27679	C11673	Biosynthesis of secondary metabolites(ko01110);;Monoterpenoid biosynthesis(ko00902)	--
neg_10757	Colchicine	1.255	0.711691	0.229471	0.404652	C07592	Isoquinoline alkaloid biosynthesis(ko00950);;Biosynthesis of secondary metabolites(ko01110)	--
neg_10766	17-beta-Estradiol-3-glucuronide	1.696	0.621732	0.589341	1.60764	--	--	--
neg_10767	dTDP-L-epivancosamine	0.346159	1.26727	1.09529	0.299181	C12321	Biosynthesis of secondary metabolites(ko01110);;Metabolic pathways(ko01100)	--
neg_10770	Aconitine	0.755908	0.685431	0.88251	0.973251	C06091	Diterpenoid biosynthesis(ko00904)	--
neg_10773	(卤)7-epi Jasmonic Acid	0.955991	0.717466	0.855566	1.14	--	--	--
neg_10788	C1'-C9-Glycosylated UWM6	0.521404	0.256435	0.359633	0.731234	C18681	Biosynthesis of secondary metabolites(ko01110)	--
neg_10792	Veatchine	0.041794	0.577029	7.37919	0.534472	C06092	Diterpenoid biosynthesis(ko00904)	--
neg_10795	Vinblastine	1.21967	2.08283	1.15669	0.677339	C07201	Indole alkaloid biosynthesis(ko00901);;Biosynthesis of secondary metabolites(ko01110)	--
neg_10804	7-Oxo-11-dodecenoic acid	0.859279	0.690019	0.978659	1.21872	--	--	--
neg_10805	trans-2-Undecenoic acid	0.846611	0.691761	0.992197	1.2143	--	--	--
neg_10806	Abscisate	0.223892	1.21411	2.67166	0.492676	C06082	Carotenoid biosynthesis(ko00906);;Metabolic pathways(ko01100);;Plant hormone signal transduction(ko04075);;Biosynthesis of secondary metabolites(ko01110)	Terpenoids
neg_10810	9(S)-HpOTrE	0.845815	0.697416	0.998259	1.21067	C16321	alpha-Linolenic acid metabolism(ko00592);;Biosynthesis of secondary metabolites(ko01110)	--
neg_10819	2,3-Dinor-8-iso prostaglandin F1alpha	0.855799	0.748161	0.998358	1.14199	C14795	Arachidonic acid metabolism(ko00590)	--
neg_10846	(3R)-6-Hydroxy-3-isopropenyl-heptanoate	0.882549	1.06865	1.35476	1.11884	C11404	Limonene and pinene degradation(ko00903)	--
neg_10848	Pogostone	0.92439	0.623752	0.865181	1.28218	--	--	Aldehyde
neg_10850	Crepenynate	0.587144	0.42866	1.61502	2.21212	C07289	Linoleic acid metabolism(ko00591)	--
neg_10857	4,4'-Diaponeurosporenic acid	1.41711	0.0402008	0.152666	5.38162	C16146	Carotenoid biosynthesis(ko00906)	--
neg_10861	Handelin	0.412459	1.23575	1.58953	0.530543	--	--	--
neg_10864	Steviolbioside	1.1659	0.552005	0.552828	1.16764	--	--	Terpenoids
neg_10873	7(1)-Hydroxychlorophyllide a	0.969241	0.495505	0.504788	0.9874	C16540	Biosynthesis of secondary metabolites(ko01110);;Metabolic pathways(ko01100);;Porphyrin and chlorophyll metabolism(ko00860)	--
neg_10888	Leukotriene D4	0.51906	1.9074	1.5672	0.426483	C05951	Metabolic pathways(ko01100);;Arachidonic acid metabolism(ko00590)	--
neg_10900	Cathenamine	0.443605	0.836871	2.02225	1.07195	C11680	Metabolic pathways(ko01100);;Indole alkaloid biosynthesis(ko00901);;Biosynthesis of secondary metabolites(ko01110)	--
neg_10928	Protopine	4.35017	3.72757	0.437524	0.510602	C05189	Isoquinoline alkaloid biosynthesis(ko00950);;Biosynthesis of secondary metabolites(ko01110);;Metabolic pathways(ko01100)	--
neg_10934	Chlorophyllide b	1.69789	0.838515	0.550537	1.11477	C16541	Biosynthesis of secondary metabolites(ko01110);;Porphyrin and chlorophyll metabolism(ko00860);;Metabolic pathways(ko01100)	--
neg_10971	4-Androsten-17.beta.-ol-3-one glucosiduronate	0.296933	3.07313	2.31363	0.223549	--	--	--
neg_11001	1-(5-Phospho-D-ribosyl)-ATP	3.15735	2.85784	0.810985	0.895979	C02739	Metabolic pathways(ko01100);;Biosynthesis of secondary metabolites(ko01110);;Histidine metabolism(ko00340);;Biosynthesis of amino acids(ko01230)	Nucleotides and derivatives
neg_11003	2-Fluorocyclohexadiene-cis,cis-1,2-diol-1-carboxylate	0.971572	0.740796	0.841248	1.10332	C16482	Metabolic pathways(ko01100)	--
neg_11006	Thapsigargin	0.277983	0.677181	2.58292	1.06029	--	--	--
neg_11009	6-Hydroxyprotopine	2.0032	4.47958	1.20852	0.54043	C05190	Isoquinoline alkaloid biosynthesis(ko00950);;Biosynthesis of secondary metabolites(ko01110);;Metabolic pathways(ko01100)	--
neg_11055	(3R)-3-Hydroxy-2,3-dihydrotabersonine	0.493936	0.584368	1.23847	1.04681	C21682	Indole alkaloid biosynthesis(ko00901)	--
neg_11086	Leu-TyrMe-OH	0.497426	2.51282	3.34655	0.662467	--	--	--
neg_11095	Premithramycin A2'	1.46316	1.96255	0.796669	0.593946	C12385	Metabolic pathways(ko01100);;Biosynthesis of secondary metabolites(ko01110)	--
neg_11098	gamma-Glutamyl-beta-aminopropiononitrile	0.0855983	4.94301	5.98952	0.103721	C06114	Cyanoamino acid metabolism(ko00460)	--
neg_11108	Jadomycin B	1.59936	0.2187	0.468637	3.42716	C12395	Biosynthesis of secondary metabolites(ko01110)	--
neg_11130	L-Anserine	1.99736	0.0316887	0.195329	12.3117	C00954	Tryptophan metabolism(ko00380);;Metabolic pathways(ko01100);;Histidine metabolism(ko00340);;Plant hormone signal transduction(ko04075);;beta-Alanine metabolism(ko00410)	Alkaloids
neg_11132	Fumiquinazoline F-indoline-2',3'-diol	0.496841	0.826747	0.892008	0.53606	C22146	Biosynthesis of various secondary metabolites - part 2(ko00998);;Metabolic pathways(ko01100);;Biosynthesis of secondary metabolites(ko01110)	--
neg_11139	N-Acetylglucosaminylasparagine	0.845814	1.40827	1.08775	0.653309	--	--	Carbohydrate
neg_11167	Candesartan cilexetil	0.908016	0.616071	1.14302	1.68468	--	--	Other
neg_11183	13,14-dihydro-16,16-difluoro PGJ2	0.783844	0.803592	1.9057	1.85887	--	--	--
neg_11187	Phe Ser Tyr Asp	0.150562	9.27554	3.66523	0.0594945	--	--	--
neg_11214	12-Oxo-9(Z)-dodecenoic acid	0.739459	0.477512	0.8513	1.31829	C16311	Biosynthesis of secondary metabolites(ko01110);;alpha-Linolenic acid metabolism(ko00592)	--
neg_11216	Dodecanedioic acid	0.738276	0.480196	0.855803	1.31575	C16308	alpha-Linolenic acid metabolism(ko00592);;Biosynthesis of secondary metabolites(ko01110)	Lipid
neg_11222	9-Hydroxy-12-oxo-15(Z)-octadecenoic acid	0.731029	0.532417	0.944746	1.29717	C21924	Biosynthesis of secondary metabolites(ko01110);;alpha-Linolenic acid metabolism(ko00592)	--
neg_11232	9,12,13-TriHOME	0.773289	0.605443	0.945924	1.20816	C14833	Linoleic acid metabolism(ko00591)	--
neg_11264	(2'S)-Deoxymyxol 2'-(2,4-di-O-methyl-alpha-L-fucoside)	10.2973	0.0858154	0.363438	43.6103	C15935	Carotenoid biosynthesis(ko00906)	--
neg_11280	Jasmonic acid	0.160791	0.727969	2.14228	0.473177	C08491	alpha-Linolenic acid metabolism(ko00592);;Metabolic pathways(ko01100);;Plant hormone signal transduction(ko04075);;Biosynthesis of secondary metabolites(ko01110)	--
neg_11292	2,3-dinor Prostaglandin E1	0.692083	0.659392	1.36196	1.42948	--	--	--
neg_11309	3''-Hydroxy-geranylhydroquinone	0.141476	0.108092	2.3486	3.07394	C18132	Ubiquinone and other terpenoid-quinone biosynthesis(ko00130);;Biosynthesis of secondary metabolites(ko01110)	--
neg_11322	9-Dihydro-13-acetylbaccatin III	0.971299	2.38975	0.944014	0.383688	--	--	--
neg_11332	Euphorbiasteroid	0.161185	2.95114	4.90957	0.26815	--	--	--
neg_11341	Sagittatoside A	2.39718	2.88569	0.559974	0.465177	--	--	--
neg_11353	Avermectin A1a aglycone	0.71489	0.556031	1.26957	1.63229	C11980	Metabolic pathways(ko01100);;Biosynthesis of secondary metabolites(ko01110)	--
neg_11393	Cyclohexane-1-carboxylate	0.713497	0.585208	1.02681	1.2519	C09822	Metabolic pathways(ko01100)	Organic acid
neg_11397	13(S)-HODE	0.289889	0.634786	1.74924	0.79883	C14762	Linoleic acid metabolism(ko00591)	--
neg_11410	Agmatine	1.81326e-08	2.92418e-09	1	6.20093	C00179	Metabolic pathways(ko01100);;Arginine and proline metabolism(ko00330)	--
neg_11413	(-)-Jasmonic acid	16.0675	15.4204	0.674142	0.70243	C08491	Metabolic pathways(ko01100);;alpha-Linolenic acid metabolism(ko00592);;Biosynthesis of secondary metabolites(ko01110);;Plant hormone signal transduction(ko04075)	Organic acid
neg_11414	Traumatic acid	15.7677	14.4312	0.690443	0.754385	C16308	Biosynthesis of secondary metabolites(ko01110);;alpha-Linolenic acid metabolism(ko00592)	--
neg_11423	PGF3伪	0.0787474	0.108991	1.66006	1.19941	--	--	Lipid
neg_11445	Qingyangshengenin	0.401066	0.78484	1.55223	0.793212	--	--	--
neg_11491	13,14-dihydro-19(R)-hydroxyPGE1	0.398773	1.09963	2.33253	0.845873	--	--	--
neg_11493	TyrMe-Phe-OH	4.0972	2.80683	0.625607	0.913214	--	--	--
neg_11498	dTDP-4-oxo-5-C-methyl-L-rhamnose	3.36254	2.43686	0.783299	1.08085	C11460	Metabolic pathways(ko01100);;Polyketide sugar unit biosynthesis(ko00523);;Biosynthesis of secondary metabolites(ko01110)	--
neg_11512	Chlorophyllide	0.551279	1.38848	0.887335	0.352306	C02139	Biosynthesis of secondary metabolites(ko01110);;Metabolic pathways(ko01100);;Porphyrin and chlorophyll metabolism(ko00860)	--
neg_11518	Senecionine N-oxide	2.39632	0.84605	0.406258	1.15067	C15612	Tropane, piperidine and pyridine alkaloid biosynthesis(ko00960)	--
neg_11577	4-(3-Methylbut-2-enyl)-L-tryptophan	6.13514e-09	0.961463	4.0811e+09	26.0417	C04290	Indole alkaloid biosynthesis(ko00901);;Biosynthesis of secondary metabolites(ko01110)	--
neg_11578	Testosterone	0.624466	0.45633	1.05478	1.44342	C00535	Metabolic pathways(ko01100)	Lipid
neg_11592	19(R)-hydroxy-PGF1伪	0.876368	1.04708	1.04315	0.873078	--	--	--
neg_11593	Yohimbine	1.4286	0.738276	1.07277	2.07585	--	--	--
neg_11620	9,10,16-trihydroxy palmitic acid	0.400685	0.0550335	0.379416	2.76243	--	--	--
neg_11635	3-O-Mycarosylerythronolide B	0.750704	0.436411	1.42245	2.44686	--	--	--
neg_11640	[6]-Gingerdiol 3,5-diacetate	1.67314	0.534402	1.91757	6.00363	--	--	--
neg_11719	3-Dimethylallyl-4-hydroxybenzoate	0.919223	0.705796	0.859151	1.11895	C12458	Biosynthesis of secondary metabolites(ko01110)	Organic acid
neg_11729	Lotaustralin	0.307804	0.641499	2.09122	1.00341	C08334	Cyanoamino acid metabolism(ko00460);;Biosynthesis of secondary metabolites(ko01110)	--
neg_11741	Biocytin	0.76661	0.575068	0.848013	1.13047	C05552	Biotin metabolism(ko00780);;Metabolic pathways(ko01100)	--
neg_11761	7beta-Hydroxylathyrol	4.95111	1.20271	0.644996	2.65521	--	--	--
neg_11782	16-phenoxy tetranor Prostaglandin E2	4.04271	3.80734	0.802755	0.852381	--	--	--
neg_11799	Prosapogenin A	1.27987	0.407689	0.638028	2.00298	--	--	Alkaloids
neg_11806	Estragole	0.912748	0.713792	0.877983	1.1227	C10452	Phenylpropanoid biosynthesis(ko00940)	Phenol ethers
neg_11807	Angelicin	1.51656	0.83078	0.762235	1.39143	C09060	Metabolic pathways(ko01100);;Steroid biosynthesis(ko00100);;Biosynthesis of secondary metabolites(ko01110)	Other
neg_11818	3-Indoleacetonitrile	0.550664	0.359211	1.25074	1.91736	C02938	Metabolic pathways(ko01100);;Tryptophan metabolism(ko00380)	Alkaloids
neg_11849	13(1)-Hydroxy-magnesium-protoporphyrin IX 13-monomethyl ester	0.768591	2.85911	1.06794	0.287085	C11829	Biosynthesis of secondary metabolites(ko01110);;Porphyrin and chlorophyll metabolism(ko00860)	--
neg_11867	Holyrine A	3.03637	0.619163	0.321416	1.57623	C21127	Biosynthesis of secondary metabolites(ko01110);;Metabolic pathways(ko01100)	--
neg_11868	7-Deoxyloganetin	1.84833	6.86837	0.430209	0.115772	C20790	Biosynthesis of secondary metabolites(ko01110);;Monoterpenoid biosynthesis(ko00902);;Metabolic pathways(ko01100)	--
neg_11885	Serinyl-Phenylalanine	1.75961	1.83341	0.698102	0.670004	--	--	Amino acids and derivatives
neg_11886	C20818	4.7913	0.980105	0.760951	3.71995	C20818	Biosynthesis of secondary metabolites(ko01110);;Carbapenem biosynthesis(ko00332)	--
neg_11898	beta-Rhodomycin	0.757302	1.26155	0.977849	0.586999	C18642	Biosynthesis of secondary metabolites(ko01110)	--
neg_11910	Bialaphos	1.02452	0.875116	0.652547	0.763953	C06457	Phosphonate and phosphinate metabolism(ko00440);;Biosynthesis of secondary metabolites(ko01110)	--
neg_11911	4'-Oxonebramine	4.74708	0.387635	0.503943	6.17142	C21258	Biosynthesis of secondary metabolites(ko01110)	--
neg_11925	Stemmadenine	0.680722	1.46221	1.40091	0.652181	C11691	Biosynthesis of secondary metabolites(ko01110);;Indole alkaloid biosynthesis(ko00901);;Metabolic pathways(ko01100)	--
neg_11943	Bacilysin	0.88972	1.69199	0.900051	0.473285	C20942	Biosynthesis of various secondary metabolites - part 2(ko00998);;Metabolic pathways(ko01100);;Biosynthesis of secondary metabolites(ko01110)	--
neg_11945	Podecdysone B	0.748099	1.06509	0.723595	0.508241	--	--	--
neg_11965	trans-2-Enoyl-OPC4-CoA	1.16018	2.07776	0.543593	0.303532	C16336	alpha-Linolenic acid metabolism(ko00592);;Metabolic pathways(ko01100);;Biosynthesis of secondary metabolites(ko01110)	--
neg_11973	Pilocarpine	2.16378	2.56111	0.592031	0.500184	C07474	Biosynthesis of secondary metabolites(ko01110)	Alkaloids
neg_11976	Biotin sulfone	2.3662	2.59704	0.585988	0.533902	C20387	Biotin metabolism(ko00780)	--
neg_11979	Salicin	2.96063	3.63182	0.542243	0.442032	C01451	Glycolysis / Gluconeogenesis(ko00010)	--
neg_11982	Dihydrozeatin-O-glucoside	0.598608	0.390785	0.699726	1.07185	C16448	Biosynthesis of secondary metabolites(ko01110);;Zeatin biosynthesis(ko00908)	--
neg_11985	Tetrahydrofolate	2.32277	2.60444	0.589917	0.526118	C00079	Folate biosynthesis(ko00790);;Cyanoamino acid metabolism(ko00460);;ABC transporters(ko02010);;Carbon metabolism(ko01200);;Glucosinolate biosynthesis(ko00966);;Biosynthesis of amino acids(ko01230);;Glycine, serine and threonine metabolism(ko00260);;Biosynthesis of secondary metabolites(ko01110);;Phenylalanine metabolism(ko00360);;Metabolic pathways(ko01100);;Aminoacyl-tRNA biosynthesis(ko00970);;P…	Nucleotides and derivatives
neg_1199	L-beta-Ethynylserine	1.9453	1.77911	0.840304	0.918794	C22141	Biosynthesis of secondary metabolites(ko01110);;Metabolic pathways(ko01100)	--
neg_11996	UDP-2-acetamido-2-deoxy-alpha-D-galacturonamide	1.80005	1.71258	0.668987	0.703155	C22245	Metabolic pathways(ko01100)	--
neg_11998	Urdamycin F	2.23816	2.15504	0.963011	1.00015	C12411	Biosynthesis of secondary metabolites(ko01110)	--
neg_11999	Cobalt-precorrin 6	0.467594	3.53816	0.8509	0.112453	C11542	Porphyrin and chlorophyll metabolism(ko00860);;Metabolic pathways(ko01100)	--
neg_1200	L-Glutamate	1.16518	0.929035	0.798088	1.00095	C00025	Glyoxylate and dicarboxylate metabolism(ko00630);;Nitrogen metabolism(ko00910);;Cyanoamino acid metabolism(ko00460);;ABC transporters(ko02010);;Alanine, aspartate and glutamate metabolism(ko00250);;Carbon metabolism(ko01200);;Porphyrin and chlorophyll metabolism(ko00860);;Biosynthesis of secondary metabolites(ko01110);;Arginine and proline metabolism(ko00330);;Biosynthesis of amino acids(ko01230)…	Amino acids and derivatives
neg_12007	Chlorogenate	0.336713	4.35276	2.60445	0.20147	C00852	Flavonoid biosynthesis(ko00941);;Stilbenoid, diarylheptanoid and gingerol biosynthesis(ko00945);;Phenylpropanoid biosynthesis(ko00940);;Biosynthesis of secondary metabolites(ko01110)	Alcohols
neg_12023	6-Deoxyerythronolide B	1.02271	0.707976	0.869061	1.25541	C03240	Metabolic pathways(ko01100);;Biosynthesis of secondary metabolites(ko01110)	--
neg_12032	1,11-Undecanedicarboxylic acid	0.944141	0.598969	1.13385	1.78726	--	--	Lipid
neg_12034	Gelcohol	0.320804	0.618974	2.07352	1.07467	--	--	--
neg_12073	6-Keto-PGF1a	0.843907	0.559692	0.922843	1.39147	C05961	Arachidonic acid metabolism(ko00590);;Metabolic pathways(ko01100)	Lipid
neg_12079	Pyochelin	0.695177	1.82704	1.50721	0.573484	C12037	Biosynthesis of secondary metabolites(ko01110)	--
neg_12120	Isomucronulatol 7-O-glucoside	12.7101	1.29306	0.396979	3.90211	--	--	--
neg_12121	20-O-Acetylingenol-3-angelate	1.24291	10.5762	4.54753	0.534425	--	--	--
neg_12124	Demethylalangiside	4.78132	0.757926	0.34726	2.19067	C11813	Isoquinoline alkaloid biosynthesis(ko00950)	--
neg_12136	Prodigiosin	0.607216	1.30497	1.01391	0.471783	C21565	Biosynthesis of secondary metabolites(ko01110);;Metabolic pathways(ko01100)	--
neg_1214	3-Benzylmalic acid	0.449847	0.750441	1.28058	0.767638	C20654	Metabolic pathways(ko01100);;Phenylalanine, tyrosine and tryptophan biosynthesis(ko00400);;2-Oxocarboxylic acid metabolism(ko01210)	--
neg_12140	HoPhe-HoPhe-OH	1.94442	0.250715	0.133834	1.03795	--	--	--
neg_12144	2-Hydroxy-7-methoxy-5-methyl-1-naphthoate	0.343848	0.00470834	2.77753	202.842	C20841	Metabolic pathways(ko01100);;Biosynthesis of secondary metabolites(ko01110)	--
neg_12146	Sinapine	2.53571	1.33121	1.04828	1.99679	C00933	Phenylpropanoid biosynthesis(ko00940)	--
neg_12149	Myriocin	0.0576069	0.762568	7.63537	0.576801	--	--	--
neg_12153	Thromboxane B2	0.814922	0.558482	0.867327	1.26558	C05963	Metabolic pathways(ko01100);;Arachidonic acid metabolism(ko00590)	--
neg_1217	Acetylatractylodinol	0.973331	1.13079	1.22263	1.05237	--	--	--
neg_1219	Muramic acid	1.67139	2.3301	1.07737	0.772802	--	--	--
neg_12237	Serotonin hydrochloride	2.55884	4.59039	1.40648	0.78402	--	--	--
neg_1224	C20822	0.578331	1.02621	1.10871	0.624823	C20822	Carbapenem biosynthesis(ko00332)	--
neg_12259	Maduropeptin chromophore	0.624521	0.894092	0.320351	0.223764	C21292	Metabolic pathways(ko01100);;Biosynthesis of secondary metabolites(ko01110)	--
neg_12264	Tamoxifen	0.758343	1.50771	0.918417	0.461943	--	--	--
neg_12268	Rhizocticin C	0.0243793	1.19935	6.84438	0.139126	C17960	Phosphonate and phosphinate metabolism(ko00440)	--
neg_12271	UDP-2,6-dideoxy-2-acetamidino-beta-L-galactose	6.08885	3.00579	0.343599	0.69603	C22270	Metabolic pathways(ko01100)	--
neg_12326	cis-[8]-Shogaol	0.0737278	1.29957	2.52984	0.143525	--	--	--
neg_1233	5-Carboxyamino-1-(5-phospho-D-ribosyl)imidazole	0.538752	1.31085	1.76215	0.724233	C15667	Metabolic pathways(ko01100);;Purine metabolism(ko00230);;Biosynthesis of secondary metabolites(ko01110)	--
neg_12343	Anatabine	0.563762	0.934162	1.55634	0.939245	C10126	Biosynthesis of secondary metabolites(ko01110);;Tropane, piperidine and pyridine alkaloid biosynthesis(ko00960)	--
neg_12351	Salutaridine	0.54885	0.691211	0.247232	0.196313	C05179	Biosynthesis of secondary metabolites(ko01110);;Isoquinoline alkaloid biosynthesis(ko00950);;Metabolic pathways(ko01100)	--
neg_12356	Reduced coenzyme F420	0.256843	0.747885	1.11091	0.381515	C01080	Metabolic pathways(ko01100)	--
neg_12362	Strictosidine aglycone	2.51012	1.06783	0.55024	1.29344	C03309	Metabolic pathways(ko01100);;Indole alkaloid biosynthesis(ko00901);;Biosynthesis of secondary metabolites(ko01110)	--
neg_12367	Gibberellin A37 open lactone	2.01421	0.549139	0.614794	2.25503	C11859	Diterpenoid biosynthesis(ko00904);;Biosynthesis of secondary metabolites(ko01110)	--
neg_12369	sn-Glycero-3-phosphocholine	0.920929	1.55035	0.70283	0.417491	C00670	Ether lipid metabolism(ko00565);;Glycerophospholipid metabolism(ko00564)	Lipid
neg_1238	Epithienamycin F	0.935845	0.861716	1.1787	1.2801	C17399	Biosynthesis of secondary metabolites(ko01110);;Carbapenem biosynthesis(ko00332)	--
neg_12402	(5Z,8Z,11Z,14Z,17Z)-Icosapentaenoic acid	0.721424	0.63505	1.35052	1.5342	C06428	Biosynthesis of unsaturated fatty acids(ko01040)	Lipid
neg_12405	Narbonolide	0.533528	0.642197	1.21536	1.0097	C11997	Metabolic pathways(ko01100);;Biosynthesis of secondary metabolites(ko01110)	--
neg_12413	Farnesylcysteine	0.721476	1.63703	1.03645	0.456785	C19691	Biosynthesis of secondary metabolites(ko01110);;Terpenoid backbone biosynthesis(ko00900)	--
neg_12427	Phe-HoPhe-OH	15.7641	0.583084	0.185433	5.01334	--	--	--
neg_12438	Gentamicin A2	0.479052	0.630835	0.896353	0.680685	C17701	Biosynthesis of secondary metabolites(ko01110)	--
neg_12477	Brefeldin A	0.464702	0.367683	1.93768	2.44897	--	--	--
neg_12493	15-keto-PGE1	0.802805	0.210046	0.482042	1.84238	--	--	Lipid
neg_12512	N1-Methyl-2-pyridone-5-carboxamide	1.06279	0.764073	0.907365	1.2621	C05842	Metabolic pathways(ko01100);;Nicotinate and nicotinamide metabolism(ko00760)	--
neg_1252	UDP-2-acetamido-2,6-dideoxy-beta-L-talose	0.612527	1.90252	1.50831	0.48561	C20768	Metabolic pathways(ko01100)	--
neg_12538	7-Deoxyloganetate	4.43318	1.47536	0.306495	0.92096	C20789	Biosynthesis of secondary metabolites(ko01110);;Monoterpenoid biosynthesis(ko00902)	--
neg_1254	Maltopentaose	1.71283	7.36493	3.50693	0.81559	--	--	Carbohydrate
neg_12541	Xanthoxic acid	0.922109	0.721204	0.838667	1.07229	C13454	Carotenoid biosynthesis(ko00906)	--
neg_12545	1,3-Dipropyl-8-cyclopentylxanthine [DPCPX]	2.14776	0.643024	0.570413	1.90523	--	--	--
neg_12556	Hexadecanedioic acid	0.090596	0.378974	1.6326	0.390284	C19615	Cutin, suberine and wax biosynthesis(ko00073);;Metabolic pathways(ko01100)	Lipid
neg_12558	16-phenyl tetranor Prostaglandin E1	0.0985223	0.113878	1.12611	0.974267	--	--	--
neg_12562	3-O-Acetylpapaveroxine	1.49148e-09	67.2272	5.35937e+09	0.118901	C21591	Biosynthesis of secondary metabolites(ko01110);;Isoquinoline alkaloid biosynthesis(ko00950)	--
neg_12571	Roquefortine D	0.00381318	26.0253	63.6232	0.00932195	C22163	Biosynthesis of secondary metabolites(ko01110)	--
neg_1258	L-Erythrulose	1.40004	2.0653	1.36352	0.92431	--	--	--
neg_12599	Cortisone acetate	1.66281	6.38527	1.27845	0.332925	C00762	Metabolic pathways(ko01100)	Lipid
neg_12603	5-Hydroxy-1-(4-hydroxyphenyl)-3-decanone	0.992984	0.715584	0.82645	1.14683	C17747	Stilbenoid, diarylheptanoid and gingerol biosynthesis(ko00945);;Biosynthesis of secondary metabolites(ko01110)	--
neg_12604	Hepoxilin A3	2.58853	1.64876	1.10141	1.7292	C14808	Arachidonic acid metabolism(ko00590)	Lipid
neg_12607	beta-PC-M6	0.356779	0.227092	0.27264	0.428338	C20535	Biosynthesis of secondary metabolites(ko01110)	--
neg_12614	Demethyl-desacetyl-rifamycin S	7.12053	3.17712	0.434664	0.974165	C14724	Biosynthesis of secondary metabolites(ko01110)	--
neg_12627	Traumatin	1.38741	1.06726	0.749905	0.974862	C16309	alpha-Linolenic acid metabolism(ko00592);;Biosynthesis of secondary metabolites(ko01110)	Lipid
neg_12629	Codeinone	1.12925	0.48908	2.15424	4.97402	C06171	Metabolic pathways(ko01100);;Biosynthesis of secondary metabolites(ko01110);;Isoquinoline alkaloid biosynthesis(ko00950)	--
neg_12648	Valepotriate	2.06269	1.62207	0.583059	0.741442	--	--	Terpenoids
neg_12678	Cyanidin 5-O-beta-D-glucoside 3-O-beta-D-sambubioside	1.18035	1.66447	0.610367	0.43284	C20493	Anthocyanin biosynthesis(ko00942)	--
neg_12679	Cyanidin 3-glucoside 5-caffeoylglucoside	0.663685	1.13537	0.864548	0.505376	C16372	Anthocyanin biosynthesis(ko00942)	--
neg_1268	meso-2,6-Diaminoheptanedioate	0.808764	2.17782	1.66914	0.619858	C00680	Metabolic pathways(ko01100);;Biosynthesis of secondary metabolites(ko01110);;Lysine biosynthesis(ko00300);;Biosynthesis of amino acids(ko01230)	Amino acids and derivatives
neg_12695	Deoxyshikonin	1.72518	1.94285	0.547613	0.486261	C18133	Biosynthesis of secondary metabolites(ko01110);;Ubiquinone and other terpenoid-quinone biosynthesis(ko00130)	--
neg_12697	Bisindolylmaleimide IV	0.0223741	5.09882e-11	4.10912e-09	1.80312	--	--	--
neg_1271	Gluconic acid	0.276166	0.870097	1.82403	0.578943	--	--	--
neg_12730	Stevioside	0.56417	0.42285	1.20067	1.60195	C09189	Biosynthesis of secondary metabolites(ko01110)	Terpenoids
neg_1274	D-Gluconic acid	1.88848	1.69492	1.00321	1.11778	C00257	Biosynthesis of secondary metabolites(ko01110);;Metabolic pathways(ko01100);;Carbon metabolism(ko01200);;Pentose phosphate pathway(ko00030)	Carbohydrate
neg_12751	1,2-Dihydrovomilenine	0.0323516	0.433263	10.0972	0.753953	C11808	Biosynthesis of secondary metabolites(ko01110);;Indole alkaloid biosynthesis(ko00901)	--
neg_12755	Sphingosine 1-phosphate	0.258047	4.11565	4.50124	0.282223	C06124	Sphingolipid metabolism(ko00600);;Metabolic pathways(ko01100)	Lipid
neg_12757	Glucoberteroin	0.826617	0.835748	1.01104	0.999989	C08401	Biosynthesis of secondary metabolites(ko01110);;Glucosinolate biosynthesis(ko00966);;2-Oxocarboxylic acid metabolism(ko01210)	--
neg_12770	9,10-DHOME	1.96742	3.77681	1.2112	0.630937	C14828	Linoleic acid metabolism(ko00591)	Lipid
neg_12774	Pedunculoside	7.52681	2.55637	1.28432	3.78148	--	--	--
neg_12779	9-Oxononanoic acid	1.0523	0.606121	0.911898	1.58317	C16322	Biosynthesis of secondary metabolites(ko01110);;alpha-Linolenic acid metabolism(ko00592)	--
neg_12781	chaetoglobosin Vb	0.987089	2.70615	1.36911	0.499393	--	--	--
neg_12785	Desoxycorticosterone acetate	0.900375	0.104363	0.693275	5.98115	--	--	--
neg_12788	2,3-Dehydro-gibberellin A9	7.40353	0.213698	3.13614	108.651	C11866	Diterpenoid biosynthesis(ko00904);;Biosynthesis of secondary metabolites(ko01110)	--
neg_12791	Heptadecatrienal	0.0456034	0.348064	2.70973	0.35503	C16343	alpha-Linolenic acid metabolism(ko00592)	Lipid
neg_12797	Aldosterone	4.50629	3.59768	1.19962	1.50259	C01780	Metabolic pathways(ko01100)	Lipid
neg_12815	Salinomycin	1.83077	0.286539	0.122239	0.781017	--	--	--
neg_12821	8,9-DHET	3.74428	0.441263	0.493269	4.18556	C14773	Arachidonic acid metabolism(ko00590);;Metabolic pathways(ko01100)	Lipid
neg_12838	Auramycinone	0.141246	3.42921	2.47788	0.102062	C12419	Biosynthesis of secondary metabolites(ko01110)	--
neg_12859	Aklaviketone	41.0381	22.6029	0.601742	1.09253	C12423	Biosynthesis of secondary metabolites(ko01110);;Metabolic pathways(ko01100)	--
neg_12865	Prostaglandin A2	2.23362	0.718744	0.952192	2.95909	C05953	Metabolic pathways(ko01100);;Arachidonic acid metabolism(ko00590)	Lipid
neg_12873	10-Deacetyltaxol	3.30035	0.526647	0.162849	1.02053	--	--	--
neg_1288	DEOXYSAPPANONE B 7,3'-DIMETHYL ETHER	1.21897	1.65281	1.24411	0.917548	--	--	--
neg_12893	9(S)-HpODE	0.588504	1.37883	1.7709	0.755846	C14827	Linoleic acid metabolism(ko00591);;Metabolic pathways(ko01100)	--
neg_12938	Hexadecanedioate	0.0529598	0.241984	1.54697	0.338566	C19615	Metabolic pathways(ko01100);;Cutin, suberine and wax biosynthesis(ko00073)	Lipid
neg_12948	(卤)9-HODE	0.52417	0.481518	1.61148	1.75422	--	--	--
neg_12949	(卤)12,13-DiHOME	0.726378	0.721217	1.3002	1.30951	--	--	--
neg_1295	Lactobionic acid	1.35369	2.53154	1.82037	0.973408	--	--	--
neg_12964	Linolenic Acid	1.38957	2.46445	0.77769	0.438497	--	--	--
neg_12973	13-Dihydrodaunorubicin	0.798163	2.02227	1.07491	0.424252	C12430	Biosynthesis of secondary metabolites(ko01110)	--
neg_1298	Dopaxanthin	0.421842	0.92784	1.55558	0.707242	C08543	Biosynthesis of secondary metabolites(ko01110);;Betalain biosynthesis(ko00965)	--
neg_13007	Homotrypanothione disulfide	4.65062e-08	5.60632e-07	1	0.0829532	C16568	Glutathione metabolism(ko00480)	--
neg_13016	Paspaline B	6.63558	0.0657324	0.575797	58.1258	C20587	Biosynthesis of secondary metabolites(ko01110)	--
neg_13043	Urate-3-ribonucleoside	339.135	0.905138	0.00275116	1.0308	C05513	Metabolic pathways(ko01100);;Purine metabolism(ko00230)	Nucleotides and derivatives
neg_1305	8-Methylthiooctyl-desulfoglucosinolate	0.466191	0.828195	1.59291	0.896647	C21746	Glucosinolate biosynthesis(ko00966)	--
neg_13051	4-amino-N-(4-tert-butylphenyl)benzenesulfonamide	0.1653	0.341044	0.773282	0.3748	--	--	--
neg_13056	Hydroxyatrazine	1.1516	0.753399	0.6924	1.05836	C06552	Metabolic pathways(ko01100)	Other
neg_13084	Isoescin IA	0.810256	12.4365	1.60886	0.10482	--	--	--
neg_13092	Allocryptopine	3.33409	3.63585	0.348611	0.319678	C02134	Biosynthesis of secondary metabolites(ko01110);;Isoquinoline alkaloid biosynthesis(ko00950)	--
neg_13094	Terpendole G	0.363623	5.02137	3.39345	0.245737	C20586	Biosynthesis of secondary metabolites(ko01110)	--
neg_13116	11-Dehydro-thromboxane B2	0.0286438	0.68075	6.15087	0.25881	C05964	Arachidonic acid metabolism(ko00590);;Metabolic pathways(ko01100)	--
neg_13119	Ser Leu Lys Glu	0.852717	1.26901	1.43016	0.961001	--	--	--
neg_13123	5-Formyl-5,6,7,8-tetrahydromethanopterin	0.086415	6.50461	1.10297	0.0146532	C01274	Metabolic pathways(ko01100);;Carbon metabolism(ko01200)	--
neg_13141	(7S,8S)-DiHODE	0.616046	1.04345	1.58737	0.937174	C07354	Linoleic acid metabolism(ko00591)	--
neg_1315	Urdamycinone F	1.29973	1.73723	1.42291	1.06457	C12410	Biosynthesis of secondary metabolites(ko01110)	--
neg_13160	Sucrose 6'-phosphate	40.6419	87.5307	0.843919	0.391845	C02591	Metabolic pathways(ko01100);;Starch and sucrose metabolism(ko00500);;Biosynthesis of secondary metabolites(ko01110)	--
neg_13162	Furanodienone	0.206944	1.07739	3.72573	0.715635	--	--	Terpenoids
neg_1317	Formononetin	2.11392	2.42887	1.38138	1.20225	C00858	Biosynthesis of secondary metabolites(ko01110);;Isoflavonoid biosynthesis(ko00943)	--
neg_13226	17-O-Acetylnorajmaline	0.0791096	0.298123	3.67458	0.97508	C11809	Biosynthesis of secondary metabolites(ko01110);;Indole alkaloid biosynthesis(ko00901)	--
neg_13255	Andrographolide	0.807744	0.849279	1.49818	1.42491	--	--	--
neg_13262	Poricoic acid A	6.46466	2.26954	0.670316	1.90936	--	--	--
neg_13279	Pregnanediol	0.837934	0.708698	0.899257	1.06324	C05484	Metabolic pathways(ko01100)	Lipid
neg_13282	Germacra-1(10),4,11(13)-trien-12-ol	0.680984	1.55659	1.67794	0.734073	C19676	Biosynthesis of secondary metabolites(ko01110);;Sesquiterpenoid and triterpenoid biosynthesis(ko00909)	--
neg_13289	26-Hydroxycastasterone	1.12185	1.44993	1.03091	0.797645	C19873	Brassinosteroid biosynthesis(ko00905)	--
neg_13302	4-(beta-Acetylaminoethyl)imidazole	0.401811	0.627381	1.26376	0.809381	C05135	Histidine metabolism(ko00340)	Organic acid
neg_1334	2-Methyleneglutarate	2.12446	2.28124	1.08853	1.01372	C02930	Nicotinate and nicotinamide metabolism(ko00760)	Lipid
neg_13353	Paradol	0.446034	0.432661	1.00595	1.03704	--	--	--
neg_13357	10,16-Dihydroxyhexadecanoic acid	0.499737	0.709433	1.42434	1.00333	C08285	Cutin, suberine and wax biosynthesis(ko00073)	Lipid
neg_13360	Dehydroandrographolide	0.247028	0.51841	2.09792	0.999683	--	--	--
neg_1340	D-Xylonate	0.630757	0.980063	1.56769	1.00894	C00502	Pentose and glucuronate interconversions(ko00040);;Metabolic pathways(ko01100)	Carbohydrate
neg_13402	3-Vinylbacteriochlorophyllide a	1.5399	1.70485	0.640468	0.578499	C18152	Porphyrin and chlorophyll metabolism(ko00860);;Biosynthesis of secondary metabolites(ko01110)	--
neg_13411	Megalomicin C2	2.35004	7.87921	0.95557	0.285007	C11988	Biosynthesis of secondary metabolites(ko01110)	--
neg_13416	9,12-Octadecadiynoic Acid	0.91801	1.69253	1.3847	0.75105	--	--	--
neg_13421	9(S)-HOTrE	0.934093	1.40429	1.37289	0.913206	C16326	alpha-Linolenic acid metabolism(ko00592)	--
neg_13445	6'''-Deamino-6'''-hydroxyneomycin C	2.84839	2.87436	0.795735	0.788544	C17588	Biosynthesis of secondary metabolites(ko01110)	--
neg_13451	Dapdiamide B	1.3066	0.643069	0.758759	1.54166	C20963	Metabolic pathways(ko01100);;Biosynthesis of secondary metabolites(ko01110)	--
neg_13458	Pregnanolone	0.654705	0.679287	1.31695	1.26929	C05480	Metabolic pathways(ko01100)	Lipid
neg_13465	dTDP-L-megosamine	0.656347	0.690461	0.927438	0.881615	C11919	Metabolic pathways(ko01100);;Polyketide sugar unit biosynthesis(ko00523);;Biosynthesis of secondary metabolites(ko01110)	--
neg_13478	Lanatoside C	0.421959	0.0916802	0.748192	3.44356	--	--	--
neg_13484	Oryzalexin E	0.636363	0.167231	1.44739	5.50774	C21561	Diterpenoid biosynthesis(ko00904);;Biosynthesis of secondary metabolites(ko01110)	--
neg_13499	Ecgonine	5.0647	1.43194	0.0939493	0.332295	C10858	Tropane, piperidine and pyridine alkaloid biosynthesis(ko00960)	--
neg_13500	Tubulosine	0.529155	0.346212	0.940466	1.43742	C09248	Isoquinoline alkaloid biosynthesis(ko00950)	--
neg_13519	yibeissine	1.25454	2.92551	0.991786	0.425307	--	--	--
neg_1353	N-Acetyl-L-citrulline	0.94839	1.31418	1.2658	0.913474	C15532	Metabolic pathways(ko01100);;Arginine biosynthesis(ko00220);;Biosynthesis of amino acids(ko01230)	Amino acids and derivatives
neg_13558	Nodularin	0.645356	0.468685	1.24772	1.71805	--	--	--
neg_1359	Proclavaminic acid	0.696522	0.698648	1.04848	1.04529	C06658	Biosynthesis of secondary metabolites(ko01110);;Metabolic pathways(ko01100)	--
neg_13599	Hydroxyecdysone	0.754745	1.17238	1.4237	0.916541	--	--	--
neg_13613	neriifolin	0.339408	2.12082	2.02634	0.324288	--	--	--
neg_13619	Strigolactone ABC-rings	0.0941682	2.85368	4.00496	0.132159	C18036	Carotenoid biosynthesis(ko00906);;Biosynthesis of secondary metabolites(ko01110)	--
neg_13620	(4R,7R)-4-Isopropenyl-7-methyl-2-oxo-oxepanone	0.0926909	0.0472054	1.82141	3.57647	C11402	Limonene and pinene degradation(ko00903)	--
neg_13629	5-Methyl-H4SPT	0.507846	1.22934	0.878234	0.362804	C18799	Metabolic pathways(ko01100);;Carbon metabolism(ko01200)	--
neg_13635	8(S)-HEPE	1.25979e-11	0.261238	1.41718e+10	0.683418	--	--	--
neg_13639	Misoprostol (free acid)	0.89563	0.185874	1.12242	5.40836	--	--	--
neg_13668	34a-Deoxy-rifamycin W	0.124153	0.0315477	1.78424	7.02173	C14721	Biosynthesis of secondary metabolites(ko01110)	--
neg_1368	Uridine	1.51703	1.52499	1.0518	1.04632	C00299	Pyrimidine metabolism(ko00240);;ABC transporters(ko02010);;Metabolic pathways(ko01100)	--
neg_13720	9-OxoOTrE	1.00256	2.07695	1.33042	0.6422	--	--	--
neg_1375	D-1-Aminopropan-2-ol O-phosphate	0.295779	1.04346	1.61424	0.457572	C04122	Porphyrin and chlorophyll metabolism(ko00860)	--
neg_13761	Avermectin A1a	1.02725	0.693178	0.809184	1.19917	C11984	Metabolic pathways(ko01100);;Biosynthesis of secondary metabolites(ko01110)	--
neg_13793	19-Oxoandrost-4-ene-3,17-dione	0.00331224	0.355525	1.46596	0.0136576	C05297	Metabolic pathways(ko01100)	--
neg_13796	L-Olivosyl-oleandolide	12.2369	3.93698	0.93036	2.89175	C11991	Metabolic pathways(ko01100);;Biosynthesis of secondary metabolites(ko01110)	--
neg_1380	Carbenicillin	0.191795	0.907843	1.8452	0.389824	--	--	--
neg_13814	Galactosylceramide (d18_1_24_1(15Z))	2.28001	0.335078	1.36859	9.31248	--	--	--
neg_13816	ent-11beta-Hydroxycassa-12,15-diene	0.381751	2.61266	4.62688	0.676059	C20150	Biosynthesis of secondary metabolites(ko01110);;Diterpenoid biosynthesis(ko00904)	--
neg_13827	(-)-alpha-Bisabolol	2.88078	0.314096	0.432993	3.97126	C09621	Metabolic pathways(ko01100)	Terpenoids
neg_13847	15-Demethoxy-epsilon-rhodomycin	0.854609	0.57927	1.00728	1.48606	C18641	Biosynthesis of secondary metabolites(ko01110)	--
neg_13850	Timosaponin BII	0.774602	0.425256	1.03217	1.88009	--	--	--
neg_1386	Premithramycinone	0.789701	0.972559	1.11871	0.908376	C12383	Biosynthesis of secondary metabolites(ko01110);;Metabolic pathways(ko01100)	--
neg_13868	Tenuifolin	4.22936	3.50058	0.606835	0.733171	--	--	--
neg_1387	CMP-2-aminoethylphosphonate	0.634265	0.973866	1.44428	0.94064	C05673	Phosphonate and phosphinate metabolism(ko00440);;Metabolic pathways(ko01100)	--
neg_1388	alpha-Maltose 1-phosphate	0.356738	1.45022	1.30759	0.321653	C20237	Metabolic pathways(ko01100);;Starch and sucrose metabolism(ko00500)	--
neg_13891	Hexadecanoic acid	0.659366	1.48709	1.6266	0.721226	C00249	Fatty acid degradation(ko00071);;Biosynthesis of unsaturated fatty acids(ko01040);;Cutin, suberine and wax biosynthesis(ko00073);;Fatty acid elongation(ko00062);;Fatty acid metabolism(ko01212);;Metabolic pathways(ko01100);;Fatty acid biosynthesis(ko00061)	Lipid
neg_13895	9(S)-HODE	0.910098	1.48266	1.75204	1.07545	C14767	Linoleic acid metabolism(ko00591)	Organic acid
neg_13897	(4Z,7Z,10Z,13Z,16Z,19Z)-Docosahexaenoic acid	0.944728	1.19332	1.27289	1.00773	C06429	Biosynthesis of unsaturated fatty acids(ko01040)	Lipid
neg_13936	Gentamicin C1	0.528699	14.7987	1.92674	0.0688346	C07656	Biosynthesis of secondary metabolites(ko01110)	--
neg_13948	L-Urobilinogen	1.05426	0.627209	2.25595	3.79198	C05789	Porphyrin and chlorophyll metabolism(ko00860)	Coenzyme
neg_13954	Ganoderic acid A	8.9182	20.3194	1.25547	0.551026	--	--	Terpenoids
neg_13959	Galactosylsphingosine	1.29666	2.24121	0.978028	0.565839	C01747	Sphingolipid metabolism(ko00600)	Lipid
neg_1396	Aquayamycin	0.890379	1.34504	1.20034	0.794588	C12412	Biosynthesis of secondary metabolites(ko01110)	--
neg_13960	1-Oleoyl-sn-glycero-3-phosphocholine	1.15633	2.27419	0.999057	0.507981	--	--	Lipid
neg_1397	Picroside II	1.18544	1.46391	1.14106	0.924007	--	--	--
neg_13998	Picfeltarraenin IA	0.320974	0.657346	0.739051	0.360869	--	--	--
neg_14012	Pantothenol	0.473948	1.76232	1.76393	0.47438	C05944	Pantothenate and CoA biosynthesis(ko00770)	Alcohols
neg_14020	10-Deoxymethynolide	0.407486	0.46356	1.89937	1.66961	C11993	Metabolic pathways(ko01100);;Biosynthesis of secondary metabolites(ko01110)	--
neg_14024	Anandamide	0.640061	0.576616	0.91509	1.01578	--	--	Amino acids and derivatives
neg_14027	dTDP-5-dimethyl-L-lyxose	0.780612	0.756713	1.00851	1.04036	C12481	Biosynthesis of secondary metabolites(ko01110);;Polyketide sugar unit biosynthesis(ko00523);;Metabolic pathways(ko01100)	--
neg_14039	Taxa-4(20),11(12)-dien-5alpha,13alpha-diol	0.544348	0.341583	2.02362	3.22485	C11897	Metabolic pathways(ko01100);;Diterpenoid biosynthesis(ko00904);;Biosynthesis of secondary metabolites(ko01110)	--
neg_14043	PE(18:1(9Z)/0:0)	0.739794	0.680088	1.117	1.21507	--	--	--
neg_14048	Cucurbitacin E	1.83518	0.789519	0.580705	1.34981	--	--	--
neg_14051	Histidyltryptophyldiketopiperazine	4.59652	6.97359e+09	0.313631	2.06724e-10	C22162	Biosynthesis of secondary metabolites(ko01110)	--
neg_14053	Demethylcitalopram	3.29859	3.94752	0.474723	0.396684	--	--	--
neg_1407	Glycycoumarin	0.725854	1.09215	1.33232	0.885473	--	--	--
neg_14076	Gracillin	1.26334	0.566281	0.715399	1.59601	--	--	--
neg_14077	Pennogenin 3-O-beta-chacotrioside	0.60868	0.414134	0.642157	0.943821	--	--	--
neg_14092	NORETHINDRONE ACETATE	0.411189	0.485071	1.29358	1.09655	--	--	--
neg_14099	4,21-Dehydrogeissoschizine	2.9562	2.81392	1.47268	1.54715	C03677	Biosynthesis of secondary metabolites(ko01110);;Metabolic pathways(ko01100);;Indole alkaloid biosynthesis(ko00901)	--
neg_14100	Pleuromutilin	1.41845	9.51468e-06	0.000222874	33.226	--	--	--
neg_1411	Arachidonyl-CoA	0.711445	0.602196	1.25947	1.48796	C02249	Fatty acid metabolism(ko01212);;Biosynthesis of unsaturated fatty acids(ko01040)	--
neg_14117	9,10-Epoxy-18-hydroxystearate	1.87033	0.277654	0.608121	4.09642	C19620	Cutin, suberine and wax biosynthesis(ko00073)	Lipid
neg_14137	Leukotriene E4	0.114548	1.23043	2.54155	0.236607	C05952	Metabolic pathways(ko01100);;Arachidonic acid metabolism(ko00590)	--
neg_14145	15-Deoxy-delta-12,14-PGJ2	1.45301	2.50442	1.51198	0.877219	C14717	Arachidonic acid metabolism(ko00590)	Lipid
neg_14146	2(R)-HPOT	1.63878	2.38813	1.41379	0.970174	C16341	alpha-Linolenic acid metabolism(ko00592)	--
neg_1417	Nifuratel	3.12207	1.47229	0.600138	1.27262	--	--	--
neg_14180	Ansamitocin P-3	5.00692e+09	14.3442	3.99297	1.39376e+09	C12045	Biosynthesis of secondary metabolites(ko01110)	--
neg_14188	5-Oxoavermectin ''1b'' aglycone	0.877851	0.449518	1.07019	2.08995	C11962	Metabolic pathways(ko01100);;Biosynthesis of secondary metabolites(ko01110)	--
neg_14192	4-Amino-5-hydroxymethyl-2-methylpyrimidine	0.26512	2.4995	8.2973	0.880088	C01279	ABC transporters(ko02010);;Thiamine metabolism(ko00730);;Metabolic pathways(ko01100)	--
neg_1420	Momilactone A	0.458668	0.398412	1.07747	1.24043	C18015	Diterpenoid biosynthesis(ko00904);;Biosynthesis of secondary metabolites(ko01110)	--
neg_14207	Avermectin B1b	0.976527	0.526224	0.814627	1.51172	C11967	Metabolic pathways(ko01100);;Biosynthesis of secondary metabolites(ko01110)	--
neg_14213	Avermectin A1b	1.08763	0.591917	0.659266	1.21139	C11968	Biosynthesis of secondary metabolites(ko01110);;Metabolic pathways(ko01100)	--
neg_14214	Ginsenoside Rb1	1.54093	0.569703	0.853664	2.30898	--	--	--
neg_14225	.alpha.-Linolenoyl ethanolamide	1.51308	0.350402	0.551222	2.38024	--	--	--
neg_14230	Pneumocandin B0	1.56286	0.547687	0.817068	2.33155	--	--	--
neg_14242	I-Urobilinogen	1.45604	0.316164	0.713415	3.2855	C05790	Porphyrin and chlorophyll metabolism(ko00860)	Coenzyme
neg_14246	Coproporphyrin I	0.797926	1.706	1.0754	0.502984	C05769	Biosynthesis of secondary metabolites(ko01110);;Metabolic pathways(ko01100);;Porphyrin and chlorophyll metabolism(ko00860)	Coenzyme
neg_14263	Polyphyllin VI	0.700918	0.0505914	0.0474759	0.657754	--	--	--
neg_14276	Hederacolchiside A1	1.49422	0.615096	0.503477	1.22307	--	--	--
neg_14279	cis-9,10-Epoxystearic acid	2.76851	0.373281	0.67965	5.04076	C19418	Cutin, suberine and wax biosynthesis(ko00073)	--
neg_14282	Neomycin B	1.98396	41.0105	0.567039	0.0274316	C01737	Biosynthesis of secondary metabolites(ko01110)	Carbohydrate
neg_14284	6''-O-acetylsaikosaponin A	1.97756	0.797432	0.479743	1.18972	--	--	--
neg_14285	CP47497 C7-Hydroxy metabolite	0.512082	1.15846	1.88201	0.831917	--	--	--
neg_14287	9,11-methane-epoxy PGF1伪	0.555449	1.24443	1.78539	0.796905	--	--	--
neg_14301	Sapindoside A	1.30658	0.848805	0.612698	0.943135	--	--	--
neg_14315	2-Hydroxymyristic Acid	0.564697	0.224053	0.883581	2.22696	--	--	--
neg_14320	bis(7)-Tacrine	2.50872	1.21109	1.44261	2.98832	--	--	--
neg_14327	Paspalinine	0.53414	0.445735	0.505006	0.605166	C20554	Biosynthesis of secondary metabolites(ko01110)	--
neg_14334	Sphinganine 1-phosphate	0.338797	0.340751	1.06681	1.06069	C01120	Sphingolipid metabolism(ko00600);;Metabolic pathways(ko01100)	--
neg_14343	Pentahomomethionine	1.10501	0.979043	1.33043	1.50161	C17229	Glucosinolate biosynthesis(ko00966);;2-Oxocarboxylic acid metabolism(ko01210)	--
neg_14346	Celastrol	4.26418	0.768527	1.38938	7.70902	--	--	--
neg_14348	Tridecanedioic acid	1.75409	1.06599	1.30461	2.14675	--	--	Lipid
neg_14358	Thalianol	1.35407	1.0799	1.08259	1.35745	C19832	Sesquiterpenoid and triterpenoid biosynthesis(ko00909);;Biosynthesis of secondary metabolites(ko01110)	--
neg_14369	15-Deoxy-Delta12,14-PGJ2	2.36852	0.32587	0.575594	4.1836	C14717	Arachidonic acid metabolism(ko00590)	Lipid
neg_14378	20-Oxo-5-O-beta-mycaminosyltylactone	0.879309	2.17915	1.52976	0.617276	C20760	Biosynthesis of secondary metabolites(ko01110);;Metabolic pathways(ko01100)	--
neg_1438	UDP-N-acetylmuramate	0.934288	1.58353	1.34379	0.792845	C01050	Metabolic pathways(ko01100);;Amino sugar and nucleotide sugar metabolism(ko00520)	Nucleotides and derivatives
neg_14386	12-OPDA	1.22013	1.26464	0.866232	0.835742	C01226	alpha-Linolenic acid metabolism(ko00592);;Metabolic pathways(ko01100);;Biosynthesis of secondary metabolites(ko01110)	--
neg_14394	Xanthoxin	24.7176	4.54091	0.766708	4.17343	C13453	Biosynthesis of secondary metabolites(ko01110);;Carotenoid biosynthesis(ko00906);;Metabolic pathways(ko01100)	Lignin and coumarin
neg_14401	Vibriobactin	1	1	1	1	C06769	Biosynthesis of secondary metabolites(ko01110)	--
neg_14423	Monacolin J acid	0.468716	0.593526	1.08864	0.859715	C20854	Biosynthesis of secondary metabolites(ko01110);;Metabolic pathways(ko01100)	--
neg_14428	8,8a-Deoxyoleandolide	0.150792	0.640261	1.72233	0.405635	C11989	Metabolic pathways(ko01100);;Biosynthesis of secondary metabolites(ko01110)	--
neg_1443	3-Cyano-L-alanine	1.29898	1.16551	0.809501	0.902199	C02512	Cyanoamino acid metabolism(ko00460);;Metabolic pathways(ko01100);;Biosynthesis of secondary metabolites(ko01110)	Amino acids and derivatives
neg_14432	alpha-D-Ribose 1-methylphosphonate 5-phosphate	0.916928	0.753958	0.911611	1.10866	C20423	Phosphonate and phosphinate metabolism(ko00440);;Metabolic pathways(ko01100)	--
neg_14435	Methanofuran	3.62421e+09	1	2.75922e-10	1	C00862	Metabolic pathways(ko01100)	--
neg_14438	D-Cathinone	2.4476	1.31205	1.1243	2.09735	C08301	Phenylalanine metabolism(ko00360);;Metabolic pathways(ko01100)	--
neg_1445	1-Methylnicotinamide	0.829166	0.72002	0.856665	0.986525	C02918	Nicotinate and nicotinamide metabolism(ko00760);;Metabolic pathways(ko01100)	--
neg_14467	9,10-Dihydroxystearate	4.30462	0.521576	0.732217	6.04306	C19622	Cutin, suberine and wax biosynthesis(ko00073)	--
neg_1447	4-Hydroxy-2-oxoglutarate	8.8805	3.45508	0.316731	0.814083	C01127	Glyoxylate and dicarboxylate metabolism(ko00630);;Metabolic pathways(ko01100)	Organic acid
neg_14470	Proansamitocin	0.322387	0.713942	1.08817	0.491372	C12177	Biosynthesis of secondary metabolites(ko01110)	--
neg_14473	2-Desoxy-4-epi-pulchellin	18.9166	1.97215	1.49973	14.3852	--	--	--
neg_14480	Dioscin	0.653592	0.681918	1.07074	1.02626	--	--	--
neg_14483	3-ketosphingosine	0.13667	0.930455	3.15529	0.463465	--	--	--
neg_14489	Oxytocin	2.56224	0.453483	0.785328	4.43721	--	--	--
neg_14497	9(S)-HODE-d4	1.11105	0.675324	0.995562	1.63791	--	--	--
neg_1450	Quinic acid	1.01564	1.67488	1.47177	0.892475	C00296	Metabolic pathways(ko01100);;Phenylalanine, tyrosine and tryptophan biosynthesis(ko00400)	Alkaloids
neg_14503	Geranyl-hydroxybenzoate	2.40217	1.11496	1.72431	3.71502	C18131	Biosynthesis of secondary metabolites(ko01110);;Ubiquinone and other terpenoid-quinone biosynthesis(ko00130)	--
neg_14510	Roxithromycin	1.06838	0.634452	0.78203	1.31689	--	--	--
neg_14511	PtdIns-(4)-P1 (1,2-dipalmitoyl)	0.942184	0.629572	0.788021	1.17931	--	--	--
neg_14524	Gentamicin C1a	1.21674	2.30118	1.9254	1.01805	C00908	Biosynthesis of secondary metabolites(ko01110)	--
neg_1454	Valienone	0.980479	1.1159	1.0689	0.939179	C17696	Biosynthesis of secondary metabolites(ko01110);;Metabolic pathways(ko01100)	--
neg_14541	Isorenieratene	4.5112	1.83832	0.562421	1.38017	C15943	Carotenoid biosynthesis(ko00906)	--
neg_14548	N-Oleoylglycine	1.48334	0.912202	1.75544	2.85453	--	--	Amino acids and derivatives
neg_14558	Lupinine	1.9079	1.15271	1.25589	2.07868	C10773	Biosynthesis of secondary metabolites(ko01110);;Tropane, piperidine and pyridine alkaloid biosynthesis(ko00960)	--
neg_14560	L-Urobilin	1.33113	0.533232	0.935861	2.33623	C05793	Porphyrin and chlorophyll metabolism(ko00860)	--
neg_14569	Maslinic Acid	8.05144	1.86579	0.626686	2.70434	--	--	--
neg_14571	(6S)-Hydroxyhyoscyamine	18.2033	1.13639	0.225761	3.61634	C03325	Metabolic pathways(ko01100);;Tropane, piperidine and pyridine alkaloid biosynthesis(ko00960);;Biosynthesis of secondary metabolites(ko01110)	--
neg_14578	Gypenoside XLIX	0.538987	0.185115	0.122695	0.357242	--	--	--
neg_14592	16-Feruloyloxypalmitate	0.357293	2.94717	2.43726	0.295475	C18217	Cutin, suberine and wax biosynthesis(ko00073)	--
neg_14612	(-)-Menthol	2.91834	1.54673	0.749667	1.41446	C00400	Monoterpenoid biosynthesis(ko00902);;Biosynthesis of secondary metabolites(ko01110)	--
neg_1462	5-methoxyuridine	1.09085	1.54649	1.09837	0.774752	--	--	--
neg_14621	1-Stearoyl-2-hydroxy-sn-glycero-3-phosphoethanolamine	1.13836	0.572586	1.22614	2.43768	--	--	Lipid
neg_14622	LysoPE(20_3(8Z,11Z,14Z)_0_0)	1.77521	0.606082	1.28391	3.76056	--	--	--
neg_14623	26-Hydroxybrassinolide	0.729506	0.79247	1.03591	0.9536	C19874	Brassinosteroid biosynthesis(ko00905)	--
neg_14633	(R)-4-((3S,5R,8R,9S,10S,13R,14S,17R)-3-hydroxy-4,4,10,13,14-pentamethyl-7,11-dioxohexadecahydro-1H-cyclopenta[a]phenanthren-17-yl)pentanoic acid	1.8951	1.22091	1.32067	2.04995	--	--	--
neg_14643	Quillaic acid	1.17589	1.24711	1.94036	1.82955	--	--	--
neg_14644	1-Stearoyl-sn-glycerol 3-phosphocholine	1.14186	1.01665	1.50824	1.694	--	--	--
neg_14656	Pachymic acid	1.5669	1.39213	0.992398	1.11699	--	--	--
neg_1467	Dihydrodemethylsterigmatocystin	1.47953	0.487882	0.508198	1.54114	C20444	Metabolic pathways(ko01100);;Biosynthesis of secondary metabolites(ko01110);;Aflatoxin biosynthesis(ko00254)	Alkaloids
neg_14675	Ganoderenic acid A	0.752557	0.903617	2.00454	1.66943	--	--	Terpenoids
neg_14695	Demethylmacrocin	1.86233	0.569336	0.347186	1.13567	C02400	Metabolic pathways(ko01100);;Biosynthesis of secondary metabolites(ko01110)	--
neg_14697	Bacopaside II	0.85722	0.599508	1.00834	1.4418	--	--	--
neg_14699	Bacopaside I	11.2315	0.989364	1.24156	14.0945	--	--	--
neg_14709	Cytochalasin B	0.145881	0.337336	0.793445	0.343126	--	--	--
neg_14712	Ilexgenin A	7.40406	3.27287	0.663861	1.50182	--	--	--
neg_14721	Oleandrin	0.781763	0.652898	1.983	2.37438	--	--	--
neg_14737	Aurachin A	1.56972	0.964796	0.719394	1.17046	C21875	Metabolic pathways(ko01100);;Biosynthesis of various secondary metabolites - part 2(ko00998);;Biosynthesis of secondary metabolites(ko01110)	--
neg_14752	Scopine	0.696663	0.0193334	0.070233	2.53079	--	--	--
neg_14754	6-Keto-prostaglandin F1alpha	0.171946	0.312888	1.89794	1.043	C05961	Metabolic pathways(ko01100);;Arachidonic acid metabolism(ko00590)	Lipid
neg_14762	6alpha-Hydroxy-castasterone	1.1491	1.13599	1.80031	1.82109	C15803	Biosynthesis of secondary metabolites(ko01110);;Metabolic pathways(ko01100);;Brassinosteroid biosynthesis(ko00905)	--
neg_14773	APGPR Enterostatin	1.13681	0.665785	1.40973	2.40708	--	--	--
neg_14779	25-O-Methylalisol A	3.58416	0.558585	1.40016	8.98413	--	--	--
neg_14798	Taurolithocholic acid	0.304809	0.0941515	0.285381	0.923905	--	--	Lipid
neg_14804	4-Cholesten-7alpha,12alpha-diol-3-one	2.63583	4.97642	1.84757	0.978593	C17339	Metabolic pathways(ko01100)	--
neg_14820	Mogroside IV	0.587591	0.527948	0.988571	1.10025	--	--	--
neg_14823	(2S,2'S)-Oscillol 2,2'-di(alpha-L-fucoside)	0.913229	0.691431	0.816659	1.07863	C16275	Carotenoid biosynthesis(ko00906)	--
neg_14825	Terpendole K	0.723208	0.557463	0.690182	0.895387	C20552	Biosynthesis of secondary metabolites(ko01110)	--
neg_14828	Cauloside D	0.535782	0.466256	0.957274	1.10002	--	--	--
neg_14841	Paxilline	0.119886	0.627216	1.99544	0.381408	C13782	Biosynthesis of secondary metabolites(ko01110)	--
neg_14842	L-Oleandrosyl-oleandolide	0.179555	0.295793	0.936124	0.568254	C11992	Biosynthesis of secondary metabolites(ko01110);;Metabolic pathways(ko01100)	--
neg_14844	Cimiracemoside C	0.56328	0.725847	1.35962	1.05511	--	--	--
neg_14847	Isoastragaloside I	0.290708	0.569131	0.700167	0.357641	--	--	--
neg_14848	Antibiotic JI-20B	0.427077	0.503757	0.946624	0.802534	C17705	Biosynthesis of secondary metabolites(ko01110)	--
neg_14855	Crocetin	0.295981	0.0445837	0.356312	2.36548	C08588	Biosynthesis of secondary metabolites(ko01110);;Metabolic pathways(ko01100)	--
neg_14861	Saikosaponin C	0.494103	0.375682	0.728099	0.957607	--	--	--
neg_14866	6'-Dehydro-6'-oxoparomamine	0.0359199	0.0949545	1.19643	0.452592	C17583	Biosynthesis of secondary metabolites(ko01110)	--
neg_14872	Methylmalonate	0.19724	0.682145	1.39157	0.402369	C02170	Propanoate metabolism(ko00640);;Pyrimidine metabolism(ko00240);;Valine, leucine and isoleucine degradation(ko00280);;Metabolic pathways(ko01100)	Organic acid
neg_14892	Pulchinenoside A	0.497558	0.4625	0.88353	0.950502	--	--	--
neg_14895	Saikosaponin B2	0.103896	0.137253	0.871597	0.659774	--	--	--
neg_14900	Norajmaline	0.346754	0.399165	0.969858	0.842515	C11810	Indole alkaloid biosynthesis(ko00901);;Biosynthesis of secondary metabolites(ko01110)	--
neg_14915	3-O-alpha-Mycarosylerythronolide B	1.37113	0.605341	0.516904	1.17081	C06630	Biosynthesis of secondary metabolites(ko01110);;Metabolic pathways(ko01100)	--
neg_14928	TOFA	0.129614	0.0161618	0.0384014	0.307971	--	--	--
neg_14934	4alpha-Carboxy-5alpha-cholesta-8,24-dien-3beta-ol	2.66875	1.8921	1.4179	1.99991	C22112	Metabolic pathways(ko01100);;Biosynthesis of secondary metabolites(ko01110);;Steroid biosynthesis(ko00100)	--
neg_14935	3alpha,7alpha,12alpha-Trihydroxy-5beta-cholestanoate	3.20178	4.47467	1.47172	1.05306	C04722	Metabolic pathways(ko01100)	Lipid
neg_14949	Saikosaponin F	0.591754	0.566261	1.0466	1.09372	--	--	--
neg_1495	ADP-D-glycero-beta-D-manno-heptose	0.974886	1.06375	1.0673	0.978142	C06397	Metabolic pathways(ko01100)	--
neg_14951	Docosanedioate	7.41087	2.44032	0.837616	2.54371	C19625	Cutin, suberine and wax biosynthesis(ko00073)	--
neg_14954	3''-Oxogentamicin A2	1.24442	1.96232	1.18495	0.75145	C21265	Biosynthesis of secondary metabolites(ko01110)	--
neg_14958	Neopikromycin	3.33878e-09	0.0999709	1.66175e+09	55.4984	C20739	Biosynthesis of secondary metabolites(ko01110)	--
neg_14959	Geranylgeranyl bacteriochlorophyllide a	0.808728	0.711547	1.08008	1.22759	C21217	Biosynthesis of secondary metabolites(ko01110);;Porphyrin and chlorophyll metabolism(ko00860)	--
neg_14968	Polygalic acid	3.49428	0.384224	0.657265	5.97743	--	--	--
neg_14973	6'''-Deamino-6'''-hydroxyparomomycin II	3.97378	0.31981	0.144217	1.79195	C21262	Biosynthesis of secondary metabolites(ko01110)	--
neg_14980	Anamorelin	2.37354	0.595946	0.620151	2.46994	--	--	--
neg_14981	Proscillaridin A	42.8765	0.45129	0.534494	50.7816	--	--	--
neg_14995	Ile Gln Asn Glu	0.178737	0.620942	1.59948	0.460406	--	--	--
neg_15001	Acetyl Tyrosine Ethyl Ester	8.60332e+09	1	1.16234e-10	1	--	--	--
neg_15023	(1E,4S,5E,7R)-Germacra-1(10),5-dien-11-ol	0.172757	0.242911	1.23811	0.880539	C16143	Biosynthesis of secondary metabolites(ko01110);;Sesquiterpenoid and triterpenoid biosynthesis(ko00909);;Metabolic pathways(ko01100)	--
neg_15044	L-Pyrrolysine	1.73177	0.751594	1.03167	2.37709	C16138	Metabolic pathways(ko01100);;Aminoacyl-tRNA biosynthesis(ko00970);;Lysine biosynthesis(ko00300)	--
neg_15047	Fumitremorgin A	0.661496	0.160238	1.58483	6.54251	C20564	Metabolic pathways(ko01100);;Biosynthesis of secondary metabolites(ko01110)	--
neg_15054	Hexadecanal	0.539276	1.18648	1.21715	0.553215	C00517	Fatty acid degradation(ko00071)	Lipid
neg_15057	Psychosine	0.590639	0.497669	1.2033	1.42809	C01747	Sphingolipid metabolism(ko00600)	Lipid
neg_15072	Pikromycin	0.105712	0.0851757	0.458582	0.56915	C11999	Biosynthesis of secondary metabolites(ko01110);;Metabolic pathways(ko01100)	--
neg_15075	9(S)-HOT	0.86659	0.423779	0.868686	1.77638	C16326	alpha-Linolenic acid metabolism(ko00592)	--
neg_15079	Erucic acid	0.43853	0.482044	4.42568	4.02617	C08316	Biosynthesis of unsaturated fatty acids(ko01040)	Lipid
neg_15087	Mogroside I A1	1.44232	0.0713995	1.17039	23.6426	--	--	--
neg_15103	Phytosphingosine	0.576633	0.318204	0.940198	1.70378	C12144	Sphingolipid metabolism(ko00600);;Metabolic pathways(ko01100)	Amino acids and derivatives
neg_15107	Vitamin D3	2.75887	4.45902	1.91845	1.18698	C05443	Metabolic pathways(ko01100);;Biosynthesis of secondary metabolites(ko01110);;Steroid biosynthesis(ko00100)	Coenzyme
neg_1511	Glycine	1.43571	1.30812	0.752163	0.825529	C00037	Porphyrin and chlorophyll metabolism(ko00860);;Carbon metabolism(ko01200);;Purine metabolism(ko00230);;Glutathione metabolism(ko00480);;Thiamine metabolism(ko00730);;ABC transporters(ko02010);;Lysine degradation(ko00310);;Cyanoamino acid metabolism(ko00460);;Aminoacyl-tRNA biosynthesis(ko00970);;Metabolic pathways(ko01100);;Glycine, serine and threonine metabolism(ko00260);;Biosynthesis of amino …	--
neg_15114	Neurosporaxanthin	3.05568	1.26554	1.20153	2.90112	C08607	Metabolic pathways(ko01100);;Carotenoid biosynthesis(ko00906)	--
neg_15116	Cucurbitacin IIb	0.770827	1.46808	1.45878	0.765944	--	--	--
neg_15127	di-trans,poly-cis-Undecaprenyl diphosphate	11.2216	149.995	3.69376	0.27634	C04574	Terpenoid backbone biosynthesis(ko00900);;Biosynthesis of secondary metabolites(ko01110)	--
neg_15133	UDP-2,3-diacetamido-2,3-dideoxy-alpha-D-glucuronate	0.788344	0.796557	0.983007	0.972872	C19725	Metabolic pathways(ko01100);;Amino sugar and nucleotide sugar metabolism(ko00520)	--
neg_1514	Ethylene glycol	3.18253	2.00391	0.764067	1.21346	C01380	Glyoxylate and dicarboxylate metabolism(ko00630);;Metabolic pathways(ko01100)	Alcohols
neg_15140	Hydroxyspirilloxanthin	3.99276	0.88841	0.482945	2.17049	C15879	Carotenoid biosynthesis(ko00906);;Metabolic pathways(ko01100)	--
neg_15144	Spiramycin 1	0.734179	0.65846	1.117	1.24545	--	--	--
neg_15154	Wilforlide A	2.20701	3.11086	1.77531	1.2595	--	--	Carbohydrate
neg_15155	3-Acetyl-11-keto-.beta.-boswellic acid	3.24753	0.545489	0.717035	4.26882	--	--	--
neg_15157	Caloxanthin	1.53099	0.624651	1.15926	2.84129	C16282	Carotenoid biosynthesis(ko00906)	--
neg_15175	6-Deoxoteasterone	3.68181e+09	0.00961768	0.229015	8.7671e+10	C15799	Brassinosteroid biosynthesis(ko00905);;Metabolic pathways(ko01100);;Biosynthesis of secondary metabolites(ko01110)	--
neg_15180	Calcitriol	1.09776	3.26564	3.7834	1.2718	C01673	Metabolic pathways(ko01100);;Steroid biosynthesis(ko00100)	Coenzyme
neg_15182	3-Hexaprenyl-4-hydroxybenzoate	4.28117	2.16613	0.993388	1.96335	C13425	Biosynthesis of secondary metabolites(ko01110);;Ubiquinone and other terpenoid-quinone biosynthesis(ko00130)	Coenzyme
neg_15184	18-Hydroxycorticosterone	245.781	133.193	0.62543	1.15411	C01124	Metabolic pathways(ko01100)	--
neg_15196	Okenone	2.08419	0.565741	1.17831	4.3409	C16280	Carotenoid biosynthesis(ko00906)	--
neg_15213	13-Desoxypaxilline	1.23607	0.789684	2.8075	4.39452	C20531	Biosynthesis of secondary metabolites(ko01110)	--
neg_15215	Monacolin L acid	1.28635	0.512535	0.845202	2.12127	C20853	Metabolic pathways(ko01100);;Biosynthesis of secondary metabolites(ko01110)	--
neg_15219	Undecaprenyl phosphate alpha-L-Ara4FN	0.647623	0.0702438	0.0369898	0.341033	C16156	Metabolic pathways(ko01100);;Amino sugar and nucleotide sugar metabolism(ko00520)	--
neg_15229	8-[(1R,2R)-3-Oxo-2-{(Z)-pent-2-enyl}cyclopentyl]octanoate	0.858792	0.28018	0.513611	1.57429	C04780	Metabolic pathways(ko01100);;alpha-Linolenic acid metabolism(ko00592);;Biosynthesis of secondary metabolites(ko01110)	--
neg_15231	Oleamide	0.93295	0.666815	0.634621	0.887908	--	--	--
neg_15237	Campestanol	2.69947	30.8732	75.3643	6.58966	C15787	Biosynthesis of secondary metabolites(ko01110);;Metabolic pathways(ko01100);;Brassinosteroid biosynthesis(ko00905)	--
neg_15238	Spheroidene	29.7049	0.882674	0.237527	7.99355	C15900	Metabolic pathways(ko01100);;Carotenoid biosynthesis(ko00906);;Biosynthesis of secondary metabolites(ko01110)	--
neg_15245	Ginsenoside Rc	0.578243	0.110518	0.102685	0.537262	--	--	Terpenoids
neg_15254	Methyl oleate	7.40854	0.075899	0.78016	76.1518	--	--	--
neg_15256	Cortisol	68.5434	1.36463e+11	0.749395	3.7641e-10	C00735	Metabolic pathways(ko01100)	--
neg_15259	3alpha,7alpha,12alpha-Trihydroxy-5beta-cholestan-26-al	1.98463	2.87028	2.16884	1.49963	C01301	Metabolic pathways(ko01100)	--
neg_15265	UDP-glucose	0.913178	0.755517	0.910013	1.09991	C00029	Amino sugar and nucleotide sugar metabolism(ko00520);;Galactose metabolism(ko00052);;Starch and sucrose metabolism(ko00500);;Metabolic pathways(ko01100);;Ascorbate and aldarate metabolism(ko00053);;Pentose and glucuronate interconversions(ko00040);;Biosynthesis of secondary metabolites(ko01110);;Zeatin biosynthesis(ko00908);;Glycerolipid metabolism(ko00561);;Pyrimidine metabolism(ko00240)	Nucleotides and derivatives
neg_15307	6-Hydroxymethyl-7,8-dihydropterin diphosphate	0.90324	0.787106	0.945669	1.0852	C04807	Metabolic pathways(ko01100);;Folate biosynthesis(ko00790)	--
neg_15312	Protoporphyrin	0.0689199	0.0279879	0.170742	0.420451	C02191	Biosynthesis of secondary metabolites(ko01110);;Metabolic pathways(ko01100);;Porphyrin and chlorophyll metabolism(ko00860)	Coenzyme
neg_15326	Pinocarveol	0.0117355	0.270062	24.3696	1.05898	C11941	Limonene and pinene degradation(ko00903)	--
neg_15329	1-(3,4-Dihydroxyphenyl)-1-decene-3,5-dione	1	1.40973e-09	1	7.09358e+08	C17745	Biosynthesis of secondary metabolites(ko01110);;Stilbenoid, diarylheptanoid and gingerol biosynthesis(ko00945)	--
neg_15348	PG(18_2(9Z,12Z)_18_0)	0.642318	0.489719	1.02904	1.34969	--	--	--
neg_15382	Bacteriopheophytin	0.208107	0.42358	1.29844	0.637928	C05798	Porphyrin and chlorophyll metabolism(ko00860)	--
neg_15393	Deacetylcolchicine	0.891897	0.497847	0.321471	0.575918	C16712	Biosynthesis of secondary metabolites(ko01110);;Isoquinoline alkaloid biosynthesis(ko00950)	--
neg_15394	Avermectin B1a monosaccharide	1.11437	0.482126	0.419375	0.969325	C11981	Biosynthesis of secondary metabolites(ko01110);;Metabolic pathways(ko01100)	--
neg_15397	Ardisiacrispin A	3.67072	3.57193	1.60869	1.65318	--	--	--
neg_15403	Ophthalmate	13.5037	1.2951	0.0469848	0.489902	C21016	Metabolic pathways(ko01100);;Cysteine and methionine metabolism(ko00270)	Amino acids and derivatives
neg_15405	Agrimol B	0.953174	0.571389	0.884238	1.47506	--	--	--
neg_15406	Aclacinomycin S	0.942369	0.577561	0.891477	1.45457	C18635	Biosynthesis of secondary metabolites(ko01110)	--
neg_15437	Calcitetrol	22.5785	0.949547	1.46431	34.8186	C18231	Steroid biosynthesis(ko00100);;Metabolic pathways(ko01100)	Coenzyme
neg_15451	Etherolenic acid	1.13327	0.126002	0.983047	8.84157	C16319	alpha-Linolenic acid metabolism(ko00592)	--
neg_15458	17alpha-Hydroxyprogesterone	1.08225	0.483539	0.568194	1.27172	C11457	Metabolic pathways(ko01100);;Phenylalanine metabolism(ko00360)	Alkaloids
neg_15513	Rifamycin	3.73428e+10	0.0809416	0.267557	1.23439e+11	C12044	Biosynthesis of secondary metabolites(ko01110)	--
neg_15536	Oleyl alcohol	0.928259	0.648888	1.61997	2.31743	--	--	Alcohols
neg_15538	(22R,23R)-22,23-Dihydroxy-campest-4-en-3-one	1.16954	0.55398	0.980565	2.07013	C16253	Brassinosteroid biosynthesis(ko00905)	--
neg_15556	3-Dehydrotrametenolic acid	2.29369	1.25879	1.02258	1.86328	--	--	--
neg_15563	Fuziline	0.393073	0.97006	1.3338	0.540464	--	--	--
neg_15575	Asn Leu Lys Asp	5.55126e+10	3.74244	0.0886364	1.31477e+09	--	--	--
neg_15580	Nebramycin factor 4	6.89805e+09	1.45711e+07	0.00211235	1	C18000	Biosynthesis of secondary metabolites(ko01110)	--
neg_15587	2'-acetylacteoside	4.04034e+10	5.76415e+09	0.142665	1	--	--	--
neg_15593	dIDP	0.906972	0.74905	0.912833	1.10529	C01344	Purine metabolism(ko00230)	Nucleotides and derivatives
neg_15601	Spheroidenone	0.923231	0.68732	0.727498	0.9772	C15903	Biosynthesis of secondary metabolites(ko01110);;Metabolic pathways(ko01100);;Carotenoid biosynthesis(ko00906)	--
neg_15602	Phoenicoxanthin	1.26835	0.849359	1.23089	1.83808	C15967	Biosynthesis of secondary metabolites(ko01110);;Carotenoid biosynthesis(ko00906)	--
neg_15632	C-2 Ceramide	2.00519	0.426151	0.869447	4.09106	--	--	--
neg_15644	16-Oxopalmitate	0.687167	0.444021	0.739195	1.14398	C19614	Cutin, suberine and wax biosynthesis(ko00073);;Metabolic pathways(ko01100)	--
neg_1566	Oxoadipic acid	0.732139	1.1776	1.42323	0.884854	C00322	Biosynthesis of amino acids(ko01230)	--
neg_15664	Tomatine	0.146396	0.129007	0.268496	0.304687	--	--	Alkaloids
neg_15670	Mogroside III	0.118934	0.220602	0.991434	0.534514	--	--	--
neg_15673	Formosanin C	0.0675554	0.141447	0.90423	0.431863	--	--	--
neg_15674	Pseudoprotodioscin	0.242774	0.158546	0.331947	0.508295	--	--	--
neg_15676	Linoleyl alcohol	1.17253	0.424614	0.573162	1.58273	--	--	--
neg_15690	Alisol A 24-acetate	4.7805	2.56602	0.718874	1.33926	--	--	--
neg_15693	Neomethymycin	0.148379	0.545041	1.19476	0.325256	C11995	Biosynthesis of secondary metabolites(ko01110)	--
neg_15699	beta-Tocotrienol	4.05966	2.13872	1.27123	2.41301	C14154	Ubiquinone and other terpenoid-quinone biosynthesis(ko00130);;Metabolic pathways(ko01100);;Biosynthesis of secondary metabolites(ko01110)	Coenzyme
neg_1570	myo-Inositol	0.759022	1.15197	1.55575	1.02506	C00137	Metabolic pathways(ko01100);;Phosphatidylinositol signaling system(ko04070);;Ascorbate and aldarate metabolism(ko00053);;Galactose metabolism(ko00052);;Inositol phosphate metabolism(ko00562);;Biosynthesis of secondary metabolites(ko01110);;ABC transporters(ko02010)	Alcohols
neg_15709	Fumitremorgin B	2.84034e+10	22.5875	0.524557	6.59621e+08	C20630	Biosynthesis of secondary metabolites(ko01110);;Metabolic pathways(ko01100)	--
neg_15710	Neoandrographolide	9.08353	0.939227	0.236012	2.28254	--	--	--
neg_15712	Pyropheophorbide a	4.68023	4.04544	0.627269	0.725697	C18064	Porphyrin and chlorophyll metabolism(ko00860);;Biosynthesis of secondary metabolites(ko01110)	--
neg_15715	Tyr His Ile Glu	15.7315	1.14109	0.193726	2.67078	--	--	--
neg_15730	9,10-DiHOME	1.28918	0.354125	0.607443	2.21138	C14828	Linoleic acid metabolism(ko00591)	Lipid
neg_15739	Hydrocortisone 17-butyrate	2.44748	0.484688	0.544746	2.75075	--	--	--
neg_1574	Sedoheptulose	0.795524	1.39373	1.55338	0.886651	C02076	Metabolic pathways(ko01100);;Carbon fixation in photosynthetic organisms(ko00710)	Carbohydrate
neg_15746	9-Methylthiononanaldoxime	1.03596	0.841417	0.838023	1.03178	C17253	2-Oxocarboxylic acid metabolism(ko01210);;Glucosinolate biosynthesis(ko00966)	--
neg_15755	(4aS,10bR)-Noroxomaritidine	1.48831e+09	1.1946	0.703843	8.76893e+08	C21405	Isoquinoline alkaloid biosynthesis(ko00950)	--
neg_15760	1,2-Bis(4-hydroxyphenyl)-2-propanol	101.861	1.16322	0.797898	69.8708	C13629	Metabolic pathways(ko01100)	--
neg_15763	Hematoporphyrin	1.55604	0.622995	0.761912	1.90301	--	--	Coenzyme
neg_15765	beta-D-Gentiobiosyl crocetin	2.29357	1	5.80244e-10	1.33083e-09	C19869	Biosynthesis of secondary metabolites(ko01110);;Metabolic pathways(ko01100)	--
neg_15789	Decanoic acid	10.1432	0.118961	2.88529	246.014	C01571	Metabolic pathways(ko01100);;Fatty acid biosynthesis(ko00061)	Lipid
neg_15817	Aclacinomycin T	1	1	1	1	C18634	Biosynthesis of secondary metabolites(ko01110)	--
neg_1582	Isoleucyl-Asparagine	1.70902	0.580938	0.607381	1.78681	--	--	--
neg_15821	10-Deoxymethymycin	0.0881209	0.717146	5.95647	0.731914	C11994	Metabolic pathways(ko01100);;Biosynthesis of secondary metabolites(ko01110)	--
neg_15828	DL-2-hydroxy stearic acid	0.669482	0.595588	1.32996	1.49497	--	--	--
neg_15850	Terrestrosin D	0.275264	0.224941	1.13794	1.39251	--	--	--
neg_1586	Calycosin	0.913898	1.04809	1.11652	0.973571	C01562	Biosynthesis of secondary metabolites(ko01110);;Isoflavonoid biosynthesis(ko00943)	--
neg_15861	2-Pyrone-4,6-dicarboxylate	0.924195	0.759005	0.897038	1.09227	C03671	Metabolic pathways(ko01100)	--
neg_15866	3alpha,7alpha,12alpha,26-Tetrahydroxy-5beta-cholestane	2.31864	2.34106	1.25493	1.24292	C05446	Metabolic pathways(ko01100)	Lipid
neg_15871	Echinenone	1.02895	0.147684	1.39341	9.70823	C08592	Biosynthesis of secondary metabolites(ko01110);;Carotenoid biosynthesis(ko00906)	--
neg_1598	tetrahydroxyl diphenylethylene-2-o-gluco	0.504602	1.26112	1.74744	0.69919	--	--	--
neg_1608	6''-O-Malonyldaidzin	0.758903	0.613677	0.945846	1.16968	--	--	--
neg_1630	5-Amino-5-deoxy-3-dehydroshikimate	0.482983	0.727294	1.36143	0.904098	C12108	Biosynthesis of secondary metabolites(ko01110)	--
neg_1631	L-xylo-Hexulonolactone	0.728621	0.683535	0.937385	0.999216	C03289	Metabolic pathways(ko01100);;Ascorbate and aldarate metabolism(ko00053)	--
neg_1638	D-Galactaro-1,5-lactone	4.42668	0.438687	0.387516	3.91033	C20889	Metabolic pathways(ko01100);;Ascorbate and aldarate metabolism(ko00053)	--
neg_1657	Urocanate	1.85775	0.641233	0.848957	2.45956	C00785	Metabolic pathways(ko01100);;Histidine metabolism(ko00340)	Amino acids and derivatives
neg_1690	(S)-Malate	0.51324	0.679872	1.10833	0.836689	C00149	Pyruvate metabolism(ko00620);;Carbon metabolism(ko01200);;Citrate cycle (TCA cycle)(ko00020);;Metabolic pathways(ko01100);;Carbon fixation in photosynthetic organisms(ko00710);;Glyoxylate and dicarboxylate metabolism(ko00630);;Biosynthesis of secondary metabolites(ko01110)	Organic acid
neg_1703	alpha,alpha'-Trehalose 6-phosphate	0.769034	0.517508	0.913175	1.35701	C00689	Metabolic pathways(ko01100);;Starch and sucrose metabolism(ko00500);;Biosynthesis of secondary metabolites(ko01110)	Carbohydrate
neg_1723	Uric acid	2.90311	1.39594	0.568799	1.18292	C00366	Metabolic pathways(ko01100);;Purine metabolism(ko00230)	--
neg_1739	3',5'-Cyclic AMP	0.566219	0.203348	0.792792	2.20752	C00575	Purine metabolism(ko00230);;Metabolic pathways(ko01100)	--
neg_1758	N6-(1,2-Dicarboxyethyl)-AMP	0.696354	0.609639	1.10907	1.26682	C03794	Alanine, aspartate and glutamate metabolism(ko00250);;Purine metabolism(ko00230);;Metabolic pathways(ko01100)	--
neg_1767	UDP-2-acetamido-4-dehydro-2,6-dideoxyglucose	0.747687	0.548845	1.00091	1.36354	C04613	Amino sugar and nucleotide sugar metabolism(ko00520);;Metabolic pathways(ko01100)	--
neg_1770	5,6,7,8-Tetrahydromethanopterin	0.0057249	0.168871	13.6755	0.463613	C01217	Folate biosynthesis(ko00790);;Metabolic pathways(ko01100);;Carbon metabolism(ko01200)	--
neg_1771	(S)-Lactate	0.388532	0.869308	1.79589	0.802661	C00954	Glycolysis / Gluconeogenesis(ko00010);;Plant hormone signal transduction(ko04075);;Propanoate metabolism(ko00640);;Metabolic pathways(ko01100);;Tryptophan metabolism(ko00380);;Pyruvate metabolism(ko00620);;Biosynthesis of secondary metabolites(ko01110);;Fructose and mannose metabolism(ko00051)	Alkaloids
neg_1782	Monotropein	0.416196	2.17196	2.29287	0.439365	--	--	--
neg_1797	N-Methylanthraniloyl-CoA	0.617099	0.911475	1.52073	1.02959	C12092	Acridone alkaloid biosynthesis(ko01058);;Biosynthesis of secondary metabolites(ko01110)	--
neg_1807	Norepinephrine (noradrenaline)	0.449386	1.94191	1.92569	0.445632	--	--	--
neg_1812	Oxalosuccinate	0.170371	0.0664275	0.823913	2.11314	C05379	Biosynthesis of secondary metabolites(ko01110);;Metabolic pathways(ko01100);;2-Oxocarboxylic acid metabolism(ko01210);;Citrate cycle (TCA cycle)(ko00020)	Organic acid
neg_1824	Uridine 5'-monophosphate	0.297656	0.138426	0.962067	2.06872	C00105	Metabolic pathways(ko01100);;Pyrimidine metabolism(ko00240)	--
neg_1828	Curcumin diglucoside	0.812726	1.03533	1.22674	0.962987	C17750	Stilbenoid, diarylheptanoid and gingerol biosynthesis(ko00945)	--
neg_1833	L-Propargylglycine	1.34818	1.34236	1.02235	1.02678	C22138	Biosynthesis of secondary metabolites(ko01110);;Metabolic pathways(ko01100)	--
neg_1838	Oxoglutaric acid	0.939324	0.600979	0.702833	1.09852	C00026	Citrate cycle (TCA cycle)(ko00020);;Butanoate metabolism(ko00650);;Metabolic pathways(ko01100);;Histidine metabolism(ko00340);;Taurine and hypotaurine metabolism(ko00430);;Biosynthesis of amino acids(ko01230);;Lysine biosynthesis(ko00300);;Biosynthesis of secondary metabolites(ko01110);;2-Oxocarboxylic acid metabolism(ko01210);;Arginine biosynthesis(ko00220);;C5-Branched dibasic acid metabolism(k…	--
neg_1843	1-Methyluric acid	0.916116	0.976406	1.15296	1.08177	C16359	Caffeine metabolism(ko00232)	--
neg_1898	7,8-Dihydroxanthopterin	8.39682	3.13385	0.894046	2.39551	C21065	Folate biosynthesis(ko00790)	--
neg_1900	Glucoiberverin	0.274313	0.262649	1.69433	1.76957	C08412	Biosynthesis of secondary metabolites(ko01110);;2-Oxocarboxylic acid metabolism(ko01210);;Glucosinolate biosynthesis(ko00966)	--
neg_1912	2-(alpha-Hydroxypropyl)thiamine diphosphate	0.69826	0.669644	1.30179	1.35742	C21017	Propanoate metabolism(ko00640);;Metabolic pathways(ko01100)	--
neg_1913	CDP-ribitol	0.362259	0.257477	1.04459	1.4697	C00789	Pentose and glucuronate interconversions(ko00040);;Mannose type O-glycan biosynthesis(ko00515);;Metabolic pathways(ko01100)	--
neg_1937	3-Furoic acid	0.0775257	0.374176	3.30674	0.685125	--	--	--
neg_1943	Xanthine	0.345371	0.658617	1.66957	0.875504	C00385	Biosynthesis of secondary metabolites(ko01110);;Caffeine metabolism(ko00232);;Metabolic pathways(ko01100);;Purine metabolism(ko00230)	--
neg_1944	L-Malic acid	0.300105	0.685128	2.05314	0.899332	C00149	Metabolic pathways(ko01100);;Carbon fixation in photosynthetic organisms(ko00710);;Carbon metabolism(ko01200);;Citrate cycle (TCA cycle)(ko00020);;Pyruvate metabolism(ko00620);;Biosynthesis of secondary metabolites(ko01110);;Glyoxylate and dicarboxylate metabolism(ko00630)	Organic acid
neg_1948	DL-Isocitric acid trisodium salt hydrate	0.0841196	0.375033	3.25718	0.730584	--	--	--
neg_1964	Lysyl-Serine	4.84503	0.91077	0.628739	3.34471	--	--	Amino acids and derivatives
neg_1965	4-Methyl-5-(2-phosphooxyethyl)thiazole	0.168095	0.377471	1.4071	0.626609	C04327	Metabolic pathways(ko01100);;Thiamine metabolism(ko00730)	--
neg_2009	2,5-Dioxopentanoate	0.207969	0.748729	2.79941	0.777571	C00433	Arginine and proline metabolism(ko00330);;Pentose and glucuronate interconversions(ko00040);;Ascorbate and aldarate metabolism(ko00053);;Metabolic pathways(ko01100)	Organic acid
neg_2026	1-Aminocyclopropane-1-carboxylate	0.621439	1.24746	1.4905	0.742516	C01234	Metabolic pathways(ko01100);;Cysteine and methionine metabolism(ko00270);;Biosynthesis of secondary metabolites(ko01110)	Amino acids and derivatives
neg_2039	Succinate	1.5247	0.784836	0.671237	1.30401	C00042	Alanine, aspartate and glutamate metabolism(ko00250);;Tyrosine metabolism(ko00350);;Carbon metabolism(ko01200);;Propanoate metabolism(ko00640);;Nicotinate and nicotinamide metabolism(ko00760);;Lysine degradation(ko00310);;Phenylalanine metabolism(ko00360);;Pyruvate metabolism(ko00620);;Citrate cycle (TCA cycle)(ko00020);;Oxidative phosphorylation(ko00190);;Butanoate metabolism(ko00650);;Metabolic…	Organic acid
neg_2048	3D-3,5/4-Trihydroxycyclohexane-1,2-dione	0.958354	0.88457	1.01494	1.0996	C04287	Metabolic pathways(ko01100);;Inositol phosphate metabolism(ko00562)	--
neg_2050	3-Amino-2,3-dideoxy-scyllo-inosose	1.0447	1.15051	1.0005	0.908488	C17581	Biosynthesis of secondary metabolites(ko01110)	--
neg_2051	Glycylproline	2.91351	1.75913	0.603478	0.999497	--	--	Amino acids and derivatives
neg_2054	N6-Acetyl-L-lysine	1.60375	0.704826	0.760662	1.73079	C02727	Metabolic pathways(ko01100);;Lysine degradation(ko00310)	Amino acids and derivatives
neg_2059	HYDROXYCITRIC ACID	1.75261	0.625356	0.448796	1.25778	--	--	Organic acid
neg_2060	3,6,8-Trimethylallantoin	1.07388	1.1282	1.09492	1.0422	C16362	Caffeine metabolism(ko00232)	--
neg_2061	Methyl jasmonate	1.39625	0.789862	0.814306	1.43946	C11512	Biosynthesis of secondary metabolites(ko01110);;alpha-Linolenic acid metabolism(ko00592)	--
neg_2063	2,6-Dihydroxy-N-methylmyosmine	1.44275	1.01738	0.820273	1.16324	C16151	Nicotinate and nicotinamide metabolism(ko00760)	--
neg_2066	Serinyl-Aspartate	0.542877	1.14548	1.3548	0.642081	--	--	Amino acids and derivatives
neg_2079	2-[(L-Alanin-3-ylcarbamoyl)methyl]-2-hydroxybutanedioate	1.02491	1.06614	0.906686	0.87162	C22072	Metabolic pathways(ko01100);;Biosynthesis of secondary metabolites(ko01110)	--
neg_2091	GMP	0.230797	0.201275	0.977237	1.12058	C00144	Purine metabolism(ko00230);;Metabolic pathways(ko01100)	Nucleotides and derivatives
neg_2096	Deacetylcephalosporin C	1.36364	1.15723	1.00907	1.18905	C03112	Penicillin and cephalosporin biosynthesis(ko00311);;Metabolic pathways(ko01100);;Biosynthesis of secondary metabolites(ko01110)	--
neg_211	Hydroxymethylphosphonate	1.51522	0.508642	0.652724	1.94444	C06455	Phosphonate and phosphinate metabolism(ko00440);;Biosynthesis of secondary metabolites(ko01110)	--
neg_2127	Neohesperidin	1.44658	1.27593	1.03373	1.17198	C09806	Flavonoid biosynthesis(ko00941)	Flavonoids
neg_2162	O-Ureido-L-serine	1.02508	1.57738	1.33057	0.864691	C20639	Biosynthesis of secondary metabolites(ko01110);;Metabolic pathways(ko01100)	--
neg_2184	7-Cyano-7-carbaguanine	0.583615	0.940378	1.25929	0.781539	C15996	Metabolic pathways(ko01100);;Folate biosynthesis(ko00790)	--
neg_2209	UDP-kanosamine	0.961973	1.84184	1.04905	0.547908	C12211	Biosynthesis of secondary metabolites(ko01110)	--
neg_2285	Succinic acid	0.746091	0.61765	0.924645	1.11693	C00042	Carbon metabolism(ko01200);;Tyrosine metabolism(ko00350);;Alanine, aspartate and glutamate metabolism(ko00250);;Propanoate metabolism(ko00640);;Lysine degradation(ko00310);;Nicotinate and nicotinamide metabolism(ko00760);;Oxidative phosphorylation(ko00190);;Pyruvate metabolism(ko00620);;Citrate cycle (TCA cycle)(ko00020);;Phenylalanine metabolism(ko00360);;Butanoate metabolism(ko00650);;Metabolic…	--
neg_2306	DHKred-OH	0.533058	1.25275	2.40335	1.02265	C18358	Biosynthesis of secondary metabolites(ko01110)	--
neg_2328	Fosfomycin	1.14482	0.929373	0.862034	1.06187	C06454	Biosynthesis of various secondary metabolites - part 2(ko00998);;Metabolic pathways(ko01100);;Biosynthesis of secondary metabolites(ko01110)	--
neg_2348	6-Carboxy-5,6,7,8-tetrahydropterin	0.820935	1.26637	0.865153	0.560841	C20239	Metabolic pathways(ko01100);;Folate biosynthesis(ko00790)	--
neg_2350	4-(beta-D-Ribofuranosyl)aniline 5'-phosphate	0.672402	1.49813	0.916803	0.411488	C20559	Folate biosynthesis(ko00790)	--
neg_2376	N-[(2S)-2-Amino-2-carboxyethyl]-L-glutamate	0.0579981	0.934035	1.80283	0.111945	C21559	Biosynthesis of secondary metabolites(ko01110);;Metabolic pathways(ko01100)	--
neg_2382	Phenylacetylglutamine	1.24638	0.955552	0.849041	1.10745	C04148	Phenylalanine metabolism(ko00360)	Amino acids and derivatives
neg_2384	5,6,7,8-tetrahydro-2-Quinolone	0.868173	0.516314	0.946581	1.59166	--	--	--
neg_2387	Alanyl-Valine	1.12774	0.795133	0.953881	1.35289	--	--	Amino acids and derivatives
neg_2388	6-(Hydroxymethyl)-7,8-dihydropterin	0.572077	2.84168	2.20809	0.444524	C01300	Folate biosynthesis(ko00790);;Metabolic pathways(ko01100)	--
neg_2394	Abu-Leu-OH	0.52156	1.00384	1.20507	0.626109	--	--	--
neg_2395	Glyceocarpin	0.575173	0.954096	1.18627	0.715136	C15509	Isoflavonoid biosynthesis(ko00943)	Flavonoids
neg_2400	Leucyl-Glutamate	2.177	0.933299	0.69319	1.61692	--	--	--
neg_2401	9-Demethylmunduserone	0.904311	3.8105	1.77854	0.422086	C16189	Isoflavonoid biosynthesis(ko00943);;Biosynthesis of secondary metabolites(ko01110)	--
neg_2405	Sanguinarine	0.793923	1.02765	0.982679	0.759183	C06162	Isoquinoline alkaloid biosynthesis(ko00950)	--
neg_2413	Lipoxin B4	0.602926	0.460096	1.02628	1.34487	C06315	Arachidonic acid metabolism(ko00590)	Lipid
neg_2416	Ribothymidine	1.65209	0.969985	0.66293	1.12911	--	--	--
neg_2419	D-Lombricine	0.376654	4.43073	3.49526	0.29713	C01726	Glycine, serine and threonine metabolism(ko00260)	--
neg_2447	Mevalonic acid	0.888164	0.51193	0.944493	1.63863	C00418	Biosynthesis of secondary metabolites(ko01110);;Terpenoid backbone biosynthesis(ko00900);;Metabolic pathways(ko01100)	Lipid
neg_2452	Dihydroechinofuran	0.90987	0.608098	0.787304	1.17801	C18134	Ubiquinone and other terpenoid-quinone biosynthesis(ko00130)	--
neg_2457	p-Salicylic acid	0.840384	1.08178	0.899201	0.698546	C00156	Metabolic pathways(ko01100);;Ubiquinone and other terpenoid-quinone biosynthesis(ko00130);;Folate biosynthesis(ko00790);;Biosynthesis of secondary metabolites(ko01110)	Organic acid
neg_2459	Kaempferol-3-O-rutinoside	0.300396	6.94153	4.52701	0.195907	C21833	Flavone and flavonol biosynthesis(ko00944);;Biosynthesis of secondary metabolites(ko01110)	Flavonoids
neg_2468	(S)-Chiral alcohol	1.01524	0.942986	0.991148	1.06709	C18354	Metabolic pathways(ko01100);;Biosynthesis of secondary metabolites(ko01110)	--
neg_2480	gamma-L-Glutamyl-L-propargylglycine	1.17634	1.08802	0.862908	0.932953	C22139	Metabolic pathways(ko01100);;Biosynthesis of secondary metabolites(ko01110)	--
neg_2500	trans-Cinnamic acid	0.757	0.847905	0.933515	0.833432	C00423	Ubiquinone and other terpenoid-quinone biosynthesis(ko00130);;Metabolic pathways(ko01100);;Phenylalanine metabolism(ko00360);;Biosynthesis of various secondary metabolites - part 2(ko00998);;Biosynthesis of secondary metabolites(ko01110);;Phenylpropanoid biosynthesis(ko00940)	Lignin and coumarin
neg_2507	5-Hydroxy-L-tryptophan	1.56264	0.903397	0.891562	1.54217	C00643	Tryptophan metabolism(ko00380);;Metabolic pathways(ko01100)	Amino acids and derivatives
neg_2555	4-Pyridoxolactone	1.97835	3.60343	0.732657	0.402243	C00971	Vitamin B6 metabolism(ko00750)	--
neg_2568	Isopentenyl phosphate	1.44109	1.11399	1.32188	1.71002	C20345	Biosynthesis of secondary metabolites(ko01110);;Terpenoid backbone biosynthesis(ko00900);;Metabolic pathways(ko01100)	--
neg_2577	6-Hydroxymelatonin	1.47311	0.543482	0.701914	1.90254	C05643	Tryptophan metabolism(ko00380)	--
neg_2592	E-Phenylitaconyl-CoA	0.0845563	220.324	37.5095	0.0143955	C09818	Metabolic pathways(ko01100)	--
neg_2607	Pyrocatechol	0.673356	2.19309	1.91197	0.587041	C00090	Metabolic pathways(ko01100)	--
neg_2636	Adenylated molybdopterin	0.244117	84.7428	8.86023	0.0255235	C19848	Metabolic pathways(ko01100);;Folate biosynthesis(ko00790)	Alkaloids
neg_2658	2-Heptyl-4(1H)-quinolone	1.25016	0.561758	0.774758	1.72417	C20643	Biosynthesis of secondary metabolites(ko01110)	--
neg_2662	Prostaglandin B2	0.571615	0.340907	0.8968	1.50371	C05954	Metabolic pathways(ko01100);;Arachidonic acid metabolism(ko00590)	--
neg_2665	N-Hydroxy-L-valine	0.781076	0.742304	0.923622	0.971865	C20313	Biosynthesis of secondary metabolites(ko01110);;Metabolic pathways(ko01100);;Cyanoamino acid metabolism(ko00460)	--
neg_2667	2-Acetamido-4-(D-alanylamino)-2,4,6-trideoxy-D-mannopyranose	0.98493	0.67057	0.924792	1.35833	C22249	Metabolic pathways(ko01100)	--
neg_2671	Phaseoloidin	1.16241	0.974804	0.923042	1.10069	--	--	--
neg_2675	Leucodelphinidin	1.1899	1.07653	0.911017	1.00696	C05909	Biosynthesis of secondary metabolites(ko01110);;Flavonoid biosynthesis(ko00941)	Flavonoids
neg_2683	Pantothenic Acid	0.920042	0.561086	0.745343	1.22218	C00864	Metabolic pathways(ko01100);;beta-Alanine metabolism(ko00410);;Pantothenate and CoA biosynthesis(ko00770);;Biosynthesis of secondary metabolites(ko01110)	Alcohols
neg_2700	beta-Alanine	0.906632	0.568632	0.769333	1.22663	C00099	Metabolic pathways(ko01100);;beta-Alanine metabolism(ko00410);;Pantothenate and CoA biosynthesis(ko00770);;Propanoate metabolism(ko00640);;Pyrimidine metabolism(ko00240);;Biosynthesis of secondary metabolites(ko01110)	--
neg_2703	Sinapate	1.30782	0.904225	0.763243	1.10392	C00482	Phenylpropanoid biosynthesis(ko00940);;Biosynthesis of secondary metabolites(ko01110);;Metabolic pathways(ko01100)	Lignin and coumarin
neg_2710	(R)-3-Hydroxybutanoate	0.542912	2.09385	2.35699	0.611141	C01089	Metabolic pathways(ko01100);;Butanoate metabolism(ko00650);;Synthesis and degradation of ketone bodies(ko00072)	Organic acid
neg_2743	Threoninyl-Leucine	1.16779	0.631325	0.805311	1.48962	--	--	Amino acids and derivatives
neg_2751	GDP-beta-L-colitose	0.471881	1.69003	1.0672	0.297977	C20613	Metabolic pathways(ko01100)	--
neg_2752	ADP-glucose	0.520127	1.48423	1.0691	0.374651	C00498	Starch and sucrose metabolism(ko00500);;Biosynthesis of secondary metabolites(ko01110);;Metabolic pathways(ko01100);;Amino sugar and nucleotide sugar metabolism(ko00520)	Nucleotides and derivatives
neg_2761	2-(7'-Methylthio)heptylmalic acid	0.989715	1.15294	0.993391	0.852758	C17230	2-Oxocarboxylic acid metabolism(ko01210);;Glucosinolate biosynthesis(ko00966)	--
neg_2765	Gibberellin A51-catabolite	1.01707	0.666945	0.708095	1.07982	C11854	Biosynthesis of secondary metabolites(ko01110);;Diterpenoid biosynthesis(ko00904)	--
neg_2769	(7R)-7-(4-Carboxybutanamido)cephalosporanate	6.51259e+06	0.034095	0.30567	5.83869e+07	C15666	Biosynthesis of secondary metabolites(ko01110);;Penicillin and cephalosporin biosynthesis(ko00311)	--
neg_2776	dTDP	0.906075	0.778973	0.947793	1.10244	C00363	Metabolic pathways(ko01100);;Pyrimidine metabolism(ko00240)	--
neg_2788	CDP	0.908591	0.76809	0.931933	1.1024	C00112	Metabolic pathways(ko01100);;Pyrimidine metabolism(ko00240)	Nucleotides and derivatives
neg_2846	Tenacissoside I	2.0203	0.847017	1.05789	2.52327	--	--	--
neg_2853	Camelliol C	1.26247	1.32181	2.10061	2.00631	C19835	Sesquiterpenoid and triterpenoid biosynthesis(ko00909)	--
neg_2864	5S-HETE-d8	2.36729	0.318593	0.571172	4.24407	C04805	Arachidonic acid metabolism(ko00590)	--
neg_2877	20-HETE-d6	1.84813	0.00958381	1.08854	209.913	C14748	Metabolic pathways(ko01100)	--
neg_2899	Mifepristone	1.71699	0.791507	0.343267	0.744637	--	--	--
neg_2920	4'-Apo-beta,psi-caroten-4'-al	3.43249	1.79787	0.766235	1.4629	C19892	Carotenoid biosynthesis(ko00906);;Metabolic pathways(ko01100)	--
neg_2937	Terpendole E	1.63345	0.646308	1.7777	4.49287	C20536	Biosynthesis of secondary metabolites(ko01110)	--
neg_2947	13-OxoODE	1.54622	1.1326	1.2398	1.69258	C14765	Linoleic acid metabolism(ko00591)	Organic acid
neg_2977	(3S)-3-Hydroxy-N6,N6,N6-trimethyl-L-lysine	0.827532	0.561664	3.12807	4.60876	C01259	Lysine degradation(ko00310);;Metabolic pathways(ko01100)	--
neg_2992	Octadecanoic acid	1.55443	2.01565	1.30137	1.00359	C01530	Biosynthesis of unsaturated fatty acids(ko01040);;Fatty acid biosynthesis(ko00061)	Lipid
neg_3010	13-(2-Methylcrotonoyl)oxylupanine	1.01024	0.848854	0.937125	1.11529	C04170	Tropane, piperidine and pyridine alkaloid biosynthesis(ko00960)	--
neg_3020	Dronabinol	1.25242	0.348421	1.08391	3.89621	C06972	Biosynthesis of secondary metabolites(ko01110);;Metabolic pathways(ko01100)	Other
neg_3031	Cucurbitacin IIa	0.0856236	3.38913	5.65492	0.142867	--	--	--
neg_3032	3-Hexaprenyl-4-hydroxy-5-methoxybenzoate	0.942379	0.399061	1.15256	2.72175	C05313	Ubiquinone and other terpenoid-quinone biosynthesis(ko00130);;Biosynthesis of secondary metabolites(ko01110)	Coenzyme
neg_3040	Astaxanthin	0.740954	0.524498	1.38503	1.95662	C08580	Carotenoid biosynthesis(ko00906);;Biosynthesis of secondary metabolites(ko01110)	Terpenoids
neg_3065	UDP	0.894829	0.803283	0.950759	1.05911	C00015	Pyrimidine metabolism(ko00240);;Zeatin biosynthesis(ko00908);;Metabolic pathways(ko01100)	Nucleotides and derivatives
neg_3074	Cucurbitacin B	2.19392	1.55545	1.63234	2.30237	--	--	--
neg_3087	8(R)-HPETE	0.49617	0.60809	1.06616	0.869932	C04822	Arachidonic acid metabolism(ko00590)	--
neg_3126	all-trans-Nonaprenyl diphosphate	1.16487	0.799735	0.992764	1.44603	C04145	Biosynthesis of secondary metabolites(ko01110);;Terpenoid backbone biosynthesis(ko00900);;Ubiquinone and other terpenoid-quinone biosynthesis(ko00130)	Coenzyme
neg_3136	L-Ascorbate 6-phosphate	0.922335	0.749672	0.893477	1.09926	C16186	Ascorbate and aldarate metabolism(ko00053);;Metabolic pathways(ko01100)	--
neg_3140	Deslanoside	0.919	0.273668	0.356566	1.19738	--	--	--
neg_3146	Emetine	1.91482	2.19802	1.48717	1.29556	C09421	Isoquinoline alkaloid biosynthesis(ko00950);;Biosynthesis of secondary metabolites(ko01110)	--
neg_3157	2-Oxo-2,3-dihydrofuran-5-acetate	0.920727	0.755406	0.896169	1.0923	C03586	Metabolic pathways(ko01100)	--
neg_3158	Metaproterenol	1.38871	3.90003	1.35849	0.483724	--	--	Alcohols
neg_3167	Umbelliferone	2.0628	1.64887	1.23906	1.5501	C09315	Biosynthesis of secondary metabolites(ko01110);;Phenylpropanoid biosynthesis(ko00940)	--
neg_3171	Peimine	2.76404	0.283906	1.67415	16.2991	--	--	--
neg_3205	7alpha-Hydroxycholesterol	0.828175	0.141265	1.46947	8.61487	C03594	Metabolic pathways(ko01100)	Lipid
neg_3214	alpha-Linolenic acid	3.05274	4.341	0.704639	0.495526	C06427	Biosynthesis of unsaturated fatty acids(ko01040);;Biosynthesis of secondary metabolites(ko01110);;alpha-Linolenic acid metabolism(ko00592);;Metabolic pathways(ko01100)	--
neg_3228	Bacteriochlorophyll a	1.09145	0.685309	0.591431	0.941937	C11242	Biosynthesis of secondary metabolites(ko01110);;Porphyrin and chlorophyll metabolism(ko00860)	--
neg_3311	7-Hydroxy-3,4-dihydro-2(1H)-quinolinone	3.19793	2.09808	1.33413	2.03351	--	--	--
neg_3317	2-Ketospirilloxanthin	0.895228	0.506482	1.15711	2.04524	C15884	Metabolic pathways(ko01100);;Carotenoid biosynthesis(ko00906)	--
neg_3336	Paris saponin VII	0.803295	0.75761	0.887018	0.940507	--	--	--
neg_3346	Oxaloglutarate	0.925308	0.757581	0.891368	1.08872	C05533	2-Oxocarboxylic acid metabolism(ko01210)	--
neg_3348	Deoxyribose 5-phosphate	0.925593	0.75648	0.896773	1.09725	--	--	--
neg_3350	(R)-2-(Phosphonomethyl)malate	0.923085	0.749698	0.894309	1.10114	C21613	Phosphonate and phosphinate metabolism(ko00440)	--
neg_3354	D-Glucono-1,5-lactone 6-phosphate	0.918095	0.750745	0.891198	1.08986	C01236	Biosynthesis of secondary metabolites(ko01110);;Carbon metabolism(ko01200);;Pentose phosphate pathway(ko00030);;Metabolic pathways(ko01100)	Carbohydrate
neg_3355	Shikimate 3-phosphate	0.918905	0.750452	0.892919	1.09335	C03175	Phenylalanine, tyrosine and tryptophan biosynthesis(ko00400);;Metabolic pathways(ko01100);;Biosynthesis of secondary metabolites(ko01110);;Biosynthesis of amino acids(ko01230)	--
neg_3359	2-Dehydro-3-deoxy-D-arabino-heptonate 7-phosphate	0.921076	0.749989	0.890778	1.09398	C04691	Biosynthesis of amino acids(ko01230);;Biosynthesis of secondary metabolites(ko01110);;Phenylalanine, tyrosine and tryptophan biosynthesis(ko00400);;Metabolic pathways(ko01100)	--
neg_3361	6-Phospho-D-gluconate	0.921983	0.7495	0.890545	1.09549	C00345	Pentose phosphate pathway(ko00030);;Carbon metabolism(ko01200);;Metabolic pathways(ko01100);;Biosynthesis of secondary metabolites(ko01110)	Carbohydrate
neg_3383	Furfural	0.946882	0.815754	0.591856	0.686994	C14279	Metabolic pathways(ko01100)	Aldehyde
neg_3402	alpha-Boswellic acid	2.03	2.41186	1.16792	0.983008	--	--	--
neg_3406	3-Hexaprenyl-4,5-dihydroxybenzoate	0.999705	0.566666	1.43785	2.53664	C05200	Biosynthesis of secondary metabolites(ko01110);;Ubiquinone and other terpenoid-quinone biosynthesis(ko00130)	Coenzyme
neg_3417	3-Methyldioxyindole	4.24088	2.26565	1.42112	2.66007	C05834	Tryptophan metabolism(ko00380)	Alkaloids
neg_3425	Vinorine	3.13814	1.91044	1.4053	2.30837	C11807	Indole alkaloid biosynthesis(ko00901);;Biosynthesis of secondary metabolites(ko01110)	--
neg_3429	16-Epivellosimine	13.4467	5.58135	1.94383	4.68313	C11633	Indole alkaloid biosynthesis(ko00901);;Biosynthesis of secondary metabolites(ko01110)	--
neg_3489	3-Dehydroteasterone	1.51074	0.954611	1.18552	1.87616	C15792	Biosynthesis of secondary metabolites(ko01110);;Metabolic pathways(ko01100);;Brassinosteroid biosynthesis(ko00905)	--
neg_3502	(6Z,9Z,12Z)-Octadecatrienoic acid	1.19785	1.20293	1.22548	1.22031	C06426	Biosynthesis of unsaturated fatty acids(ko01040);;Linoleic acid metabolism(ko00591);;Metabolic pathways(ko01100)	Organic acid
neg_3513	Methyl protodioscin	0.149597	0.325764	0.77446	0.355647	--	--	Alkaloids
neg_3528	12,13-Epoxy-9-hydroxy-10-octadecenoate	1.85183	0.358249	1.42064	7.34346	C14832	Linoleic acid metabolism(ko00591)	--
neg_3541	12-PGD2	0.114938	0.323976	1.83701	0.651722	--	--	--
neg_3549	24-Ethylidenelophenol	0.864446	0.360851	2.37518	5.68992	C11523	Biosynthesis of secondary metabolites(ko01110);;Steroid biosynthesis(ko00100);;Metabolic pathways(ko01100)	--
neg_3553	Hydroxychlorobactene glucoside	1.18837	0.899551	1.0773	1.42319	C15914	Carotenoid biosynthesis(ko00906)	--
neg_3556	Notoginsenoside R1	1.60249	1.44912	1.06357	1.17613	--	--	--
neg_3562	2-Hydroxymuconate	0.918161	0.749852	0.891223	1.09126	C02501	Metabolic pathways(ko01100)	--
neg_3563	2-Methylcitrate	0.900846	0.757292	0.905245	1.07685	C02225	Metabolic pathways(ko01100);;Propanoate metabolism(ko00640)	Organic acid
neg_3598	Antheraxanthin	1.11102	0.40748	0.931905	2.54089	C08579	Carotenoid biosynthesis(ko00906);;Metabolic pathways(ko01100);;Biosynthesis of secondary metabolites(ko01110)	--
neg_3628	Cytisine	3.28383	61.9805	3.53848	0.187475	C10763	Biosynthesis of secondary metabolites(ko01110);;Tropane, piperidine and pyridine alkaloid biosynthesis(ko00960)	--
neg_3636	2,3-Bis-O-(geranylgeranyl)-sn-glycero-1-phospho-L-serine	0.896736	0.575295	0.935513	1.45822	C20466	Glycerophospholipid metabolism(ko00564)	--
neg_3644	D-Glycerate	0.923739	0.970122	0.986999	0.939809	C00025	Taurine and hypotaurine metabolism(ko00430);;Histidine metabolism(ko00340);;Glycine, serine and threonine metabolism(ko00260);;Biosynthesis of amino acids(ko01230);;Arginine and proline metabolism(ko00330);;Biosynthesis of secondary metabolites(ko01110);;Metabolic pathways(ko01100);;Butanoate metabolism(ko00650);;Aminoacyl-tRNA biosynthesis(ko00970);;C5-Branched dibasic acid metabolism(ko00660);;…	Amino acids and derivatives
neg_3658	Pheophytin a	1.07467	1.12693	1.02348	0.97602	C05797	Biosynthesis of secondary metabolites(ko01110);;Porphyrin and chlorophyll metabolism(ko00860)	--
neg_3671	Diosgenin glucoside	0.223781	0.764335	0.790204	0.231355	--	--	Alkaloids
neg_3673	(3R,2'S)-Myxol 2'-(2,4-di-O-methyl-alpha-L-fucoside)	0.978793	0.854397	1.14953	1.31689	C15937	Carotenoid biosynthesis(ko00906)	--
neg_3675	Asiaticoside	0.741003	0.281542	1.00793	2.65283	--	--	Terpenoids
neg_3678	13(S)-HPOT	0.676049	0.44531	0.741833	1.12622	C04785	Biosynthesis of secondary metabolites(ko01110);;Metabolic pathways(ko01100);;alpha-Linolenic acid metabolism(ko00592)	--
neg_3683	Solasodine	1.23239	1.14187	1.25846	1.35823	--	--	Alkaloids
neg_3697	Gibberellin A1	2.93574	2.48114	1.6021	1.89565	C00859	Metabolic pathways(ko01100);;Plant hormone signal transduction(ko04075);;Biosynthesis of secondary metabolites(ko01110);;Diterpenoid biosynthesis(ko00904)	--
neg_3698	17-Hydroxylinolenic acid	2.11404	1.49282	0.866255	1.22674	C16346	alpha-Linolenic acid metabolism(ko00592)	--
neg_3702	4-Oxo-1-(3-pyridyl)-1-butanone	4.25977	3.16521	1.70984	2.30112	C19567	Nicotinate and nicotinamide metabolism(ko00760);;Metabolic pathways(ko01100)	Aldehyde
neg_3703	1-Stearoyl-2-arachidonoyl-sn-glycerol	47.7805	0.240912	0.229726	45.562	--	--	Lipid
neg_3789	CAY10626	0.83499	0.0678902	0.616402	7.58119	--	--	--
neg_3797	Saikosaponin A	0.904868	0.266633	0.365648	1.2409	--	--	--
neg_3803	FOSFOSAL	0.921037	0.754872	0.894716	1.09166	--	--	--
neg_3805	5-O-(1-Carboxyvinyl)-3-phosphoshikimate	0.921444	0.749898	0.867699	1.06619	C01269	Phenylalanine, tyrosine and tryptophan biosynthesis(ko00400);;Metabolic pathways(ko01100);;Biosynthesis of amino acids(ko01230);;Biosynthesis of secondary metabolites(ko01110)	--
neg_3831	Avermectin B1a	0.887439	0.752077	0.703509	0.830129	C11983	Biosynthesis of secondary metabolites(ko01110);;Metabolic pathways(ko01100)	--
neg_3875	Hosenkoside K	0.584765	1.09174	0.987078	0.528707	--	--	--
neg_3883	1,7-Diphospho-1-epi-valienol	0.92211	0.745085	0.887294	1.09811	C21206	Biosynthesis of secondary metabolites(ko01110);;Metabolic pathways(ko01100)	--
neg_3904	Rhodopinal glucoside	0.907089	0.573691	0.910094	1.43899	C16271	Carotenoid biosynthesis(ko00906)	--
neg_3906	Ginsenoside Rg5	1.98723	2.34295	1.05212	0.892384	--	--	Terpenoids
neg_3916	Astragaloside II	0.854662	0.576036	0.544586	0.807999	--	--	--
neg_392	GDP-4-dehydro-6-deoxy-D-mannose	0.249804	0.314934	1.64193	1.30237	C01222	Metabolic pathways(ko01100);;Amino sugar and nucleotide sugar metabolism(ko00520);;Fructose and mannose metabolism(ko00051)	--
neg_3936	Protodioscin	1.38903	2.48085	1.05936	0.593139	--	--	Alkaloids
neg_3948	2'-Deamino-2'-hydroxyneamine	3.25821	1.84775	0.532667	0.939272	C20350	Biosynthesis of secondary metabolites(ko01110)	--
neg_3963	24-Hydroxy-beta-amyrin	0.585907	6.27088	5.20828	0.486626	C19732	Sesquiterpenoid and triterpenoid biosynthesis(ko00909);;Biosynthesis of secondary metabolites(ko01110)	--
neg_3968	4-Fluoromuconolactone	0.947815	0.713239	0.898559	1.19408	C16476	Metabolic pathways(ko01100)	--
neg_3984	Itaconate	0.921244	0.763924	0.887749	1.07057	C00490	C5-Branched dibasic acid metabolism(ko00660);;Metabolic pathways(ko01100)	Lipid
neg_3990	D-glycero-beta-D-manno-Heptose 1,7-bisphosphate	0.925132	0.744136	0.882369	1.09699	C11472	Metabolic pathways(ko01100)	--
neg_4002	1'-Hydroxy-gamma-carotene glucoside	0.761356	0.694969	0.822209	0.90075	C15861	Carotenoid biosynthesis(ko00906)	--
neg_4047	Phosphonoacetate	0.940561	0.767398	0.899209	1.10212	C05682	Phosphonate and phosphinate metabolism(ko00440);;Metabolic pathways(ko01100)	Organic acid
neg_4148	Macrocin	0.861533	0.732823	0.836151	0.98301	C00744	Metabolic pathways(ko01100);;Biosynthesis of secondary metabolites(ko01110)	Terpenoids
neg_4192	Codeine	1.41879	1.04647	1.00892	1.36787	C06174	Biosynthesis of secondary metabolites(ko01110);;Isoquinoline alkaloid biosynthesis(ko00950);;Metabolic pathways(ko01100)	--
neg_420	beta-Alanyl-L-lysine	0.479792	0.589363	1.19618	0.973794	C05341	beta-Alanine metabolism(ko00410);;Metabolic pathways(ko01100)	--
neg_4201	Ascorbic acid 6-palmitate	1.24156	0.732625	0.644348	1.09196	--	--	--
neg_4218	1-Palmitoyl Lysophosphatidic Acid	0.258962	0.538125	1.41737	0.68208	--	--	--
neg_423	L-Carnosine	0.333512	0.869471	1.8172	0.697042	C00386	Histidine metabolism(ko00340);;beta-Alanine metabolism(ko00410);;Metabolic pathways(ko01100)	Amino acids and derivatives
neg_4234	Estrone	0.119222	0.379361	1.42068	0.446476	C00468	Metabolic pathways(ko01100)	Lipid
neg_4235	10-Deoxysarpagine	0.177678	0.359838	1.10644	0.546327	C11635	Indole alkaloid biosynthesis(ko00901);;Biosynthesis of secondary metabolites(ko01110)	--
neg_4239	Fumigaclavine A	0.0616703	0.830271	4.19403	0.311521	C20436	Indole alkaloid biosynthesis(ko00901);;Biosynthesis of secondary metabolites(ko01110)	--
neg_4250	Hydrogenobyrinate a,c diamide	0.814881	0.705321	0.746613	0.862587	C06503	Porphyrin and chlorophyll metabolism(ko00860);;Metabolic pathways(ko01100)	--
neg_435	Aflatoxin G1	1.03451	0.849844	0.790954	0.962826	C16755	Aflatoxin biosynthesis(ko00254);;Biosynthesis of secondary metabolites(ko01110)	Lignin and coumarin
neg_4510	L-Leucine	0.88207	0.628065	0.896034	1.25841	C00123	2-Oxocarboxylic acid metabolism(ko01210);;Glucosinolate biosynthesis(ko00966);;ABC transporters(ko02010);;Valine, leucine and isoleucine degradation(ko00280);;Metabolic pathways(ko01100);;Aminoacyl-tRNA biosynthesis(ko00970);;Valine, leucine and isoleucine biosynthesis(ko00290);;Biosynthesis of amino acids(ko01230);;Biosynthesis of secondary metabolites(ko01110)	--
neg_4516	Sterigmatocystin	0.961194	0.37803	0.711517	1.80913	C00961	Aflatoxin biosynthesis(ko00254);;Biosynthesis of secondary metabolites(ko01110)	Alkaloids
neg_4523	Gamma-Glu-Leu	0.878168	0.637278	0.881967	1.21535	--	--	Amino acids and derivatives
neg_4535	Gentisic acid	1.04031	0.902014	1.18494	1.36661	C00628	Metabolic pathways(ko01100);;Tyrosine metabolism(ko00350)	Organic acid
neg_4544	Violacein	2.13772	1.5882	1.02331	1.37737	C21136	Metabolic pathways(ko01100);;Biosynthesis of secondary metabolites(ko01110)	--
neg_4566	Secologanate	1.62382	0.677913	0.772867	1.85126	C01957	Monoterpenoid biosynthesis(ko00902);;Biosynthesis of secondary metabolites(ko01110)	--
neg_4575	Moxifloxacin	0.806069	0.554592	0.86134	1.25191	C07663	ABC transporters(ko02010)	--
neg_458	L-Lysine monohydrochloride	1.23306	0.829838	0.788594	1.17178	--	--	--
neg_4595	Methylnissolin-3-O-glucoside	1.10139	0.484892	0.586929	1.33315	--	--	--
neg_4598	Hesperidin methylchalcone	0.895413	0.652881	0.913189	1.25242	--	--	--
neg_4600	dTDP-4-amino-2,3,4,6-tetradeoxy-D-glucose	0.273757	1.90835	3.47629	0.498683	C18033	Biosynthesis of secondary metabolites(ko01110);;Metabolic pathways(ko01100);;Polyketide sugar unit biosynthesis(ko00523)	--
neg_4602	5-Amino-4-imidazolecarboxyamide	0.93205	0.735373	0.963107	1.22069	C04051	Metabolic pathways(ko01100);;Purine metabolism(ko00230)	Amino acids and derivatives
neg_4603	Littorine	1.06537	0.679107	0.846318	1.32768	C10860	Biosynthesis of secondary metabolites(ko01110);;Metabolic pathways(ko01100);;Tropane, piperidine and pyridine alkaloid biosynthesis(ko00960)	--
neg_4619	(Indol-3-yl)acetamide	0.387856	0.404016	0.65436	0.628186	C02693	Tryptophan metabolism(ko00380);;Metabolic pathways(ko01100)	Alkaloids
neg_4620	Aspirin	1.04584	1.5392	1.14832	0.780253	--	--	--
neg_4632	Vaccarin	0.97674	1.91711	1.43085	0.728996	--	--	--
neg_464	7,8-Dihydro-7,8-dihydroxykynurenate	1.09207	1.87981	0.876004	0.508909	C01249	Tryptophan metabolism(ko00380)	--
neg_4649	2-Hydroxy-6-keto-2,4-heptadienoate	1.02917	0.931427	1.00547	1.11098	C06210	Metabolic pathways(ko01100)	--
neg_4655	5-Amino-5-(4-hydroxybenzyl)-6-(D-ribitylimino)-5,6-dihydrouracil	0.45652	1.46186	1.79708	0.561206	C21971	Metabolic pathways(ko01100)	--
neg_4660	Troxerutin	0.675043	1.18817	1.321	0.750508	--	--	--
neg_4665	Serotonin	1.38478	0.80773	0.91118	1.56213	C00780	Metabolic pathways(ko01100);;Tryptophan metabolism(ko00380)	--
neg_4677	L-Tryptophan	0.520588	0.860909	1.25992	0.761869	C00078	Metabolic pathways(ko01100);;Tryptophan metabolism(ko00380);;Phenylalanine, tyrosine and tryptophan biosynthesis(ko00400);;Aminoacyl-tRNA biosynthesis(ko00970);;Biosynthesis of secondary metabolites(ko01110);;Biosynthesis of amino acids(ko01230);;Glycine, serine and threonine metabolism(ko00260);;Glucosinolate biosynthesis(ko00966);;2-Oxocarboxylic acid metabolism(ko01210);;Indole alkaloid biosyn…	--
neg_4684	Luteolin 7-O-glucuronide	0.222253	0.650741	1.37911	0.471018	C03515	Flavone and flavonol biosynthesis(ko00944)	Flavonoids
neg_4694	Adifoline	0.594075	2.19874	1.642	0.443651	--	--	--
neg_4714	Morroniside	1.14666	0.518641	0.607597	1.34333	--	--	--
neg_4724	N-Formyl-4-amino-5-aminomethyl-2-methylpyrimidine	0.993602	0.896125	1.03819	1.15112	C19872	Thiamine metabolism(ko00730);;ABC transporters(ko02010);;Metabolic pathways(ko01100)	--
neg_4726	p-Hydroxyphenylacetylglycine	0.965222	0.787599	0.957856	1.17388	C05596	Tyrosine metabolism(ko00350)	Amino acids and derivatives
neg_4747	gamma-Glutamyltyramine	1.04626	0.651834	0.902729	1.44897	C20926	Metabolic pathways(ko01100)	--
neg_4748	5-Methylcytosine	1.43878	0.737837	0.71917	1.40238	C02376	Metabolic pathways(ko01100);;Pyrimidine metabolism(ko00240)	Nucleotides and derivatives
neg_4756	5,10-Methylenetetrahydromethanopterin	1.86628	4.9243	1.50527	0.57049	C04377	Carbon metabolism(ko01200);;Metabolic pathways(ko01100)	--
neg_4774	2-Hydroxymuconate semialdehyde	1.71993	1.31754	1.0591	1.38256	C00682	Metabolic pathways(ko01100)	--
neg_4798	Androsta-1,4-diene-3,17-dione	1.4838	0.404994	0.562189	2.05972	C20144	Metabolic pathways(ko01100)	Lipid
neg_4816	Lauroyl-CoA	0.759733	0.657864	1.01569	1.17297	C01832	Fatty acid degradation(ko00071);;Fatty acid elongation(ko00062);;Fatty acid metabolism(ko01212);;Metabolic pathways(ko01100)	--
neg_4823	2-Hydroxy-1,4-benzoquinone	1.25157	2.66276	1.27022	0.59704	C07103	Metabolic pathways(ko01100)	--
neg_4827	Coumarin	0.912748	0.73981	0.872261	1.07616	C05851	Phenylpropanoid biosynthesis(ko00940);;Biosynthesis of secondary metabolites(ko01110)	--
neg_4829	(R)-3-((R)-3-Hydroxybutanoyloxy)butanoate	0.98481	1.00121	0.981716	0.965637	C04546	Butanoate metabolism(ko00650);;Metabolic pathways(ko01100)	--
neg_4830	p-CHLOROPHENYLALANINE	0.927871	0.736538	0.874003	1.10105	--	--	Alkaloids
neg_4836	(2-Aminobenzoyl)acetate	0.935741	0.721707	0.857053	1.11123	--	--	--
neg_4842	2,4-Dihydroxy-6-pentylbenzoate	0.783555	0.923287	1.12044	0.95087	C20417	Biosynthesis of secondary metabolites(ko01110);;Metabolic pathways(ko01100)	--
neg_4875	UDP-N-acetyl-2-amino-2-deoxy-D-glucuronate	0.893551	0.872259	0.989505	1.01366	C04573	Amino sugar and nucleotide sugar metabolism(ko00520);;Metabolic pathways(ko01100)	--
neg_4880	Iminoglycine	0.897716	0.725671	0.880778	1.0896	C15809	Metabolic pathways(ko01100);;Thiamine metabolism(ko00730)	--
neg_4894	4-Methylaminobutyrate	0.868762	1.22713	1.09047	0.772016	C15987	Nicotinate and nicotinamide metabolism(ko00760);;Metabolic pathways(ko01100)	--
neg_4895	3,4-Dihydroxystyrene	1.57442	1.17512	0.678671	0.909281	C06224	Phenylpropanoid biosynthesis(ko00940)	Alcohols
neg_4897	D-Xylonolactone	0.709643	0.0548215	0.405268	5.24604	C02266	Pentose and glucuronate interconversions(ko00040);;Metabolic pathways(ko01100)	Carbohydrate
neg_4898	2-Furoate	0.948582	1.711	1.01562	0.563062	C01546	Metabolic pathways(ko01100)	Other
neg_4899	Linamarin	0.829925	0.544897	0.761879	1.16041	C01594	Metabolic pathways(ko01100);;Cyanoamino acid metabolism(ko00460);;Biosynthesis of secondary metabolites(ko01110)	Amino acids and derivatives
neg_4914	Notoginsenoside Ft1	5.20565e-09	1	1	5.20565e-09	--	--	--
neg_4922	Toddalolactone	0.430731	2.2143	3.02964	0.589335	--	--	--
neg_4933	Dopaquinone	1.20825	2.32502	1.23587	0.642248	C00822	Betalain biosynthesis(ko00965);;Tyrosine metabolism(ko00350);;Metabolic pathways(ko01100)	Amino acids and derivatives
neg_4934	Quercetin 3-O-glucoside	0.946287	1.96773	1.29115	0.620919	C05623	Biosynthesis of secondary metabolites(ko01110);;Flavone and flavonol biosynthesis(ko00944);;Metabolic pathways(ko01100)	Flavonoids
neg_4942	2'''-N-Acetyl-6'''-deamino-6'''-hydroxyparomomycin II	2.36369	0.295383	0.306476	2.45246	C21261	Biosynthesis of secondary metabolites(ko01110)	--
neg_4952	Mulberrin	0.652365	0.715337	1.08147	0.986272	--	--	--
neg_4967	Calystegin A3	1.74594	1.43431	0.846401	1.0303	C10850	Tropane, piperidine and pyridine alkaloid biosynthesis(ko00960)	--
neg_4968	Methyl o-methoxyhippuric acid	2.46926	1.80968	0.792369	1.08117	--	--	--
neg_4981	(S)-6-Hydroxynicotine	1.21498	1.4695	0.785136	0.64915	C01056	Metabolic pathways(ko01100);;Nicotinate and nicotinamide metabolism(ko00760)	--
neg_5000	Indolylmethylthiohydroximate	1.17704	1.77076	0.743526	0.494226	C16516	Biosynthesis of secondary metabolites(ko01110);;Glucosinolate biosynthesis(ko00966);;Tryptophan metabolism(ko00380);;Metabolic pathways(ko01100);;2-Oxocarboxylic acid metabolism(ko01210)	--
neg_5015	Ser-HoPhe-OH	6.29215	2.11188	0.340574	1.01471	--	--	--
neg_5025	4-Hydroxybenzoic acid	0.664513	1.69146	1.94157	0.762771	C00156	Biosynthesis of secondary metabolites(ko01110);;Ubiquinone and other terpenoid-quinone biosynthesis(ko00130);;Metabolic pathways(ko01100);;Folate biosynthesis(ko00790)	--
neg_5027	Cyano-4-hydroxycinnamic acid	1.22766	0.811249	0.770442	1.16591	--	--	--
neg_5029	4-(beta-D-Glucosyloxy)benzoate	0.718285	2.02561	2.15557	0.764368	C03993	Ubiquinone and other terpenoid-quinone biosynthesis(ko00130)	--
neg_5049	Phenol	0.631525	2.14247	2.36968	0.698501	C00146	Tyrosine metabolism(ko00350);;Metabolic pathways(ko01100)	Alcohols
neg_5064	Desulfoglucotropeolin	1.9458	7.65358	1.32019	0.335636	C01069	Biosynthesis of secondary metabolites(ko01110);;2-Oxocarboxylic acid metabolism(ko01210);;Glucosinolate biosynthesis(ko00966)	--
neg_5074	N-Acetyl-N6,N6,O-tridemethylpuromycin-5'-phosphate	1.21869	0.914933	0.912415	1.21533	C07028	Biosynthesis of secondary metabolites(ko01110);;Biosynthesis of various secondary metabolites - part 2(ko00998);;Metabolic pathways(ko01100)	--
neg_5087	3,4-Dihydroxymandelaldehyde	1.08858	0.45243	0.498693	1.19989	C05577	Metabolic pathways(ko01100);;Tyrosine metabolism(ko00350)	--
neg_5090	Porphobilinogen	1.55714	0.936623	0.448958	0.746396	C00931	Biosynthesis of secondary metabolites(ko01110);;Porphyrin and chlorophyll metabolism(ko00860);;Metabolic pathways(ko01100)	Amino acids and derivatives
neg_5105	Asperulosidic acid	0.525522	3.42988	3.2182	0.493088	--	--	--
neg_5116	UDP-4-dehydro-6-deoxy-D-glucose	0.33095	1.36674	2.73487	0.662237	C04089	Amino sugar and nucleotide sugar metabolism(ko00520);;Metabolic pathways(ko01100)	Nucleotides and derivatives
neg_5124	Afzelin	0.301205	13.2633	11.7972	0.26791	C16911	Flavone and flavonol biosynthesis(ko00944)	--
neg_5126	Adipyl-CoA	0.506209	7.62954	5.47857	0.363495	C14143	Metabolic pathways(ko01100)	Lipid
neg_5128	L-Methionine S-oxide	1.21178	0.858758	0.709544	1.00123	C02989	Cysteine and methionine metabolism(ko00270)	Amino acids and derivatives
neg_5130	Phosphoguanidinoacetate	1.06768	0.487284	0.387602	0.849269	C03166	Metabolic pathways(ko01100);;Arginine and proline metabolism(ko00330)	Amino acids and derivatives
neg_5149	Phenylalanyl-Alanine	0.712623	1.08933	0.991251	0.648461	--	--	Amino acids and derivatives
neg_5156	Peonidin 3-O-glucoside	0.967637	1.42027	1.11599	0.760327	C12141	Anthocyanin biosynthesis(ko00942)	Flavonoids
neg_516	Nogalonate	2.4183	0.776822	0.497553	1.54892	C12416	Biosynthesis of secondary metabolites(ko01110);;Metabolic pathways(ko01100)	--
neg_5169	Bis-gamma-glutamylcystine	0.314789	2.0067	1.461	0.229185	C03646	Metabolic pathways(ko01100);;Glutathione metabolism(ko00480)	Amino acids and derivatives
neg_5180	(R)-3-Hydroxy-3-methyl-2-oxopentanoate	1.31133	1.48574	0.991994	0.875541	C14463	Valine, leucine and isoleucine biosynthesis(ko00290);;Biosynthesis of secondary metabolites(ko01110);;2-Oxocarboxylic acid metabolism(ko01210)	--
neg_5182	Nicotinate D-ribonucleoside	1.20494	0.880916	0.924067	1.26396	C05841	Nicotinate and nicotinamide metabolism(ko00760);;Metabolic pathways(ko01100)	--
neg_5183	Valyl-Phenylalanine	1.39645	0.5144	0.570673	1.54922	--	--	Amino acids and derivatives
neg_5189	1-OH-Nogalamycinone	0.50825	1.30336	1.2727	0.496295	C18632	Biosynthesis of secondary metabolites(ko01110)	--
neg_5221	4,21-Dehydrocorynantheine aldehyde	1.06115	0.707307	0.91934	1.37925	C11679	Indole alkaloid biosynthesis(ko00901)	--
neg_5228	N-Formyldemecolcine	1.40272	0.4886	0.609721	1.75045	C16710	Biosynthesis of secondary metabolites(ko01110);;Isoquinoline alkaloid biosynthesis(ko00950)	--
neg_5230	Sulfazecin	1.20165	0.901469	1.02673	1.36862	C20927	Monobactam biosynthesis(ko00261)	--
neg_5248	(2S,3S)-2,3-Dihydro-2,3-dihydroxybenzoate	0.665412	3.32249	1.86351	0.373216	C04171	Biosynthesis of secondary metabolites(ko01110)	--
neg_5257	Mitomycin	2.04639	1.15815	0.783793	1.38491	--	--	Alkaloids
neg_5279	Aclacinomycin A	0.0297448	0.211942	8.3697	1.17464	C18638	Biosynthesis of secondary metabolites(ko01110)	--
neg_5288	5-Amino-4-imidazole carboxylate	0.994529	0.955157	1.0272	1.06954	C05516	Purine metabolism(ko00230);;Metabolic pathways(ko01100)	--
neg_5291	Ginkgolide J	0.982844	2.31787	1.16251	0.492938	--	--	Terpenoids
neg_5296	2-Propylmalate	0.688501	0.802335	1.18574	1.01751	C05994	Pyruvate metabolism(ko00620)	--
neg_5304	2-Isopropylmaleate	1.08573	0.827317	0.885873	1.16258	C02631	Valine, leucine and isoleucine biosynthesis(ko00290);;Biosynthesis of secondary metabolites(ko01110);;2-Oxocarboxylic acid metabolism(ko01210)	Lipid
neg_5305	2,3-Dihydroxy-p-cumate	1.41012	2.49539	1.50728	0.851753	C06580	Metabolic pathways(ko01100)	--
neg_5313	Cetoniacytone A	1.30653	1.13442	1.17255	1.35045	C17699	Biosynthesis of secondary metabolites(ko01110)	--
neg_5316	Sibiricose A6	1.24506	1.03795	0.828972	0.994383	--	--	--
neg_5326	8-Demethyl-8-(2,3-di-O-methyl-alpha-L-rhamnosyl)tetracenomycin C	0.884703	0.947938	1.15709	1.0799	C20976	Metabolic pathways(ko01100);;Biosynthesis of secondary metabolites(ko01110)	--
neg_5355	Naringenin 7-O-beta-D-glucoside	0.590953	0.650661	1.02197	0.928193	C09099	Flavonoid biosynthesis(ko00941)	--
neg_5364	6-Oxo-1,4,5,6-tetrahydronicotinate	1.12194	1.02421	0.634489	0.695034	C04226	Nicotinate and nicotinamide metabolism(ko00760)	--
neg_5367	IMP	0.65582	0.842553	0.762269	0.593329	C00130	Biosynthesis of secondary metabolites(ko01110);;Metabolic pathways(ko01100);;Purine metabolism(ko00230)	Alkaloids
neg_5371	Salvianin	0.337594	2.74226	2.21567	0.272767	C12647	Anthocyanin biosynthesis(ko00942)	--
neg_5374	Ile Leu Asn Asp	0.785232	0.583685	0.975993	1.313	--	--	--
neg_5381	L-prolyl-L-phenylalanine	0.982515	0.77606	0.853025	1.07996	--	--	Amino acids and derivatives
neg_5391	Landomycin H	1.20012	2.39107	1.40469	0.705037	C18683	Biosynthesis of secondary metabolites(ko01110)	--
neg_5398	Pelargonidin 3-O-3'',6''-O-dimalonylglucoside	1.67678	2.71088	1.44035	0.890907	C16288	Anthocyanin biosynthesis(ko00942)	--
neg_5402	Actinorhodin	2.17157	6.74256	2.13143	0.686466	C06691	Biosynthesis of secondary metabolites(ko01110)	--
neg_5416	Biotinyl-5'-AMP	2.19403	1.83574	1.03839	1.24106	C05921	Biotin metabolism(ko00780);;Metabolic pathways(ko01100)	--
neg_5425	5-Hydroxyferulate	1.2579	6.43871	2.63573	0.514928	C05619	Phenylpropanoid biosynthesis(ko00940);;Biosynthesis of secondary metabolites(ko01110);;Metabolic pathways(ko01100)	Lignin and coumarin
neg_5427	2'-O-methylcytidine	2.33651	0.62441	0.635387	2.37759	--	--	--
neg_5432	Pirenzepine	1.14229	0.579803	0.816693	1.609	--	--	--
neg_5435	(7R)-7-(5-Carboxy-5-oxopentanoyl)aminocephalosporinate	0.592229	1.29156	1.1999	0.5502	C04712	Biosynthesis of secondary metabolites(ko01110);;Penicillin and cephalosporin biosynthesis(ko00311)	Other
neg_5450	Crocin	0.412432	0.437645	1.27156	1.1983	C08589	Metabolic pathways(ko01100);;Biosynthesis of secondary metabolites(ko01110)	Terpenoids
neg_5455	ferulic acid	1.62707	0.811308	0.735074	1.47419	C01494	Biosynthesis of secondary metabolites(ko01110);;Phenylpropanoid biosynthesis(ko00940);;Metabolic pathways(ko01100)	Lignin and coumarin
neg_5462	3-O-Caffeoylquinic acid methyl ester	1.16957	1.352	1.22836	1.06261	--	--	--
neg_5474	Lipoyl-AMP	3.50369	3.31361	0.965821	1.02123	C16238	Lipoic acid metabolism(ko00785);;Metabolic pathways(ko01100)	--
neg_5477	Ephedrine	1.212	1.34404	1.0416	0.939263	C01575	Metabolic pathways(ko01100);;Phenylalanine metabolism(ko00360)	Alkaloids
neg_5523	Quinate	0.621809	2.52731	1.8593	0.457454	C00296	Metabolic pathways(ko01100);;Phenylalanine, tyrosine and tryptophan biosynthesis(ko00400)	Alkaloids
neg_5525	2-(4'-Methylthio)butylmalic acid	0.832964	2.96969	1.40599	0.394363	C17218	2-Oxocarboxylic acid metabolism(ko01210);;Glucosinolate biosynthesis(ko00966)	--
neg_5549	16-Methoxytabersonine	1.11353	1.03881	1.00025	1.07219	C11675	Biosynthesis of secondary metabolites(ko01110);;Indole alkaloid biosynthesis(ko00901)	--
neg_5582	Chorismate	1.04561	1.3028	0.972501	0.78052	C00251	Biosynthesis of secondary metabolites(ko01110);;Biosynthesis of amino acids(ko01230);;Metabolic pathways(ko01100);;Ubiquinone and other terpenoid-quinone biosynthesis(ko00130);;Folate biosynthesis(ko00790);;Phenylalanine, tyrosine and tryptophan biosynthesis(ko00400);;Biosynthesis of various secondary metabolites - part 2(ko00998)	--
neg_5605	Kaempferol 3-O-[6-(4-coumaroyl)-beta-D-glucosyl-(1->2)-beta-D-glucosyl-(1->2)-beta-D-glucoside]	1.69046	1.10841	1.05451	1.60826	C12636	Flavone and flavonol biosynthesis(ko00944)	--
neg_5609	(S)-3-Methyl-2-oxopentanoic acid	0.515412	0.830479	0.983079	0.610118	C00671	Valine, leucine and isoleucine biosynthesis(ko00290);;Biosynthesis of amino acids(ko01230);;Biosynthesis of secondary metabolites(ko01110);;Valine, leucine and isoleucine degradation(ko00280);;2-Oxocarboxylic acid metabolism(ko01210);;Glucosinolate biosynthesis(ko00966);;Metabolic pathways(ko01100)	Organic acid
neg_5611	4-Nitrophenol	0.554469	0.77849	1.88915	1.34552	--	--	Phenol ethers
neg_5613	4-Amino-5-aminomethyl-2-methylpyrimidine	0.474014	0.223225	0.720544	1.53006	C20267	Metabolic pathways(ko01100);;Thiamine metabolism(ko00730)	--
neg_5614	Nicotinurate	1.45423	0.980887	0.827231	1.22643	C05380	Nicotinate and nicotinamide metabolism(ko00760)	Amino acids and derivatives
neg_5623	Gentiopicrin	1.71901	0.61607	0.677293	1.88984	C09782	Biosynthesis of secondary metabolites(ko01110)	--
neg_5634	Allantoate	1.7956	0.329481	0.511713	2.78873	C00499	Metabolic pathways(ko01100);;Purine metabolism(ko00230)	Amino acids and derivatives
neg_5636	Serinyl-Threonine	2.9985	1.79271	1.30429	2.18157	--	--	Amino acids and derivatives
neg_5646	Minoxidil	1.48648	0.221934	0.238725	1.59895	--	--	--
neg_5654	5-(5-Phospho-D-ribosylaminoformimino)-1-(5-phosphoribosyl)-imidazole-4-carboxamide	6.03632	2.99701	0.516359	1.04001	C04896	Metabolic pathways(ko01100);;Biosynthesis of secondary metabolites(ko01110);;Biosynthesis of amino acids(ko01230);;Histidine metabolism(ko00340)	Nucleotides and derivatives
neg_5665	4-Hydroxy-2,2'-bipyrrole-5-methanol	1.33388	1.70382	0.847933	0.663826	C21568	Metabolic pathways(ko01100);;Biosynthesis of secondary metabolites(ko01110)	--
neg_5666	gamma-Glutamyl-gamma-aminobutyraldehyde	0.926595	0.84957	0.619941	0.676147	C15700	Metabolic pathways(ko01100);;Arginine and proline metabolism(ko00330)	--
neg_5677	UDP-L-rhamnose	1.28221	0.850625	0.68308	1.02966	C02199	Amino sugar and nucleotide sugar metabolism(ko00520);;Metabolic pathways(ko01100)	--
neg_5687	Saponin C, from Liriope muscari	0.640282	0.231756	0.374559	1.03481	--	--	--
neg_5691	Methylitaconate	1.65354	1.01332	0.766157	1.25022	C02295	Nicotinate and nicotinamide metabolism(ko00760)	--
neg_5707	2-Hydroxy-5-methyl-cis,cis-muconic semialdehyde	1.86786	0.857629	0.52449	1.1423	C06760	Metabolic pathways(ko01100)	--
neg_5710	N-Acetyldemethylphosphinothricin	0.799562	1.08802	1.29123	0.948896	C17949	Biosynthesis of secondary metabolites(ko01110);;Phosphonate and phosphinate metabolism(ko00440)	--
neg_5711	1,3-Dihydroxy-N-methylacridone	0.136339	0.21039	5.81782	3.77014	C12093	Biosynthesis of secondary metabolites(ko01110);;Acridone alkaloid biosynthesis(ko01058)	--
neg_5721	C20823	0.975725	1.19641	1.07682	0.878193	C20823	Carbapenem biosynthesis(ko00332)	--
neg_5727	4-O-Methylxanthohumol	0.35951	0.473657	1.50263	1.14051	C22048	Flavonoid biosynthesis(ko00941)	--
neg_5734	cis-2,3-Dihydro-2,3-dihydroxy-4'-chlorobiphenyl	2.34176	1.79091	0.66317	0.867152	C06585	Metabolic pathways(ko01100)	--
neg_5743	7-Deoxyloganate	1.21499	3.07474	1.37443	0.543109	C11636	Biosynthesis of secondary metabolites(ko01110);;Monoterpenoid biosynthesis(ko00902)	--
neg_5752	Coenzyme F420-1	1.0166	1.72717	1.32683	0.780962	C19152	Metabolic pathways(ko01100)	--
neg_5791	Coenzyme F420-0	0.745671	0.894595	1.06852	0.89064	C19153	Metabolic pathways(ko01100)	--
neg_5803	Threonate	1.08257	1.19504	1.22102	1.10611	C01620	Metabolic pathways(ko01100);;Ascorbate and aldarate metabolism(ko00053)	Carbohydrate
neg_5806	Narcotoline	0.738878	1.19282	1.25607	0.778057	C09593	Isoquinoline alkaloid biosynthesis(ko00950);;Biosynthesis of secondary metabolites(ko01110)	--
neg_5813	Hydroquinone	2.223	0.83988	0.567022	1.5008	C00530	Tyrosine metabolism(ko00350);;Metabolic pathways(ko01100)	--
neg_5816	2,3-Dihydroxybenzoic acid	1.99122	0.835008	0.621327	1.48166	C00196	Biosynthesis of secondary metabolites(ko01110)	Organic acid
neg_5817	cis-(Homo)2-aconitate	1.97861	0.79975	0.579697	1.43419	C20581	2-Oxocarboxylic acid metabolism(ko01210);;Metabolic pathways(ko01100)	--
neg_5818	Tyrosyl-Proline	0.879363	0.845792	0.980742	1.01967	--	--	Amino acids and derivatives
neg_5837	all-trans-Hexaprenyl diphosphate	0.293431	1.01654	2.90299	0.83797	C01230	Terpenoid backbone biosynthesis(ko00900);;Ubiquinone and other terpenoid-quinone biosynthesis(ko00130);;Biosynthesis of secondary metabolites(ko01110)	--
neg_5849	Genipin	1.26795	1.11214	0.879685	1.00292	--	--	--
neg_5867	Cobalt-precorrin 4	1.81637	3.37325	1.22998	0.6623	C11540	Porphyrin and chlorophyll metabolism(ko00860);;Metabolic pathways(ko01100)	--
neg_5885	Artesunate	1.07928	0.752452	0.969051	1.38996	--	--	--
neg_5910	5-Hydroxyconiferyl alcohol	1.18638	0.822858	0.743025	1.07128	C12205	Biosynthesis of secondary metabolites(ko01110);;Phenylpropanoid biosynthesis(ko00940)	--
neg_5913	Mulberroside C	2.04187	2.168	0.944454	0.889506	--	--	--
neg_5919	Pelargonidin 3-O-beta-D-sambubioside	1.64992	2.1988	2.11846	1.58963	C20489	Anthocyanin biosynthesis(ko00942)	--
neg_5922	(R)(-)-Allantoin	1.23421	0.962243	0.833165	1.06865	C02348	Purine metabolism(ko00230);;Metabolic pathways(ko01100)	--
neg_5940	1D-1-Guanidino-3-amino-1,3-dideoxy-scyllo-inositol	0.918471	0.854879	0.959279	1.03064	C01298	Biosynthesis of secondary metabolites(ko01110)	--
neg_5941	3-(4'-Methylthio)butylmalic acid	1.22411	1.95727	1.26112	0.788726	C17219	Glucosinolate biosynthesis(ko00966);;2-Oxocarboxylic acid metabolism(ko01210)	--
neg_5948	(-)-Riboflavin	1.72313	1.20367	0.714747	1.0232	C00255	ABC transporters(ko02010);;Biosynthesis of secondary metabolites(ko01110);;Metabolic pathways(ko01100);;Riboflavin metabolism(ko00740)	Coenzyme
neg_5950	Matairesinol	0.912736	2.81935	1.74517	0.564981	C10682	Biosynthesis of secondary metabolites(ko01110);;Metabolic pathways(ko01100);;Biosynthesis of various secondary metabolites - part 2(ko00998)	Lignin and coumarin
neg_5962	Ginkgetin	0.930375	1.86722	1.31987	0.657645	--	--	--
neg_5971	4-Ethynylaniline	1.34893	2.85912	1.46495	0.691162	--	--	--
neg_5973	Indole-3-carboxylic acid	1.19165	1.76754	1.22316	0.82464	--	--	Alkaloids
neg_5986	dTDP-4-acetamido-4,6-dideoxy-D-glucose	0.869872	1.70739	1.19304	0.607822	C06018	Metabolic pathways(ko01100)	--
neg_6036	Daunorubicin	0.606851	0.744885	1.38926	1.13182	C01907	Biosynthesis of secondary metabolites(ko01110)	--
neg_6040	Salbostatin 6'-phosphate	1.14721	1.24543	0.870113	0.801491	C21211	Biosynthesis of secondary metabolites(ko01110)	--
neg_6048	Val-Val-OH	1.08504	0.843748	1.07832	1.38669	--	--	--
neg_6062	Arbutin	1.46948	0.891802	0.76221	1.25594	C06186	Glycolysis / Gluconeogenesis(ko00010)	--
neg_6074	Tigecycline	0.636681	0.69186	1.09232	1.0052	--	--	--
neg_6077	Pinoresinol Diglucoside	1.03709	0.866421	1.24327	1.48817	--	--	--
neg_6090	Lysyl-Asparagine	0.281181	1.37277	0.637897	0.130659	--	--	Amino acids and derivatives
neg_6107	Cyanidin 3-O-(6-O-malonyl-beta-D-glucoside)	2.32617	3.23101	0.628931	0.452799	C12643	Anthocyanin biosynthesis(ko00942)	--
neg_6168	GDP-4-dehydro-3,6-dideoxy-alpha-D-mannose	1.20583	1.07767	0.826965	0.92531	C20612	Metabolic pathways(ko01100)	--
neg_6188	Guanidinoacetate	0.78086	1.85313	2.01221	0.847891	C00581	Arginine and proline metabolism(ko00330);;Glycine, serine and threonine metabolism(ko00260);;Metabolic pathways(ko01100)	Amino acids and derivatives
neg_6191	4-Hydroxycinnamyl aldehyde	0.887483	1.52954	1.45409	0.843702	C05608	Phenylpropanoid biosynthesis(ko00940);;Biosynthesis of secondary metabolites(ko01110);;Metabolic pathways(ko01100)	Alkaloids
neg_6194	Retronecine	0.12578	0.153301	1.19767	0.982657	C06177	Tropane, piperidine and pyridine alkaloid biosynthesis(ko00960);;Biosynthesis of secondary metabolites(ko01110)	--
neg_6224	dTDP-4-ethylamino-3-O-methyl-2,4-dideoxy-L-threo-pentopyranose	1.62031	1.92103	0.861196	0.726383	C21356	Polyketide sugar unit biosynthesis(ko00523);;Biosynthesis of secondary metabolites(ko01110)	--
neg_6225	Hypocrellin A	0.996687	1.61265	1.31601	0.813346	--	--	--
neg_6229	Cyanidin 3-O-beta-D-sambubioside	1.455	1.32289	0.81037	0.891294	C20490	Anthocyanin biosynthesis(ko00942)	--
neg_6250	7-Methyl-3-oxo-6-octenoyl-CoA	1.14965	5.71049	2.16434	0.43573	C16466	Biosynthesis of secondary metabolites(ko01110)	Lipid
neg_6257	L-Cysteine	2.07125	0.773499	0.682572	1.82777	C00097	Thiamine metabolism(ko00730);;Cysteine and methionine metabolism(ko00270);;Carbon metabolism(ko01200);;Sulfur metabolism(ko00920);;Sulfur relay system(ko04122);;Pantothenate and CoA biosynthesis(ko00770);;Cyanoamino acid metabolism(ko00460);;Glutathione metabolism(ko00480);;Penicillin and cephalosporin biosynthesis(ko00311);;Carbapenem biosynthesis(ko00332);;Biosynthesis of secondary metabolites(…	Amino acids and derivatives
neg_6258	3-Dimethylallyl-4-hydroxybenzaldehyde	1.19382	0.819732	0.87337	1.27194	C12459	Biosynthesis of secondary metabolites(ko01110)	--
neg_6263	Scopolamine	0.833257	0.670085	0.948575	1.17956	C01851	Metabolic pathways(ko01100);;Tropane, piperidine and pyridine alkaloid biosynthesis(ko00960);;Biosynthesis of secondary metabolites(ko01110)	--
neg_6279	Val Glu Thr Glu	1.35694	0.688651	0.985948	1.94275	--	--	--
neg_6298	Dihydropteroate	0.145417	17.9732	11.9463	0.0966542	C00921	Metabolic pathways(ko01100);;Folate biosynthesis(ko00790)	Coenzyme
neg_6308	UDP-L-Ara4N	1.04788	1.08538	0.918341	0.886617	C16153	Metabolic pathways(ko01100);;Amino sugar and nucleotide sugar metabolism(ko00520)	--
neg_6310	Rutin	1.06446	1.29968	1.39766	1.14471	C05625	Metabolic pathways(ko01100);;Biosynthesis of secondary metabolites(ko01110);;Flavone and flavonol biosynthesis(ko00944)	Flavonoids
neg_632	L-Kynurenine	0.837486	0.858659	1.04919	1.02332	C00328	Tryptophan metabolism(ko00380);;Metabolic pathways(ko01100)	--
neg_6330	Lys-Phe4Cl-OH	0.904557	1.41133	1.17152	0.750854	--	--	--
neg_6345	Neoxaline	1.02548	0.917623	1.06985	1.19559	C22172	Biosynthesis of secondary metabolites(ko01110)	--
neg_6362	Podophyllotoxin (Podophyllum)	1.31919	1.4327	0.917268	0.844596	--	--	--
neg_6371	Dihydrophaseic acid	3.04441	1.80311	0.82773	1.39756	C15971	Carotenoid biosynthesis(ko00906)	Terpenoids
neg_6374	Rotenone	1.13203	1.11744	1.13239	1.14717	C07593	Isoflavonoid biosynthesis(ko00943);;Biosynthesis of secondary metabolites(ko01110)	--
neg_6381	2-Hydroxy-3-phenylpropenoate	0.865646	0.715696	0.781935	0.945764	C02763	Phenylalanine metabolism(ko00360);;Metabolic pathways(ko01100)	Organic acid
neg_6387	PR-toxin	0.867863	1.07761	0.991128	0.798214	C06079	Sesquiterpenoid and triterpenoid biosynthesis(ko00909)	--
neg_6401	dTDP-3-N,N-dimethylamino-2,3,6-trideoxy-4-keto-D-glucose	1.33699	0.898659	0.83294	1.23922	C21073	Biosynthesis of secondary metabolites(ko01110);;Metabolic pathways(ko01100);;Polyketide sugar unit biosynthesis(ko00523)	--
neg_6417	3-[(1R,2S,5R,6S)-5-Hydroxy-7-oxabicyclo[4.1.0]heptan-2-yl]-2-oxopropanoate	1.02375	1.07157	1.0811	1.03285	C21087	Metabolic pathways(ko01100);;Biosynthesis of various secondary metabolites - part 2(ko00998);;Biosynthesis of secondary metabolites(ko01110)	--
neg_6424	DIBOA-glucoside	1.59548	0.729698	0.70063	1.53192	C15772	Benzoxazinoid biosynthesis(ko00402)	Carbohydrate
neg_6426	L-Dopachrome	0.372556	0.00335389	0.0133525	1.48322	C01693	Tyrosine metabolism(ko00350);;Metabolic pathways(ko01100)	Amino acids and derivatives
neg_6427	Prostaglandin D2	1.72629	0.0472813	0.2493	9.10223	C00696	Arachidonic acid metabolism(ko00590);;Metabolic pathways(ko01100)	--
neg_6432	Ciliatocholate	0.479733	0.373707	1.1913	1.52929	C05683	Phosphonate and phosphinate metabolism(ko00440)	--
neg_6437	Ligustroflavone	0.840959	1.23977	1.41546	0.960137	--	--	--
neg_6443	Demoxepam	0.576913	2.16863	1.89525	0.504186	--	--	--
neg_6444	3-Hydroxyphenylacetic acid	0.452499	2.71191	3.09055	0.515677	C05593	Metabolic pathways(ko01100);;Phenylalanine metabolism(ko00360);;Tyrosine metabolism(ko00350)	Organic acid
neg_6449	D-Tagaturonate	1.20442	1.6227	1.26876	0.941709	C00558	Metabolic pathways(ko01100);;Inositol phosphate metabolism(ko00562);;Pentose and glucuronate interconversions(ko00040);;Ascorbate and aldarate metabolism(ko00053)	Organic acid
neg_6484	Acetyl-DL-Leucine	1.3106	0.959061	0.806458	1.10206	--	--	Amino acids and derivatives
neg_6488	4-Amino-4-deoxychorismate	0.864762	1.14451	1.22088	0.922465	C11355	Folate biosynthesis(ko00790)	--
neg_6501	7'-O-Dmethylcephaeline	0.311041	0.346129	2.11806	1.90334	C21584	Biosynthesis of secondary metabolites(ko01110);;Isoquinoline alkaloid biosynthesis(ko00950)	--
neg_6514	C20817	0.631912	0.792128	1.18518	0.945469	C20817	Carbapenem biosynthesis(ko00332);;Biosynthesis of secondary metabolites(ko01110)	--
neg_6516	Tyrosyl-Valine	1.39337	1.02137	1.36124	1.85703	--	--	--
neg_6547	Notopterol	0.920033	1.11372	1.02486	0.846626	--	--	--
neg_6556	Tenuifoliside B	1.19107	0.980266	1.08333	1.31631	--	--	--
neg_6575	Cortisone	1.06427	1.21504	1.06928	0.936601	C00762	Metabolic pathways(ko01100)	Lipid
neg_6588	11a-Hydroxy-7-chlortetracycline	1.61757	1.26999	0.718314	0.914908	C21439	Biosynthesis of secondary metabolites(ko01110)	--
neg_6598	Clorobiocin	0.73874	1.19449	1.17857	0.72889	C12032	Biosynthesis of secondary metabolites(ko01110)	--
neg_6618	N6-(Delta2-Isopentenyl)-adenine	0.0727543	0.00790163	0.335931	3.09309	C04083	Plant hormone signal transduction(ko04075);;Zeatin biosynthesis(ko00908);;Biosynthesis of secondary metabolites(ko01110)	--
neg_6619	Inosine	1.18553	1.05636	1.06894	1.19965	C00294	ABC transporters(ko02010);;Metabolic pathways(ko01100);;Purine metabolism(ko00230)	--
neg_6621	(1R,6S)-1,6-Dihydroxycyclohexa-2,4-diene-1-carboxylate	3.02658	0.587818	0.404973	2.08514	C06321	Metabolic pathways(ko01100)	--
neg_6623	Glandicoline B	0.663311	1.43167	1.75321	0.812287	C22167	Biosynthesis of secondary metabolites(ko01110)	--
neg_6635	beta-Citryl-L-glutamate	1.21681	1.14099	0.724136	0.772251	C20775	Metabolic pathways(ko01100);;Alanine, aspartate and glutamate metabolism(ko00250)	Amino acids and derivatives
neg_6656	Albiflorin	1.51818	0.939831	0.70004	1.13083	--	--	--
neg_6725	2-Hydroxy-cis-hex-2,4-dienoate	0.619822	2.99974	1.29818	0.268237	C11354	Metabolic pathways(ko01100)	--
neg_6749	trans-2-Enoyl-OPC8-CoA	1.80704	1.06862	1.22093	2.06459	C16328	alpha-Linolenic acid metabolism(ko00592);;Metabolic pathways(ko01100);;Biosynthesis of secondary metabolites(ko01110)	--
neg_6751	3-Cresotinic acid	1.40523	0.365805	0.400279	1.53765	--	--	--
neg_6765	12-Ethyl-9-hydroxycamptothecin	1.04912	1.93079	0.940229	0.510886	--	--	--
neg_6778	L-1-Pyrroline-3-hydroxy-5-carboxylate	0.27941	4.2818	4.90405	0.320015	C04281	Metabolic pathways(ko01100);;Arginine and proline metabolism(ko00330)	Amino acids and derivatives
neg_6795	Iridotrial	1.19085	0.771459	1.05124	1.62273	C06070	Metabolic pathways(ko01100);;Monoterpenoid biosynthesis(ko00902);;Biosynthesis of secondary metabolites(ko01110)	--
neg_6796	Scytalone	1.44272	0.583549	0.747447	1.84793	--	--	--
neg_6814	FMN	2.55305	3.14237	0.794565	0.645551	C00061	Biosynthesis of secondary metabolites(ko01110);;Metabolic pathways(ko01100);;Riboflavin metabolism(ko00740);;Oxidative phosphorylation(ko00190)	Alkaloids
neg_6815	Copal-8-ol diphosphate	1.02484	0.830751	1.02631	1.26608	C20270	Biosynthesis of secondary metabolites(ko01110);;Diterpenoid biosynthesis(ko00904)	--
neg_6824	1'-Hydroxyversicolorone	0.0166068	412.934	240.71	0.00968052	C20503	Metabolic pathways(ko01100);;Biosynthesis of secondary metabolites(ko01110);;Aflatoxin biosynthesis(ko00254)	--
neg_6825	Tenuifoliside C	0.908735	1.14459	1.33099	1.05673	--	--	--
neg_6831	Ecgonine methyl ester	1.01024	1.80386	1.53467	0.859481	C12448	Metabolic pathways(ko01100);;Tropane, piperidine and pyridine alkaloid biosynthesis(ko00960);;Biosynthesis of secondary metabolites(ko01110)	Amino acids and derivatives
neg_6846	UDP-3-O-(3-hydroxytetradecanoyl)-D-glucosamine	0.897441	1.06483	1.1745	0.989866	C06022	Metabolic pathways(ko01100)	--
neg_6860	Propionyladenylate	1.5195	0.911122	0.582806	0.971956	C05983	Propanoate metabolism(ko00640)	Amino acids and derivatives
neg_6876	Lampranthin II	1.1098	0.818551	1.05853	1.43516	C08552	Betalain biosynthesis(ko00965)	--
neg_6884	UDP-2,3-bis(3-hydroxytetradecanoyl)glucosamine	1.3915	0.541774	0.586925	1.50747	C04652	Metabolic pathways(ko01100)	--
neg_6890	Phenylalanyl-Glutamate	0.392583	1.30871	1.59268	0.477767	--	--	Amino acids and derivatives
neg_6894	10-Hydroxycamtothecin	1.1276	1.29194	1.46368	1.2775	--	--	--
neg_6901	FLOPROPIONE	6.26757	0.192342	0.245635	8.00416	--	--	--
neg_6917	Bruceine A	2.02257	1.37663	0.848127	1.24609	--	--	--
neg_6920	Pectolinarin	1.05941	1.16556	1.16527	1.05915	--	--	--
neg_6931	(S)-Dihydroorotate	0.804581	0.790455	1.12692	1.14706	C00337	Metabolic pathways(ko01100);;Pyrimidine metabolism(ko00240)	Amino acids and derivatives
neg_6933	Diltiazem	1.65281	1.13998	1.00245	1.45341	--	--	Alkaloids
neg_6938	Precorrin 6X	0.830463	0.988184	1.37429	1.15494	C06320	Metabolic pathways(ko01100);;Porphyrin and chlorophyll metabolism(ko00860)	--
neg_6941	O-Acetyl-L-serine	1.98295	0.363578	0.583209	3.18081	C00979	Carbon metabolism(ko01200);;Cysteine and methionine metabolism(ko00270);;Sulfur relay system(ko04122);;Biosynthesis of amino acids(ko01230);;Biosynthesis of secondary metabolites(ko01110);;Zeatin biosynthesis(ko00908);;Sulfur metabolism(ko00920);;Metabolic pathways(ko01100)	Amino acids and derivatives
neg_6943	(S)-Norlaudanosoline	1.02287	0.930117	1.07246	1.17942	C02916	Isoquinoline alkaloid biosynthesis(ko00950);;Biosynthesis of secondary metabolites(ko01110)	Alkaloids
neg_6958	N-Acetyl-L-leucine	0.885311	0.503325	0.927798	1.63193	--	--	Amino acids and derivatives
neg_6963	Indoleacrylic acid	0.947479	0.964559	0.806503	0.792221	--	--	Alkaloids
neg_6967	Sinapic acid	0.958353	0.952728	0.781955	0.786572	C00482	Biosynthesis of secondary metabolites(ko01110);;Phenylpropanoid biosynthesis(ko00940);;Metabolic pathways(ko01100)	Lignin and coumarin
neg_6970	Melatonin	0.949684	1.39192	0.991084	0.676199	C01598	Metabolic pathways(ko01100);;Tryptophan metabolism(ko00380)	Alkaloids
neg_6979	S-Adenosylhomocysteine	0.694291	0.933209	1.08946	0.810539	C00021	Metabolic pathways(ko01100);;Cysteine and methionine metabolism(ko00270);;Biosynthesis of amino acids(ko01230)	--
neg_6980	Phe-His-OH	0.869529	1.11493	0.985865	0.768872	--	--	--
neg_6994	(S)-Norlaudanine	0.915465	0.594818	0.941842	1.44956	C21630	Isoquinoline alkaloid biosynthesis(ko00950);;Biosynthesis of secondary metabolites(ko01110)	--
neg_7006	N-Isopropylammelide	0.997324	4.05775	1.38213	0.339702	C06553	Metabolic pathways(ko01100)	--
neg_7013	Macrozamin	1.04254	1.11803	1.03187	0.962191	--	--	--
neg_7018	3-Methoxyflavone	1.53624	1.1726	1.00528	1.31705	--	--	--
neg_7022	(S)-Autumnaline	0.707197	0.818284	2.19115	1.89368	C16707	Isoquinoline alkaloid biosynthesis(ko00950);;Biosynthesis of secondary metabolites(ko01110)	--
neg_7029	N-Acetyl-D-phenylalanine	0.923333	0.772613	0.89624	1.07108	C05620	Phenylalanine metabolism(ko00360);;Metabolic pathways(ko01100)	--
neg_7035	Isoleucyl-Tyrosine	0.203784	3.56541	3.88086	0.221814	--	--	Amino acids and derivatives
neg_7050	Tetracenomycin A2	0.7849	1.23463	1.14546	0.728208	C12371	Metabolic pathways(ko01100);;Biosynthesis of secondary metabolites(ko01110)	--
neg_7052	(13S,14R)-1,8-Dihydroxy-13-O-acetyl-N-methylcanadine	1.24591	1.0031	0.995292	1.23621	C21589	Isoquinoline alkaloid biosynthesis(ko00950);;Biosynthesis of secondary metabolites(ko01110)	--
neg_7055	8-Demethyltetracenomycin C	0.305732	2.48457	2.50701	0.308493	C12379	Metabolic pathways(ko01100);;Biosynthesis of secondary metabolites(ko01110)	--
neg_7061	Ergotamine	1.88045	1.37096	0.856869	1.1753	C07544	Biosynthesis of secondary metabolites(ko01110)	--
neg_7076	Coumaryl acetate	3.11735	0.7903	0.609552	2.40438	C20465	Phenylpropanoid biosynthesis(ko00940)	--
neg_7081	Barlerin	1.185	0.962924	0.9038	1.11224	--	--	--
neg_709	D-Ornithine monohydrochloride	1.84568	1.93749	0.779078	0.742161	--	--	--
neg_7094	L-Valine	0.9842	1.34604	0.910101	0.665451	C00183	Biosynthesis of secondary metabolites(ko01110);;Pantothenate and CoA biosynthesis(ko00770);;Valine, leucine and isoleucine biosynthesis(ko00290);;Biosynthesis of amino acids(ko01230);;Metabolic pathways(ko01100);;Cyanoamino acid metabolism(ko00460);;Aminoacyl-tRNA biosynthesis(ko00970);;ABC transporters(ko02010);;Valine, leucine and isoleucine degradation(ko00280);;Glucosinolate biosynthesis(ko00…	--
neg_7095	2-Hydroxycinnamic acid	1.4655	1.81873	0.959246	0.772943	C05838	Biosynthesis of secondary metabolites(ko01110);;Phenylpropanoid biosynthesis(ko00940);;Metabolic pathways(ko01100);;Phenylalanine metabolism(ko00360)	Lignin and coumarin
neg_7104	Dethiobiotin	5.55943	0.248672	0.631615	14.1206	C01909	Biotin metabolism(ko00780);;Metabolic pathways(ko01100)	Lipid
neg_7106	5-Hydroxyindoleacetylglycine	1.81183	0.584872	0.617899	1.91415	C05832	Tryptophan metabolism(ko00380)	--
neg_7108	Acronycine	0.957201	0.590584	1.06679	1.72902	C10632	Acridone alkaloid biosynthesis(ko01058);;Biosynthesis of secondary metabolites(ko01110)	--
neg_7123	Dihydroneopterin phosphate	0.972235	0.598274	0.517108	0.840336	C05925	Folate biosynthesis(ko00790);;Metabolic pathways(ko01100)	--
neg_7128	15-keto Fluprostenol	0.869583	1.03868	1.14039	0.954733	--	--	--
neg_7156	cis-(Homo)3-aconitate	0.997442	0.813656	1.04513	1.2812	C20582	2-Oxocarboxylic acid metabolism(ko01210);;Metabolic pathways(ko01100)	--
neg_7158	Pyridoxine phosphate	1.56383	0.882982	0.574578	1.01762	C00627	Metabolic pathways(ko01100);;Vitamin B6 metabolism(ko00750)	Coenzyme
neg_7176	2-Methyl-3-oxopropanoate	2.15832	1.15486	0.899608	1.68128	C00349	Valine, leucine and isoleucine degradation(ko00280)	Aldehyde
neg_7179	2-Hydroxy-2,4-pentadienoate	2.74674	1.0959	0.679503	1.70309	C00596	Metabolic pathways(ko01100);;Phenylalanine metabolism(ko00360)	--
neg_7182	Hypoxanthine	3.45279	0.968852	0.612226	2.18185	C00262	Purine metabolism(ko00230);;Metabolic pathways(ko01100)	--
neg_7185	Indole-3-acetaldehyde	7.56547	1.18635	0.543403	3.46533	C00637	Metabolic pathways(ko01100);;Tryptophan metabolism(ko00380)	Alkaloids
neg_7191	L-Ascorbic acid	6.21744	1.17391	0.55565	2.94292	C00072	Metabolic pathways(ko01100);;Glutathione metabolism(ko00480);;Ascorbate and aldarate metabolism(ko00053);;Biosynthesis of secondary metabolites(ko01110)	Carbohydrate
neg_7193	3-Amino-3-(4-hydroxyphenyl)propanoate	3.25419	1.06831	0.654836	1.9947	C04368	Tyrosine metabolism(ko00350)	Amino acids and derivatives
neg_7198	ETHYL 1-BENZYL-3-HYDROXY- 2-OXO[5H]PYRROLE-4-CARBOXYLATE	5.65347	1.20659	0.623261	2.92029	--	--	--
neg_7216	Glucocochlearin	1.7003	1.06295	0.777002	1.2429	C08407	Biosynthesis of secondary metabolites(ko01110);;2-Oxocarboxylic acid metabolism(ko01210);;Glucosinolate biosynthesis(ko00966)	--
neg_7223	Yersiniabactin	2.52333	0.978164	0.74145	1.91269	C12038	Biosynthesis of secondary metabolites(ko01110)	--
neg_7232	UDP-2,3-dideoxy-2-acetamido-3-acetamidino-alpha-D-mannuronic acid	1.99143	1.07367	0.634664	1.17717	C22246	Metabolic pathways(ko01100)	--
neg_7247	Cytosine	7.19727	1.07599	0.385165	2.57637	C00380	Metabolic pathways(ko01100);;Pyrimidine metabolism(ko00240)	--
neg_7251	(1R,10aS)-1,4,10,10a-Tetrahydrophenazine-1-carboxylate	1.14617	1.63629	1.58348	1.10918	C21411	Metabolic pathways(ko01100);;Biosynthesis of secondary metabolites(ko01110)	--
neg_7258	Kaempferol 3-O-rhamnoside-7-O-glucoside	0.939883	0.370546	1.28505	3.25951	C21854	Flavone and flavonol biosynthesis(ko00944)	--
neg_7263	2,5-Diamino-6-(5-phospho-D-ribitylamino)pyrimidin-4(3H)-one	1.05784	1.4221	1.58332	1.17777	C18910	Metabolic pathways(ko01100);;Riboflavin metabolism(ko00740)	--
neg_7274	(-)-threo-Iso(homo)3-citrate	0.520086	1.0264	1.56667	0.79385	C16600	Metabolic pathways(ko01100);;2-Oxocarboxylic acid metabolism(ko01210)	--
neg_7275	Gentiopicroside	1.74585	1.53482	0.961872	1.09412	C09782	Biosynthesis of secondary metabolites(ko01110)	--
neg_7284	N-Acetyl-N6,O-didemethylpuromycin-5'-phosphate	0.798231	0.638444	1.08102	1.35157	C07029	Biosynthesis of secondary metabolites(ko01110);;Biosynthesis of various secondary metabolites - part 2(ko00998);;Metabolic pathways(ko01100)	--
neg_7286	p-Coumaric acid	0.749885	1.17108	1.50063	0.960912	C02646	Metabolic pathways(ko01100);;Ubiquinone and other terpenoid-quinone biosynthesis(ko00130);;Tyrosine metabolism(ko00350);;Biosynthesis of various secondary metabolites - part 2(ko00998);;Phenylpropanoid biosynthesis(ko00940);;Biosynthesis of secondary metabolites(ko01110);;Isoquinoline alkaloid biosynthesis(ko00950)	Alkaloids
neg_7290	Norsolorinic acid anthrone	0.714989	1.09599	1.75778	1.14672	C20453	Aflatoxin biosynthesis(ko00254);;Biosynthesis of secondary metabolites(ko01110);;Metabolic pathways(ko01100)	--
neg_7318	L-Arginine phosphate	1.13566	1.7285	1.22519	0.804976	C05945	Arginine and proline metabolism(ko00330)	Amino acids and derivatives
neg_7319	2-(5'-Methylthio)pentylmalic acid	0.988634	1.59126	1.26259	0.784431	C17222	2-Oxocarboxylic acid metabolism(ko01210);;Glucosinolate biosynthesis(ko00966)	--
neg_7326	1-Hydro-1,1a-dihydroxy-9-fluorenone	1.52332	1.56647	0.791206	0.769411	C16262	Metabolic pathways(ko01100)	--
neg_7327	Cinobufotalin	1.35331	0.758653	1.02648	1.83106	--	--	--
neg_7352	3-{[(2E)-4-Amino-4-oxobut-2-enoyl]amino}-L-alanine	1.48414	1.1051	0.88412	1.18736	C20966	Biosynthesis of secondary metabolites(ko01110);;Metabolic pathways(ko01100)	--
neg_7370	5-Hydroxykynurenine	0.202619	6.65643	4.21176	0.128204	C05651	Tryptophan metabolism(ko00380);;Metabolic pathways(ko01100)	--
neg_7375	Aminopterin	1.0103	1.3712	1.44723	1.06632	--	--	Coenzyme
neg_7381	Sibiricose A5	1.13416	0.999759	1.01282	1.14898	--	--	--
neg_7395	Quercetin 3-methyl ether	0.216834	4.61345	4.44528	0.20893	C04443	Flavone and flavonol biosynthesis(ko00944)	--
neg_7410	4-Hydroxystyrene	1.42366	0.910985	0.584077	0.91278	C05627	Phenylpropanoid biosynthesis(ko00940)	--
neg_7413	Caffeic aldehyde	1.62409	0.947047	0.633664	1.08667	C10945	Biosynthesis of secondary metabolites(ko01110);;Phenylpropanoid biosynthesis(ko00940)	Alkaloids
neg_7451	3,4,5-Trimethoxycinnamic acid	1.11972	1.12655	0.829594	0.824557	--	--	Lignin and coumarin
neg_7453	Pinobanksin 3-O-acetate	0.101843	7.74751	7.0033	0.0920605	C16418	Flavonoid biosynthesis(ko00941)	--
neg_7457	Sesamin	1.47123	1.60156	1.01952	0.936549	C10882	Biosynthesis of secondary metabolites(ko01110)	Alkaloids
neg_7465	Cornuside	0.88884	0.543348	1.14211	1.86833	--	--	--
neg_7479	Indolelactic acid	1.33364	1.32109	0.957722	0.966822	--	--	Alkaloids
neg_7488	Oxypaeoniflorin	1.18521	1.1004	1.13728	1.22493	--	--	--
neg_7490	N-Formyl-L-aspartate	1.89685	1.10916	0.497747	0.851237	C01044	Histidine metabolism(ko00340);;Metabolic pathways(ko01100)	Amino acids and derivatives
neg_7492	N-Carbamyl-L-glutamate	1.96302	0.475914	0.58877	2.42852	C05829	Histidine metabolism(ko00340)	Amino acids and derivatives
neg_7498	Rosolic Acid	0.370447	0.961362	1.88497	0.726345	--	--	--
neg_7502	Dihydrozeatin riboside	1.19448	0.998035	0.907928	1.08663	C16447	Zeatin biosynthesis(ko00908);;Biosynthesis of secondary metabolites(ko01110)	--
neg_7504	(1'S,5'S)-5'-Hydroxyaverantin	1.7732	2.21398	0.796962	0.638298	C20500	Aflatoxin biosynthesis(ko00254);;Biosynthesis of secondary metabolites(ko01110);;Metabolic pathways(ko01100)	--
neg_7525	N-Demethyl-desepoxyansamitocin P-3	0.963421	0.914755	1.10057	1.15912	C20137	Biosynthesis of secondary metabolites(ko01110)	--
neg_7535	Albireodelphin	1.70359	1.53494	1.60832	1.78503	C16354	Anthocyanin biosynthesis(ko00942)	--
neg_7538	ISOPEONOL	0.902027	0.85315	0.672505	0.711034	--	--	--
neg_7539	(S)-2-Aceto-2-hydroxybutanoate	0.584705	1.22344	1.17237	0.560299	C06006	Metabolic pathways(ko01100);;2-Oxocarboxylic acid metabolism(ko01210);;Biosynthesis of secondary metabolites(ko01110);;Valine, leucine and isoleucine biosynthesis(ko00290);;Biosynthesis of amino acids(ko01230)	Organic acid
neg_7541	3-Hydroxycapric acid	0.0625607	2.83738	53.1486	1.17186	--	--	Organic acid
neg_7543	Deoxycytidine	0.429494	1.99864	2.55261	0.548539	C00881	ABC transporters(ko02010);;Pyrimidine metabolism(ko00240);;Metabolic pathways(ko01100)	Nucleotides and derivatives
neg_7544	2-Hydroxychromene-2-carboxylate	0.61508	1.54406	1.30071	0.518141	C06204	Metabolic pathways(ko01100)	--
neg_7553	Quercetin 3-(2G-xylosylrutinoside)	1.25948	1.10442	1.07405	1.22485	C10175	Flavone and flavonol biosynthesis(ko00944)	--
neg_7564	Choloyl-CoA	1.27418	1.32285	1.02618	0.988422	C01794	Metabolic pathways(ko01100)	--
neg_7577	Calicheamicin T0	9.53712	0.215508	0.184551	8.16714	C21338	Metabolic pathways(ko01100);;Biosynthesis of secondary metabolites(ko01110)	--
neg_758	Dimethyl sulfoxide	1.1587	0.719099	0.819856	1.32105	C11143	Sulfur metabolism(ko00920);;Metabolic pathways(ko01100)	--
neg_7586	Medicarpin 3-O-glucoside-6'-malonate	1.2073	1.01774	1.14538	1.35871	C16224	Isoflavonoid biosynthesis(ko00943)	--
neg_7593	N6-Acetyl-N6-hydroxy-L-lysine	1.43831	0.936823	0.906945	1.39243	C03955	Biosynthesis of secondary metabolites(ko01110);;Metabolic pathways(ko01100)	--
neg_7615	(-)-5'-Demethylyatein	5.49439	2.38739	0.391073	0.900025	C21184	Metabolic pathways(ko01100);;Biosynthesis of various secondary metabolites - part 2(ko00998);;Biosynthesis of secondary metabolites(ko01110)	--
neg_7616	Macarpine	1.56815	2.25447	1.96217	1.36484	C06165	Isoquinoline alkaloid biosynthesis(ko00950);;Biosynthesis of secondary metabolites(ko01110);;Metabolic pathways(ko01100)	--
neg_7619	Urdamycinone B	0.911082	1.89832	1.33918	0.642727	C12404	Biosynthesis of secondary metabolites(ko01110)	--
neg_7629	Dopamine	0.586078	0.44216	0.358864	0.47567	C03758	Tyrosine metabolism(ko00350);;Betalain biosynthesis(ko00965);;Metabolic pathways(ko01100);;Isoquinoline alkaloid biosynthesis(ko00950);;Biosynthesis of secondary metabolites(ko01110)	--
neg_7631	Dihydromethysticin	1.38844	0.82525	0.950519	1.59919	--	--	--
neg_7644	Ternatin C5	1.04893	6.23238	1.88134	0.316635	C16303	Anthocyanin biosynthesis(ko00942)	--
neg_7648	4-Hydroxybenzoate	1.02115	1.18592	1.24266	1.07001	C00156	Folate biosynthesis(ko00790);;Metabolic pathways(ko01100);;Ubiquinone and other terpenoid-quinone biosynthesis(ko00130);;Biosynthesis of secondary metabolites(ko01110)	Organic acid
neg_7649	5-FLUOROINDOLE-2-CARBOXYLIC ACID	1.87443	1.18315	0.838603	1.32857	--	--	--
neg_7686	Quercetin 3-O-(6-O-malonyl-beta-D-glucoside)	2.03966	0.703312	0.364351	1.05665	C12638	Flavone and flavonol biosynthesis(ko00944)	Flavonoids
neg_7692	GDP-glucose	26.7646	0.825278	0.524073	16.9962	C00096	Amino sugar and nucleotide sugar metabolism(ko00520);;Metabolic pathways(ko01100);;Starch and sucrose metabolism(ko00500);;Biosynthesis of secondary metabolites(ko01110);;N-Glycan biosynthesis(ko00510);;Ascorbate and aldarate metabolism(ko00053);;Fructose and mannose metabolism(ko00051)	Nucleotides and derivatives
neg_7716	(S)-Hemiketal	0.917018	1.221	1.22187	0.91767	C18356	Biosynthesis of secondary metabolites(ko01110);;Metabolic pathways(ko01100)	--
neg_7725	CDP-glycerol	0.756542	12.5607	1.57297	0.094741	C00513	Glycerophospholipid metabolism(ko00564)	--
neg_7727	dTDP-3-amino-3,6-dideoxy-D-glucose	0.906757	2.09453	1.16703	0.505228	C11925	Metabolic pathways(ko01100);;Polyketide sugar unit biosynthesis(ko00523);;Biosynthesis of secondary metabolites(ko01110)	--
neg_7735	dTDP-acarviose-7-phosphate	2.0018	23.2636	1.49527	0.128666	C21208	Biosynthesis of secondary metabolites(ko01110);;Metabolic pathways(ko01100)	--
neg_7746	Malonylapiin	1.65028	1.35458	1.13949	1.38824	C05622	Flavone and flavonol biosynthesis(ko00944)	--
neg_7748	UDP-N-acetyl-3-(1-carboxyvinyl)-D-glucosamine	3.23626	1.84237	0.484372	0.850837	C04631	Amino sugar and nucleotide sugar metabolism(ko00520);;Metabolic pathways(ko01100)	--
neg_7752	trans-Hex-2-enoyl-CoA	1.92141	7.76777	1.4942	0.3696	C05271	Fatty acid degradation(ko00071);;Fatty acid metabolism(ko01212);;Fatty acid elongation(ko00062);;Metabolic pathways(ko01100)	Lipid
neg_7753	N-Acetylaspartylglutamylglutamate	3.07009	3.07384	1.12364	1.12227	C20776	Metabolic pathways(ko01100);;Alanine, aspartate and glutamate metabolism(ko00250)	--
neg_7759	4-Hydroxybenzaldehyde	2.20801	1.8698	0.905989	1.06987	C00633	Metabolic pathways(ko01100)	--
neg_7760	alpha-Oxo-benzeneacetic acid	3.30326	2.67361	0.874603	1.08058	C02137	Phenylalanine metabolism(ko00360);;Metabolic pathways(ko01100)	Organic acid
neg_7761	L-Pipecolate	2.52629	2.23556	0.874499	0.988226	C00408	Biosynthesis of secondary metabolites(ko01110);;Lysine degradation(ko00310);;Metabolic pathways(ko01100);;Tropane, piperidine and pyridine alkaloid biosynthesis(ko00960)	Amino acids and derivatives
neg_7763	Coniferyl alcohol	3.01094	2.62381	0.845009	0.969685	C00590	Biosynthesis of various secondary metabolites - part 2(ko00998);;Metabolic pathways(ko01100);;Phenylpropanoid biosynthesis(ko00940);;Biosynthesis of secondary metabolites(ko01110)	Phenol ethers
neg_7764	3-Dehydroshikimate	2.68974	4.17419	1.31614	0.848086	C02637	Biosynthesis of secondary metabolites(ko01110);;Biosynthesis of amino acids(ko01230);;Metabolic pathways(ko01100);;Phenylalanine, tyrosine and tryptophan biosynthesis(ko00400)	--
neg_7765	2-Aminovalienone	3.10994	2.84605	0.892195	0.97492	C21248	Biosynthesis of secondary metabolites(ko01110)	--
neg_7771	Dimethylfraxetin	1.0945	0.821428	0.608787	0.811169	--	--	--
neg_7806	Glutathione	1.27508	0.612475	1.02376	2.13131	C00051	ABC transporters(ko02010);;Glutathione metabolism(ko00480);;Cysteine and methionine metabolism(ko00270);;Metabolic pathways(ko01100)	Amino acids and derivatives
neg_7807	4-Coumaroylshikimate	0.999875	0.811209	0.752439	0.927436	C02947	Biosynthesis of secondary metabolites(ko01110);;Phenylpropanoid biosynthesis(ko00940);;Stilbenoid, diarylheptanoid and gingerol biosynthesis(ko00945);;Flavonoid biosynthesis(ko00941);;Metabolic pathways(ko01100)	--
neg_7809	Wushanicaritin	17.4978	6.48775	0.299348	0.807355	--	--	--
neg_7810	Naringenin-7-O-Glucoside	1.0566	0.454244	0.691125	1.6076	--	--	--
neg_7828	Cephamycin C	0.754867	2.01281	1.52272	0.571067	C06566	Penicillin and cephalosporin biosynthesis(ko00311);;Metabolic pathways(ko01100);;Biosynthesis of secondary metabolites(ko01110)	--
neg_7829	Estrone 3-glucuronide	1.13038	1.03969	1.05352	1.14542	--	--	Alkaloids
neg_7838	gamma-L-Glutamyl-butirosin B	1.42017	0.820649	1.39326	2.41111	C18005	Biosynthesis of secondary metabolites(ko01110)	--
neg_7845	2-(Hydroxymethyl)-4-oxobutanoate	1.19236	1.13878	0.87168	0.912693	C04106	Vitamin B6 metabolism(ko00750)	--
neg_7849	Ascorbate	6.54232	1.38377	0.494765	2.3392	C00072	Metabolic pathways(ko01100);;Glutathione metabolism(ko00480);;Biosynthesis of secondary metabolites(ko01110);;Ascorbate and aldarate metabolism(ko00053)	Carbohydrate
neg_7850	2-Hydroxy-6-oxoocta-2,4,7-trienoate	1.39052	0.976707	0.683106	0.972524	C07087	Metabolic pathways(ko01100)	--
neg_7851	L-Dihydroanticapsin	3.33639	1.03532	0.588865	1.89765	C20940	Biosynthesis of secondary metabolites(ko01110);;Metabolic pathways(ko01100);;Biosynthesis of various secondary metabolites - part 2(ko00998)	--
neg_7852	Indolepyruvate	1.07973	0.857464	0.691885	0.871232	C00331	Tryptophan metabolism(ko00380);;Metabolic pathways(ko01100)	Alkaloids
neg_7853	1-Methyladenosine	5.67206	1.81407	0.570654	1.78427	--	--	--
neg_7857	N-Acetylmuramic acid alpha-1-phosphate	5.33223	1.29722	0.510246	2.09737	C21027	Metabolic pathways(ko01100);;Amino sugar and nucleotide sugar metabolism(ko00520)	--
neg_7878	Icariside I	1.40299	1.49636	1.08213	1.01461	--	--	--
neg_7889	(-)-Vestitol	1.47473	0.920494	0.980136	1.57029	C16225	Isoflavonoid biosynthesis(ko00943)	--
neg_7891	5-[[(4,7-Dihydroxy-2-oxo-2H-1-benzopyran-3-yl)amino]carbonyl]-4-methyl-1H-pyrrole-3-carboxylate	1.0363	0.652055	0.683271	1.08591	C20637	Biosynthesis of secondary metabolites(ko01110)	--
neg_7909	Maleic acid	4.63312	1.55943	0.643483	1.91181	C01384	Butanoate metabolism(ko00650);;Metabolic pathways(ko01100);;Tyrosine metabolism(ko00350);;Nicotinate and nicotinamide metabolism(ko00760)	--
neg_7911	Malic acid	4.54462	1.42646	0.713667	2.2737	C00149	Biosynthesis of secondary metabolites(ko01110);;Glyoxylate and dicarboxylate metabolism(ko00630);;Carbon fixation in photosynthetic organisms(ko00710);;Metabolic pathways(ko01100);;Pyruvate metabolism(ko00620);;Carbon metabolism(ko01200);;Citrate cycle (TCA cycle)(ko00020)	Organic acid
neg_7914	m-CRESYL ACETATE	3.9212	0.978589	0.892335	3.57559	--	--	--
neg_7915	4-Hydroxy-3-methoxycinnamic acid	3.19669	1.03741	0.86297	2.65918	C01494	Biosynthesis of secondary metabolites(ko01110);;Phenylpropanoid biosynthesis(ko00940);;Metabolic pathways(ko01100)	Lignin and coumarin
neg_7931	Sakuranetin	2.06732	0.912745	0.731977	1.65789	C09833	Biosynthesis of secondary metabolites(ko01110);;Flavonoid biosynthesis(ko00941)	--
neg_7943	2'-Deoxy-5-hydroxymethylcytidine-5'-triphosphate	0.108005	0.0145938	0.0697379	0.516112	C11039	Pyrimidine metabolism(ko00240)	--
neg_7963	Slaframine	0.510053	1.48918	1.35812	0.465165	C06185	Tropane, piperidine and pyridine alkaloid biosynthesis(ko00960);;Biosynthesis of secondary metabolites(ko01110)	--
neg_7965	Butein	1.59899	1.41193	0.763034	0.864127	C08578	Flavonoid biosynthesis(ko00941)	--
neg_7968	2-Hydroxy-6-oxo-6-(2-hydroxyphenoxy)-hexa-2,4-dienoate	1.23006	0.957033	0.980546	1.26028	C07734	Metabolic pathways(ko01100)	--
neg_7977	Tetrangulol	1.7882	0.894869	0.828023	1.65462	C12397	Biosynthesis of secondary metabolites(ko01110)	--
neg_7981	Sweroside	1.12904	1.31775	1.19163	1.02097	--	--	--
neg_7988	Methacycline	0.926065	0.803878	0.992373	1.14321	--	--	--
neg_8003	Kuwanon H	1.56229	1.31545	1.06942	1.27009	--	--	Flavonoids
neg_8007	5-Phosphooxy-L-lysine	1.11651	1.81918	1.38392	0.849375	C03366	Lysine degradation(ko00310);;Metabolic pathways(ko01100)	--
neg_8009	Glycyl-Threonine	1.33907	1.05617	0.993299	1.25936	--	--	Amino acids and derivatives
neg_8010	Hydroxyphenyllactic acid	0.867738	0.654348	1.29488	1.71715	--	--	--
neg_8029	Leukotriene F4	0.587755	0.411127	1.22699	1.75413	C06462	Arachidonic acid metabolism(ko00590);;Metabolic pathways(ko01100)	--
neg_8050	Benzoyleneurea	0.922512	0.905189	1.00901	1.02832	--	--	--
neg_8053	Famoxadone	1.44837	1.47076	0.864251	0.851095	--	--	--
neg_8056	Tetracenomycin D3	2.90909	1.91371	1.29828	1.97355	C12368	Metabolic pathways(ko01100);;Biosynthesis of secondary metabolites(ko01110)	--
neg_8077	PICROTIN	1.05237	0.874054	0.940313	1.13214	--	--	--
neg_8084	Versiconol acetate	1.11736	0.57769	1.08099	2.09084	C20506	Aflatoxin biosynthesis(ko00254);;Biosynthesis of secondary metabolites(ko01110)	--
neg_8106	Laudanine	0.725528	1.22655	1.19117	0.704599	C17592	Biosynthesis of secondary metabolites(ko01110);;Isoquinoline alkaloid biosynthesis(ko00950)	--
neg_8107	Val-TyrMe-OH	0.91481	1.40552	1.06127	0.690749	--	--	--
neg_8108	Chitobiose	0.892093	1.08624	1.19626	0.982449	C01674	Amino sugar and nucleotide sugar metabolism(ko00520);;Metabolic pathways(ko01100);;ABC transporters(ko02010)	Carbohydrate
neg_8124	Columbamine	1.52721	0.708794	0.728933	1.5706	C01795	Biosynthesis of secondary metabolites(ko01110);;Isoquinoline alkaloid biosynthesis(ko00950)	--
neg_8130	Harmaline	1.23842	0.985825	1.05444	1.32462	--	--	--
neg_8132	Pantetheine	1.45504	0.329883	1.81271	7.99544	C00831	Carbapenem biosynthesis(ko00332);;Biosynthesis of secondary metabolites(ko01110);;Pantothenate and CoA biosynthesis(ko00770)	--
neg_8135	Pantetheine 4'-phosphate	0.902504	1.73299	1.15962	0.603905	C01134	Metabolic pathways(ko01100);;Carbapenem biosynthesis(ko00332);;Biosynthesis of secondary metabolites(ko01110);;Pantothenate and CoA biosynthesis(ko00770)	Amino acids and derivatives
neg_8137	Maltose 6'-phosphate	0.491617	2.04722	1.54329	0.370602	C02995	Starch and sucrose metabolism(ko00500);;Metabolic pathways(ko01100)	--
neg_8139	Chrysin-7-O-glucuronide	0.547095	2.56459	1.56968	0.334856	--	--	--
neg_8157	Nystatin	0.105795	4.12032	4.97796	0.127816	--	--	--
neg_8159	(+)-cis-3,4-Dihydrophenanthrene-3,4-diol	0.675624	0.773736	1.67623	1.46368	C04468	Metabolic pathways(ko01100)	--
neg_8166	Manumycin A	1.14952	1.21303	1.33361	1.26379	--	--	--
neg_8169	Benzoic acid	0.968076	1.68139	1.22791	0.706982	C00180	Metabolic pathways(ko01100);;Phenylalanine metabolism(ko00360);;Biosynthesis of secondary metabolites(ko01110)	Organic acid
neg_8171	5,7-Dihydroxy-4-methylcoumarin	0.949943	1.72606	1.25009	0.687996	--	--	--
neg_8173	6,7-Dimethyl-9-(2-acetoxyethyl)isoalloxazine	1.15694	1.10518	1.14501	1.19864	--	--	--
neg_8183	Biopterin	1.38897	0.870096	1.01053	1.61316	C06313	Folate biosynthesis(ko00790)	Coenzyme
neg_8191	Malonylgenistin	0.200367	10.8867	9.7124	0.178754	C16192	Isoflavonoid biosynthesis(ko00943)	--
neg_8201	Dipotassium glycyrrhizinate	1.58528	1.06457	0.928823	1.38314	--	--	Terpenoids
neg_8203	Hesperetin 7-O-glucoside	1.29631	0.851375	1.00547	1.53094	C16422	Flavonoid biosynthesis(ko00941)	Alkaloids
neg_8204	Abscisic acid	1.90131	0.284593	0.452635	3.02397	C06082	Carotenoid biosynthesis(ko00906);;Metabolic pathways(ko01100);;Plant hormone signal transduction(ko04075);;Biosynthesis of secondary metabolites(ko01110)	Terpenoids
neg_8205	Psilocybin	1.14576	3.06275	0.953534	0.356713	C07576	Indole alkaloid biosynthesis(ko00901);;Biosynthesis of secondary metabolites(ko01110)	--
neg_8210	Cyanidin 3-O-3'',6''-O-dimalonylglucoside	1.03725	1.38296	0.801542	0.601174	C16289	Anthocyanin biosynthesis(ko00942)	--
neg_8219	2,6-Dihydroxypseudooxynicotine	0.644536	1.72487	1.65597	0.618791	C15986	Metabolic pathways(ko01100);;Nicotinate and nicotinamide metabolism(ko00760)	--
neg_8220	Tetracenomycin F2	1.14823	1.3018	0.875156	0.771914	C12366	Biosynthesis of secondary metabolites(ko01110);;Metabolic pathways(ko01100)	--
neg_8225	3-Hydroxy-3-methylglutaric acid	0.8416	0.960468	0.769884	0.674602	--	--	Lipid
neg_8232	Magnoflorine	0.497416	1.87909	1.97355	0.522419	C09581	Biosynthesis of secondary metabolites(ko01110);;Isoquinoline alkaloid biosynthesis(ko00950)	--
neg_825	alpha-D-Ribose 1-methylphosphonate 5-triphosphate	1.48423	1.15334	0.621875	0.800285	C20422	Metabolic pathways(ko01100);;Phosphonate and phosphinate metabolism(ko00440)	--
neg_8255	Epothilone B	0.822216	0.533741	0.97217	1.49761	--	--	--
neg_8256	Dihydrolipoyl-AMP	1.31161	0.815381	0.872547	1.40356	C22161	Lipoic acid metabolism(ko00785);;Metabolic pathways(ko01100)	--
neg_8270	Coniferyl aldehyde	0.959862	0.728913	0.7263	0.956421	C02666	Phenylpropanoid biosynthesis(ko00940);;Biosynthesis of secondary metabolites(ko01110);;Metabolic pathways(ko01100)	Phenol ethers
neg_8281	Colforsin	0.953455	1.02574	1.09976	1.02226	--	--	Other
neg_8288	Epimedoside A	1.13701	1.64706	1.53879	1.06227	--	--	--
neg_8358	Tracheloside	2.39382	0.903883	0.641201	1.69814	--	--	--
neg_8374	Asperuloside	0.142051	7.94101	6.01191	0.107543	C09769	Monoterpenoid biosynthesis(ko00902);;Biosynthesis of secondary metabolites(ko01110)	--
neg_8383	(S)-3-Hydroxyisobutyrate	0.267875	0.265774	1.28318	1.29333	C06001	Metabolic pathways(ko01100);;Valine, leucine and isoleucine degradation(ko00280)	Organic acid
neg_8385	Glutaric acid	0.741046	1.44615	1.08826	0.557649	C00489	Metabolic pathways(ko01100);;Fatty acid degradation(ko00071);;Lysine degradation(ko00310)	--
neg_8390	4-Hydroxy-2,2'-bipyrrole-5-carbaldehyde	0.0987458	3.75441	4.94479	0.130054	C21569	Biosynthesis of secondary metabolites(ko01110);;Metabolic pathways(ko01100)	--
neg_8393	Desmethylxanthohumol	0.21888	9.36717	2.64105	0.0617128	C16417	Flavonoid biosynthesis(ko00941)	Flavonoids
neg_8396	Isopenicillin N	2.05797	3.8574	0.805344	0.42966	C05557	Biosynthesis of secondary metabolites(ko01110);;Penicillin and cephalosporin biosynthesis(ko00311);;Metabolic pathways(ko01100)	--
neg_8427	Daun02	1.13559	0.855902	1.11573	1.48033	--	--	--
neg_8441	trans-Hexadec-2-enoyl-CoA	1.21922	1.16338	1.05624	1.10693	C05272	Metabolic pathways(ko01100);;Fatty acid degradation(ko00071);;Fatty acid metabolism(ko01212);;Fatty acid elongation(ko00062)	--
neg_8444	p-Coumaroylputrescine	1.00724	0.683437	0.930199	1.37092	C18326	Arginine and proline metabolism(ko00330);;Metabolic pathways(ko01100)	--
neg_8448	Biotin sulfoxide	1.51415	2.1689	1.40948	0.983986	C20386	Biotin metabolism(ko00780);;Metabolic pathways(ko01100)	--
neg_8452	Hydroxymethylbilane	1.15104	1.15177	1.18997	1.18922	C01024	Metabolic pathways(ko01100);;Porphyrin and chlorophyll metabolism(ko00860);;Biosynthesis of secondary metabolites(ko01110)	Alkaloids
neg_8461	diethyl 2,6-dimethyl-4-oxo-4h-pyran-3,5-dicarboxylate	0.949575	0.757047	1.29374	1.62275	--	--	--
neg_8480	L-Asparagine	0.908889	1.819	1.23563	0.617398	C00152	Biosynthesis of secondary metabolites(ko01110);;Biosynthesis of amino acids(ko01230);;Aminoacyl-tRNA biosynthesis(ko00970);;Cyanoamino acid metabolism(ko00460);;Metabolic pathways(ko01100);;Alanine, aspartate and glutamate metabolism(ko00250)	--
neg_8481	Sinapoyl aldehyde	0.647401	3.0715	2.5043	0.527848	C05610	Phenylpropanoid biosynthesis(ko00940);;Biosynthesis of secondary metabolites(ko01110);;Metabolic pathways(ko01100)	--
neg_8492	O-(1->4)-alpha-L-Dihydrostreptosyl-streptidine 6-phosphate	0.953175	2.10884	1.27433	0.575985	C04767	Metabolic pathways(ko01100);;Biosynthesis of secondary metabolites(ko01110)	--
neg_8500	2-Amino-4-oxopentanoic acid	0.811505	0.742707	0.987147	1.07859	C03341	D-Arginine and D-ornithine metabolism(ko00472);;Metabolic pathways(ko01100)	--
neg_8504	Rosmarinic acid	0.652866	0.0942249	0.569113	3.94328	C01850	Tyrosine metabolism(ko00350);;Metabolic pathways(ko01100)	Lignin and coumarin
neg_8506	Schisandrin C	1.25383	1.39023	1.25074	1.12802	--	--	--
neg_8509	5a,11a-Dehydrotetracycline	0.944214	0.897426	0.823982	0.866941	C03206	Metabolic pathways(ko01100);;Biosynthesis of secondary metabolites(ko01110)	--
neg_8514	19-Chloroproansamitocin	0.864393	0.814239	1.05974	1.12502	C20134	Biosynthesis of secondary metabolites(ko01110)	--
neg_8518	Oleuropein	1.4772	0.827575	0.877699	1.56667	--	--	Terpenoids
neg_8547	(4Z,7Z,10Z,13Z,16Z)-Docosapentaenoyl-CoA	1.20583	1.12348	1.10795	1.18917	C16173	Fatty acid metabolism(ko01212);;Biosynthesis of unsaturated fatty acids(ko01040);;Metabolic pathways(ko01100)	Lipid
neg_8562	4-formyl Indole	0.966664	1.2145	1.0149	0.807795	--	--	--
neg_8566	Histamine	0.637235	1.19073	1.10745	0.592668	C00388	Metabolic pathways(ko01100);;Biosynthesis of secondary metabolites(ko01110);;Histidine metabolism(ko00340)	Amino acids and derivatives
neg_8572	Homomethionine	1.15383	1.19289	0.855708	0.827688	C17213	Biosynthesis of secondary metabolites(ko01110);;Glucosinolate biosynthesis(ko00966);;2-Oxocarboxylic acid metabolism(ko01210)	Amino acids and derivatives
neg_8575	Quercitrin	0.487013	21.1309	16.4377	0.378846	C01750	Flavone and flavonol biosynthesis(ko00944)	Flavonoids
neg_8579	Plantamajoside	1.0982	1.04043	1.06868	1.12803	--	--	--
neg_8588	L-Homophenylalanine	0.843749	1.16797	0.774489	0.559499	C17235	Glucosinolate biosynthesis(ko00966);;Phenylalanine, tyrosine and tryptophan biosynthesis(ko00400);;Metabolic pathways(ko01100);;2-Oxocarboxylic acid metabolism(ko01210);;Biosynthesis of secondary metabolites(ko01110)	--
neg_8595	Sec-O-Glucosylhamaudol	1.05513	1.7346	1.3422	0.816442	--	--	--
neg_8601	Aldotetraouronic acid	1.12001	1.02753	0.9797	1.06788	C20573	ABC transporters(ko02010)	--
neg_8612	1-Guanidino-1-deoxy-scyllo-inositol	0.859826	1.16297	0.769465	0.568893	C04280	Biosynthesis of secondary metabolites(ko01110)	--
neg_8618	Pentalenolactone	3.19346	0.815899	0.935251	3.66061	C20407	Biosynthesis of secondary metabolites(ko01110);;Metabolic pathways(ko01100)	--
neg_8629	2-Hydroxy-6-oxonona-2,4-diene-1,9-dioate	0.841474	1.40475	1.17053	0.701173	C04479	Metabolic pathways(ko01100);;Phenylalanine metabolism(ko00360)	--
neg_8648	Palmatine	1.88422	1.06258	0.68816	1.22029	C05315	Biosynthesis of secondary metabolites(ko01110);;Isoquinoline alkaloid biosynthesis(ko00950)	--
neg_8655	Protoviolaceinic acid	1.45242	1.50157	1.1034	1.06728	C21134	Metabolic pathways(ko01100);;Biosynthesis of secondary metabolites(ko01110)	--
neg_8677	(4R)-7-Hydroxy-4-isopropenyl-7-methyl-2-oxo-oxepanone	0.605748	1.81224	2.58654	0.864559	C19079	Limonene and pinene degradation(ko00903)	--
neg_8686	Acetoxyisovalerylalkannin	0.756286	1.3605	1.42633	0.792881	--	--	--
neg_8690	Regaloside B	0.794035	1.85971	1.23138	0.52576	--	--	--
neg_8715	4-Hydroxyphenylacetylglutamic acid	2.13871	0.535746	0.453855	1.8118	C05595	Tyrosine metabolism(ko00350)	Amino acids and derivatives
neg_8716	all-trans-4-Oxoretinoic acid	0.30958	23.6686	3.44376	0.0450436	C16678	Metabolic pathways(ko01100)	Lipid
neg_8719	L-Citrulline	0.38696	1.75587	1.72256	0.37962	C00327	Biosynthesis of secondary metabolites(ko01110);;Biosynthesis of amino acids(ko01230);;Arginine biosynthesis(ko00220);;Metabolic pathways(ko01100)	Amino acids and derivatives
neg_8722	Apigenin 7-O-beta-D-glucoside	1.62301	0.25899	1.02241	6.40713	C04608	Flavone and flavonol biosynthesis(ko00944)	Flavonoids
neg_8723	Biochanin A-beta-D-glucoside	6.20907	0.317823	0.18579	3.62963	C05376	Isoflavonoid biosynthesis(ko00943)	--
neg_8730	N6,N6,O-Tridemethylpuromycin-5'-phosphate	1.00539	1.06054	1.12927	1.07055	C07027	Biosynthesis of various secondary metabolites - part 2(ko00998);;Metabolic pathways(ko01100);;Biosynthesis of secondary metabolites(ko01110)	--
neg_8737	5'-Deoxy-5-fluorocytidine	1.05175	0.506331	0.605304	1.25733	--	--	--
neg_8738	Kaempferide	1.75025	0.328704	0.370329	1.9719	C10098	Flavone and flavonol biosynthesis(ko00944)	--
neg_8742	Daidzin	0.380884	1.76317	2.20582	0.476507	C10216	Isoflavonoid biosynthesis(ko00943)	Flavonoids
neg_8766	Sepiapterin	1.7512	0.552198	0.703109	2.22979	C00835	Folate biosynthesis(ko00790);;Metabolic pathways(ko01100)	--
neg_8782	Azelaic acid	0.97578	0.66248	1.10302	1.62465	--	--	--
neg_8792	Dihydroanhydropodorhizol	0.887616	0.532704	0.512262	0.853555	C10557	Biosynthesis of secondary metabolites(ko01110);;Biosynthesis of various secondary metabolites - part 2(ko00998);;Metabolic pathways(ko01100)	--
neg_8794	2',3,4,4',6'-Peptahydroxychalcone 4'-O-glucoside	0.875192	1.46317	1.07959	0.64575	C16408	Flavonoid biosynthesis(ko00941)	--
neg_8806	cis-2,3-Dihydroxy-2,3-dihydro-p-cumate	0.769177	6.02763	3.98469	0.508481	C06579	Metabolic pathways(ko01100)	--
neg_8812	(1R,5aS,6R)-4a-Hydroxy-1,4,4a,5,5a,6,9,10a-octahydrophenazine-1,6-dicarboxylate	1.03539	1.94499	2.02752	1.07932	C21473	Biosynthesis of secondary metabolites(ko01110);;Metabolic pathways(ko01100)	--
neg_8831	Desmethyldeschlorobenzoyl Indomethacin	0.472743	0.685308	0.883887	0.609728	--	--	--
neg_8832	(1R,6R)-6-Hydroxy-2-succinylcyclohexa-2,4-diene-1-carboxylate	0.950743	0.841931	0.980526	1.10725	C05817	Biosynthesis of secondary metabolites(ko01110);;Metabolic pathways(ko01100);;Ubiquinone and other terpenoid-quinone biosynthesis(ko00130)	--
neg_8840	Deacetoxycephalosporin C	1.10646	0.929634	0.948418	1.12881	C06565	Biosynthesis of secondary metabolites(ko01110);;Metabolic pathways(ko01100);;Penicillin and cephalosporin biosynthesis(ko00311)	--
neg_8845	(S)-2-Acetolactate	0.545736	0.626659	0.776664	0.676371	C06010	Metabolic pathways(ko01100);;Butanoate metabolism(ko00650);;Biosynthesis of secondary metabolites(ko01110);;Pantothenate and CoA biosynthesis(ko00770);;Valine, leucine and isoleucine biosynthesis(ko00290);;Biosynthesis of amino acids(ko01230);;2-Oxocarboxylic acid metabolism(ko01210);;C5-Branched dibasic acid metabolism(ko00660)	--
neg_8851	3'-Hydroxy-N-methyl-(S)-coclaurine	0.240453	0.72824	1.6089	0.531234	C05202	Metabolic pathways(ko01100);;Biosynthesis of secondary metabolites(ko01110);;Isoquinoline alkaloid biosynthesis(ko00950)	Alkaloids
neg_8854	Arginyl-Tryptophan	1.09147	20.906	12.7261	0.66441	--	--	Amino acids and derivatives
neg_8881	Bursehernin	0.799064	0.652807	0.971396	1.18903	C21183	Biosynthesis of secondary metabolites(ko01110);;Metabolic pathways(ko01100);;Biosynthesis of various secondary metabolites - part 2(ko00998)	--
neg_8890	Epimedin B	1.15373	1.07806	1.10435	1.18185	--	--	--
neg_8920	Premithramycin A3'	0.998678	1.0322	1.15287	1.11543	C12386	Metabolic pathways(ko01100);;Biosynthesis of secondary metabolites(ko01110)	--
neg_8922	(S)-2,3,4,5-Tetrahydropyridine-2-carboxylate	2.15192	1.41892	0.495534	0.751523	C00450	Metabolic pathways(ko01100);;Tropane, piperidine and pyridine alkaloid biosynthesis(ko00960);;Biosynthesis of secondary metabolites(ko01110);;Lysine degradation(ko00310)	Amino acids and derivatives
neg_8923	4-Hydroxy-3-methoxycinnamaldehyde	2.27095	1.62577	0.425908	0.594928	C02666	Metabolic pathways(ko01100);;Biosynthesis of secondary metabolites(ko01110);;Phenylpropanoid biosynthesis(ko00940)	Phenol ethers
neg_8939	(-)-Medicocarpin	0.672517	1.00222	1.77263	1.18948	C16223	Isoflavonoid biosynthesis(ko00943)	Flavonoids
neg_8941	6'-Oxokanamycin C	1.00479	1.158	1.15589	1.00296	C21252	Biosynthesis of secondary metabolites(ko01110)	--
neg_8942	Paeoniflorin	0.89991	1.2444	1.18472	0.856753	--	--	--
neg_8948	(7Z,10Z,13Z,16Z)-Docosatetraenoyl-CoA	1.2391	1.08084	1.17255	1.34423	C16170	Fatty acid metabolism(ko01212);;Biosynthesis of unsaturated fatty acids(ko01040)	--
neg_8968	7,8-Dihydroneopterin 2',3'-cyclic phosphate	0.0787791	10.0208	13.1217	0.103158	C20567	Folate biosynthesis(ko00790);;Metabolic pathways(ko01100)	--
neg_8971	4-Methoxy-2,2'-bipyrrole-5-carbaldehyde	0.647135	10.6303	11.1496	0.678749	C21570	Metabolic pathways(ko01100);;Biosynthesis of secondary metabolites(ko01110)	--
neg_8973	Nitrendipine	1.3005	4.81942	1.93933	0.523319	--	--	--
neg_8977	Tetracenomycin X	1.12284	0.72186	0.646646	1.00584	C12380	Biosynthesis of secondary metabolites(ko01110)	--
neg_8989	Abu-TyrMe-OH	1.74304	0.909781	0.678377	1.29969	--	--	--
neg_9009	D-Ribulose	0.488312	0.875627	1.05923	0.590702	C00309	Metabolic pathways(ko01100);;Pentose and glucuronate interconversions(ko00040)	Carbohydrate
neg_9012	Chanoclavine-I	0.311982	0.691188	1.22373	0.552354	C09131	Indole alkaloid biosynthesis(ko00901);;Biosynthesis of secondary metabolites(ko01110)	--
neg_9015	Dapdiamide A	0.361005	0.740476	1.16899	0.569919	C20962	Metabolic pathways(ko01100);;Biosynthesis of secondary metabolites(ko01110)	--
neg_9016	DIMBOA-glucoside	0.398602	1.13524	1.62732	0.571381	C04831	Benzoxazinoid biosynthesis(ko00402)	--
neg_9028	Zingibroside R1	0.69489	0.494878	0.845829	1.18768	--	--	--
neg_9034	Deoxyinosine	0.937894	23.8445	44.8833	1.76543	C05512	Metabolic pathways(ko01100);;Purine metabolism(ko00230);;ABC transporters(ko02010)	Nucleotides and derivatives
neg_9037	Phlorizin chalcone	0.628105	1.01666	0.9738	0.601623	C16406	Flavonoid biosynthesis(ko00941)	--
neg_9040	Proansamycin X	0.97284	0.89602	1.03919	1.12828	C12176	Biosynthesis of secondary metabolites(ko01110)	--
neg_9042	(6Z,9Z,12Z,15Z,18Z)-Tetracosapentaenoyl-CoA	1.25816	1.14331	1.14765	1.26294	C16172	Metabolic pathways(ko01100);;Biosynthesis of unsaturated fatty acids(ko01040);;Fatty acid metabolism(ko01212)	--
neg_9048	Cytidine	1.18142e+10	2.72628	0.357225	1.54801e+09	C00475	Pyrimidine metabolism(ko00240);;ABC transporters(ko02010);;Metabolic pathways(ko01100)	--
neg_9050	L-Aspartic Acid 4-Benzyl Ester	15.4016	0.872886	0.398671	7.03434	--	--	--
neg_9055	Aminoimidazole ribotide	4.46964	1.22086	0.621938	2.27695	C03373	Biosynthesis of secondary metabolites(ko01110);;Thiamine metabolism(ko00730);;Metabolic pathways(ko01100);;Purine metabolism(ko00230)	Carbohydrate
neg_9061	16-Methoxy-2,3-dihydro-3-hydroxytabersonine	1.01452	1.14873	1.1087	0.979168	C04578	Biosynthesis of secondary metabolites(ko01110);;Indole alkaloid biosynthesis(ko00901)	--
neg_9078	(S)-DNPA	2.56487	2.02262	0.899808	1.14104	C12434	Biosynthesis of secondary metabolites(ko01110);;Metabolic pathways(ko01100)	--
neg_9081	Doxycycline	0.500652	1.76657	2.00257	0.567534	--	--	--
neg_9091	(S)-1-Pyrroline-5-carboxylate	1.9075	3.12862	0.938278	0.572063	C03912	Carbapenem biosynthesis(ko00332);;Alanine, aspartate and glutamate metabolism(ko00250);;Metabolic pathways(ko01100);;Biosynthesis of amino acids(ko01230);;Arginine and proline metabolism(ko00330);;Biosynthesis of secondary metabolites(ko01110)	Amino acids and derivatives
neg_9102	Lithospermoside	3.31866	0.985449	0.617034	2.07796	--	--	--
neg_9106	Loganin	2.16811	1.25538	0.586191	1.01239	C01433	Metabolic pathways(ko01100);;Monoterpenoid biosynthesis(ko00902);;Biosynthesis of secondary metabolites(ko01110)	--
neg_9111	Salicylic acid	0.705794	1.95257	1.84815	0.66805	C00805	Phenylalanine metabolism(ko00360);;Metabolic pathways(ko01100);;Plant hormone signal transduction(ko04075);;Biosynthesis of secondary metabolites(ko01110)	Organic acid
neg_9120	17-O-Acetylajmaline	0.639627	0.855031	1.38558	1.03652	C15985	Indole alkaloid biosynthesis(ko00901)	--
neg_9137	Tabtoxinine-delta-lactam	0.531262	13.5918	16.4845	0.64433	C20920	Monobactam biosynthesis(ko00261)	--
neg_9150	Gibberellin A24	0.353473	76.2427	29.1409	0.135101	C11861	Biosynthesis of secondary metabolites(ko01110);;Diterpenoid biosynthesis(ko00904)	--
neg_9155	6''-O-Acetyldaidzin	0.568812	1.98434	2.74938	0.788112	--	--	--
neg_9164	Liriope muscari baily saponins C	1.56268	0.636838	1.28443	3.15175	--	--	--
neg_9166	4-Hydroxy-L-threonine	1.51035	0.768228	0.464892	0.913987	C06056	Vitamin B6 metabolism(ko00750)	--
neg_9168	3-Methyl-2-butenal	0.966927	0.800142	1.3554	1.63793	C07330	Zeatin biosynthesis(ko00908)	Aldehyde
neg_9181	L-4-Hydroxyglutamate semialdehyde	0.0290087	14.1104	19.7337	0.040569	C05938	Metabolic pathways(ko01100);;Arginine and proline metabolism(ko00330)	--
neg_9187	(-)-Carvone	0.00806615	840.725	74.5862	0.0007156	C01767	Limonene and pinene degradation(ko00903);;Monoterpenoid biosynthesis(ko00902);;Biosynthesis of secondary metabolites(ko01110)	Terpenoids
neg_9189	2-Hydroxy-2H-benzo[h]chromene-2-carboxylate	2.01087	0.455102	0.476181	2.10401	C11425	Metabolic pathways(ko01100)	--
neg_9190	L-Anticapsin	0.0116922	231.139	51.7291	0.00261672	C20941	Biosynthesis of secondary metabolites(ko01110);;Biosynthesis of various secondary metabolites - part 2(ko00998);;Metabolic pathways(ko01100)	--
neg_9194	(1R,6R)-1,4,5,5a,6,9-Hexahydrophenazine-1,6-dicarboxylate	0.00838505	75.0807	70.6216	0.00788705	C21408	Metabolic pathways(ko01100);;Biosynthesis of secondary metabolites(ko01110)	--
neg_9200	13,21-Dihydroeurycomanone	0.0376487	480.428	241.709	0.0189416	--	--	--
neg_9202	5-Acetylamino-6-amino-3-methyluracil	0.650583	1.61611	1.42136	0.572184	C16366	Caffeine metabolism(ko00232)	--
neg_9224	2-(6'-Methylthio)hexylmalic acid	2.03443	1.18445	0.509991	0.875968	C17226	Glucosinolate biosynthesis(ko00966);;2-Oxocarboxylic acid metabolism(ko01210)	--
neg_9225	Hydroxyisovalerylshikonin	4.90169	0.702146	0.555807	3.88009	--	--	--
neg_9231	Benzylsuccinate	2.38882	3.1874	3.43585	2.57502	C09816	Metabolic pathways(ko01100)	Alkaloids
neg_9238	20,21-Diprenylterpendole I	0.046841	5.30017	61.1779	0.540667	C20532	Biosynthesis of secondary metabolites(ko01110)	--
neg_9245	N-Acetylphosphinothricin	1.65725	0.772724	0.765449	1.64165	C17952	Biosynthesis of secondary metabolites(ko01110);;Phosphonate and phosphinate metabolism(ko00440)	--
neg_9250	Tryptophyl-Glutamate	0.323822	0.945863	0.872336	0.29865	--	--	--
neg_9257	Pluviatolide	1.62192	0.484952	0.645469	2.15877	C21191	Metabolic pathways(ko01100);;Biosynthesis of various secondary metabolites - part 2(ko00998);;Biosynthesis of secondary metabolites(ko01110)	--
neg_9265	(-)-Maackiain-3-O-glucosyl-6''-O-malonate	1.26686	0.946917	1.1767	1.57429	C16231	Isoflavonoid biosynthesis(ko00943)	--
neg_9268	Formononetin 7-O-glucoside-6''-O-malonate	1.59472	0.470959	0.631296	2.13764	C16222	Isoflavonoid biosynthesis(ko00943)	--
neg_9276	6-Hydroxynicotinate	0.619185	1.18168	1.34056	0.70244	C01020	Nicotinate and nicotinamide metabolism(ko00760);;Metabolic pathways(ko01100)	Coenzyme
neg_9289	alpha-1,5-L-Arabinotetraose	1.63353	1.13622	0.800027	1.15018	C20572	ABC transporters(ko02010)	--
neg_9298	3-Methoxytyramine	0.835464	0.818565	0.874921	0.892984	C05587	Tyrosine metabolism(ko00350);;Betalain biosynthesis(ko00965);;Metabolic pathways(ko01100)	--
neg_9305	Glutathione disulfide	0.690953	0.46884	0.710182	1.04663	C00127	Metabolic pathways(ko01100);;Glutathione metabolism(ko00480)	Amino acids and derivatives
neg_9310	Ansamitocinoside P-3	0.949475	1.08606	1.20054	1.04956	C20139	Biosynthesis of secondary metabolites(ko01110)	--
neg_9314	Prednisone	1.01445	0.704431	1.05104	1.51359	--	--	--
neg_9334	Gibberellin A53	4.01783	0.64287	0.491137	3.06953	C06094	Diterpenoid biosynthesis(ko00904)	Terpenoids
neg_9365	Quercetin 3-O-beta-D-glucosyl-(1->2)-beta-D-glucoside	0.717155	0.687676	1.7222	1.79603	C12667	Flavone and flavonol biosynthesis(ko00944)	--
neg_9384	Protodeoxyviolaceinic acid	0.876905	1.08661	1.22287	0.98687	C21131	Biosynthesis of secondary metabolites(ko01110);;Metabolic pathways(ko01100)	--
neg_9406	alpha-Ribazole	0.876507	0.954774	1.13566	1.04256	C05775	Porphyrin and chlorophyll metabolism(ko00860);;Metabolic pathways(ko01100)	Alkaloids
neg_9407	AH 6809	5.36331	20.4887	1.01506	0.265712	--	--	--
neg_9420	2,3-Dinor-11b-PGF2a	1.20145	0.641675	1.28176	2.39992	--	--	Lipid
neg_9425	Estriol 16.alpha.-(.beta.-D-glucuronide)	1.11489	1.0676	1.00767	1.05231	--	--	--
neg_9430	5-Aminoimidazole	0.676379	0.865229	1.68968	1.32088	C05239	Metabolic pathways(ko01100);;Purine metabolism(ko00230)	Amino acids and derivatives
neg_9433	6-Keto-prostaglandin E1	0.676136	1.38938	1.44845	0.704882	C05962	Metabolic pathways(ko01100);;Arachidonic acid metabolism(ko00590)	Lipid
neg_9436	Aurantiamide	0.64328	1.5034	1.51538	0.648404	--	--	--
neg_9445	6-Acetamido-2-oxohexanoate	0.404186	0.621108	1.19741	0.779215	C05548	Metabolic pathways(ko01100);;Lysine degradation(ko00310)	Organic acid
neg_9450	SAPPANONE A DIMETHYL ETHER	0.421619	0.658221	1.28824	0.825175	--	--	--
neg_9451	2-[(L-Alanin-3-ylcarbamoyl)methyl]-3-(2-aminoethylcarbamoyl)-2-hydroxypropanoate	0.366814	0.616337	1.30998	0.779636	C22074	Metabolic pathways(ko01100);;Biosynthesis of secondary metabolites(ko01110)	--
neg_9465	Kanamycin X	1.06626	0.928971	0.974473	1.11849	C20614	Biosynthesis of secondary metabolites(ko01110)	--
neg_9471	5-Methylcytidine	0.962015	1.59622	1.23001	0.741307	--	--	Alkaloids
neg_948	L-Methionine sulfoximine	0.780257	1.40648	1.53071	0.849178	--	--	Amino acids and derivatives
neg_9487	Butanoyl-CoA	0.492383	1.14749	1.18862	0.510032	C00136	Butanoate metabolism(ko00650);;Metabolic pathways(ko01100);;Fatty acid degradation(ko00071);;Glyoxylate and dicarboxylate metabolism(ko00630);;Biosynthesis of secondary metabolites(ko01110);;Carbon metabolism(ko01200);;Fatty acid elongation(ko00062);;Fatty acid metabolism(ko01212);;Lysine degradation(ko00310)	Lipid
neg_9489	Precorrin 4	1.39852	1.44985	1.09678	1.05795	C06407	Metabolic pathways(ko01100);;Porphyrin and chlorophyll metabolism(ko00860)	--
neg_9492	Bisabolangelone	1.66187	0.233421	1.45286	10.3438	--	--	--
neg_9493	Inulicin	0.991385	1.48064	1.17941	0.789689	--	--	--
neg_9494	N-Succinyl-2-L-amino-6-oxoheptanedioate	0.225693	1.23156	2.85165	0.522587	C04462	Biosynthesis of amino acids(ko01230);;Lysine biosynthesis(ko00300);;Metabolic pathways(ko01100)	Amino acids and derivatives
neg_9495	Lupinate	3.23869	3.53428	1.10572	1.01324	C01513	Zeatin biosynthesis(ko00908);;Biosynthesis of secondary metabolites(ko01110)	--
neg_9498	S-Adenosyl-L-homocysteine	0.620067	1.69441	1.10129	0.403018	C00021	Cysteine and methionine metabolism(ko00270);;Metabolic pathways(ko01100);;Biosynthesis of amino acids(ko01230)	Nucleotides and derivatives
neg_9499	Ailanthone	0.301088	1.85406	2.61134	0.424065	--	--	--
neg_9502	Ribostamycin	1.09358	0.943456	1.00665	1.16684	C01759	Biosynthesis of secondary metabolites(ko01110)	--
neg_9503	Limonin	1.48266	1.18931	0.921712	1.14905	--	--	--
neg_9518	epsilon-Rhodomycinone	1.26467	0.709773	0.896511	1.59739	C12425	Biosynthesis of secondary metabolites(ko01110)	--
neg_9522	Seneciphylline	1.24577	0.865759	0.802206	1.15432	--	--	--
neg_9535	Futalosine	0.365321	1.19486	0.783674	0.239603	C16999	Ubiquinone and other terpenoid-quinone biosynthesis(ko00130);;Biosynthesis of secondary metabolites(ko01110)	--
neg_9540	N-[(7,8-Dihydropterin-6-yl)methyl]-4-(beta-D-ribofuranosyl)aniline 5'-phosphate	0.677897	2.90439	1.7174	0.400848	C20562	Folate biosynthesis(ko00790)	--
neg_9542	Malonylglycitin	0.916488	1.39018	1.46421	0.965292	C16197	Isoflavonoid biosynthesis(ko00943)	--
neg_9543	Doxorubicin	0.85608	2.40296	1.4959	0.53293	C01661	Biosynthesis of secondary metabolites(ko01110)	--
neg_9553	Fluoren-9-ol	0.791725	0.779292	0.756279	0.768344	C06711	Metabolic pathways(ko01100)	Alkaloids
neg_9557	1-O-Sinapoyl-beta-D-glucose	0.68386	1.08672	1.45011	0.912542	C01175	Phenylpropanoid biosynthesis(ko00940)	--
neg_9558	(锟斤拷)-Praeruptorin A	0.356203	1.37553	1.92691	0.498986	--	--	--
neg_9567	Fumarate	4.87328	0.663054	0.410225	3.01505	C00116	Galactose metabolism(ko00052);;ABC transporters(ko02010);;Carbon metabolism(ko01200);;Tyrosine metabolism(ko00350);;Alanine, aspartate and glutamate metabolism(ko00250);;Pentose and glucuronate interconversions(ko00040);;Glycerolipid metabolism(ko00561);;Oxidative phosphorylation(ko00190);;Arginine biosynthesis(ko00220);;Nicotinate and nicotinamide metabolism(ko00760);;Biosynthesis of secondary m…	Organic acid
neg_9579	5-Guanidino-2-oxopentanoate	8.53145	0.578206	0.306167	4.51751	C03771	D-Arginine and D-ornithine metabolism(ko00472);;Metabolic pathways(ko01100);;Arginine and proline metabolism(ko00330)	Organic acid
neg_9580	Cyanuric acid	12.5856	0.553227	0.315461	7.17657	C06554	Metabolic pathways(ko01100)	Other
neg_9583	3-Indolepropionic acid	9.76434	0.623722	0.358182	5.60733	--	--	Alkaloids
neg_9585	(3E)-3-[(1R,5R,6S)-5-Hydroxy-7-oxabicyclo[4.1.0]heptan-2-ylidene]-2-oxopropanoate	28.3539	0.568386	0.25959	12.9496	C21086	Biosynthesis of secondary metabolites(ko01110);;Biosynthesis of various secondary metabolites - part 2(ko00998);;Metabolic pathways(ko01100)	--
neg_9587	3-Methylindolepyruvate	4.57405	0.629203	0.376833	2.73942	C05644	Tryptophan metabolism(ko00380);;Metabolic pathways(ko01100)	--
neg_9598	Benzoylecgonine	1.23348	0.727763	0.927234	1.57156	--	--	Organic acid
neg_9599	3-Methylthiopropyl-desulfoglucosinolate	7.28302	0.611205	0.357147	4.25571	C17244	Biosynthesis of secondary metabolites(ko01110);;2-Oxocarboxylic acid metabolism(ko01210);;Glucosinolate biosynthesis(ko00966)	--
neg_9609	Gibberellin A8	0.764832	1.61502	1.1119	0.52657	C03579	Diterpenoid biosynthesis(ko00904)	--
neg_9631	Baimaside	0.886191	0.732353	1.42987	1.73022	C12667	Flavone and flavonol biosynthesis(ko00944)	--
neg_9640	5-Amino-6-(5'-phosphoribosylamino)uracil	0.487524	1.28543	1.02126	0.387332	C01268	Biosynthesis of secondary metabolites(ko01110);;Metabolic pathways(ko01100);;Riboflavin metabolism(ko00740)	--
neg_9645	Chenodeoxycholoyl-CoA	1.08166	1.20049	1.19274	1.07467	C05337	Metabolic pathways(ko01100)	--
neg_9658	L-Arabinono-1,4-lactone	1.14133	1.175	0.662849	0.643856	C01114	Ascorbate and aldarate metabolism(ko00053);;Metabolic pathways(ko01100)	--
neg_9660	N-Acetylindoxyl	0.480086	0.871352	1.12351	0.619018	C02298	Tryptophan metabolism(ko00380)	--
neg_9661	Dihydroshikonofuran	1.1069	0.646276	0.67546	1.15689	C18135	Ubiquinone and other terpenoid-quinone biosynthesis(ko00130)	--
neg_9663	2-Amino-5-epi-valiolone	5.24114e-06	764.209	3.16358e+06	0.0216966	C21247	Biosynthesis of secondary metabolites(ko01110)	--
neg_9679	13,14-dihydro-15-keto-tetranor PGF1尾	0.661107	0.538832	1.13566	1.39337	--	--	--
neg_9685	Isopentenyl adenosine	4.16711	2.3474	0.662661	1.17636	C16427	Biosynthesis of secondary metabolites(ko01110);;Zeatin biosynthesis(ko00908)	--
neg_9690	Quercetin 3-O-[beta-D-xylosyl-(1->2)-beta-D-glucoside]	0.668864	1.07628	1.14561	0.711956	C12637	Flavone and flavonol biosynthesis(ko00944)	--
neg_9691	Lividomycin B	1.84175	0.851705	0.740847	1.60203	C18003	Biosynthesis of secondary metabolites(ko01110)	--
neg_9696	1-Hydroxyphenazine	0.969674	0.857904	0.931328	1.05266	C21477	Biosynthesis of secondary metabolites(ko01110)	--
neg_9701	Betamethasone	0.527279	1.10266	1.68482	0.80566	--	--	--
neg_9702	L-Metanephrine	1.0265	0.965664	1.63254	1.73539	C05588	Tyrosine metabolism(ko00350);;Metabolic pathways(ko01100)	--
neg_9725	2,3-dinor Thromboxane B1	0.692162	0.704206	1.33083	1.30807	--	--	--
neg_9730	Precorrin 2	1.29553	1.36895	0.983898	0.931125	C02463	Porphyrin and chlorophyll metabolism(ko00860);;Metabolic pathways(ko01100);;Biosynthesis of secondary metabolites(ko01110)	--
neg_9731	MUNDOSERONE	2.10967	1.65086	1.00114	1.27938	--	--	--
neg_9732	Tryptophyl-Asparagine	2.04717	1.72461	1.04446	1.23981	--	--	--
neg_9733	Noricaritin	2.0129	1.87031	1.02883	1.10727	--	--	--
neg_9737	Isomaltotriose	1.3483	1.1755	1.03685	1.18927	C02160	ABC transporters(ko02010)	--
neg_9743	2-O-(alpha-D-Mannosyl)-D-glycerate	1.71308	1.50016	1.05877	1.20904	C11544	Fructose and mannose metabolism(ko00051);;Metabolic pathways(ko01100)	--
neg_9752	O-beta-D-Xylosylzeatin	3.11788	1.17422	0.719317	1.90999	C03300	Zeatin biosynthesis(ko00908);;Biosynthesis of secondary metabolites(ko01110)	--
neg_9753	Oxyphencyclimine	1.11716	1.01484	1.19467	1.31512	--	--	--
neg_9754	(3R)-3-Hydroxy-16-methoxy-1,2-didehydro-2,3-dihydrotabersonine	0.860756	1.24857	2.65345	1.82927	C21678	Biosynthesis of secondary metabolites(ko01110);;Indole alkaloid biosynthesis(ko00901)	--
neg_9764	Cob(II)yrinate a,c diamide	1.80102	1.48469	0.849173	1.0301	C06504	Porphyrin and chlorophyll metabolism(ko00860);;Metabolic pathways(ko01100)	--
neg_9768	Vitexin 2''-O-beta-D-glucoside	0.862685	1.41606	1.28613	0.783531	C04024	Flavone and flavonol biosynthesis(ko00944)	--
neg_9776	7-Oxoheptanoic acid	1.78265	0.703824	1.03535	2.62236	C16590	Metabolic pathways(ko01100)	--
neg_9778	Gibberellin A7	0.553394	1.93912	1.63511	0.466635	C11867	Diterpenoid biosynthesis(ko00904);;Biosynthesis of secondary metabolites(ko01110)	--
neg_9779	Cannabidiol	2.25179	1.20985	1.14636	2.13364	C07578	Metabolic pathways(ko01100);;Biosynthesis of secondary metabolites(ko01110)	--
neg_9786	Arctiin	1.57602	1.7961	1.10237	0.96729	--	--	--
neg_9795	Prunasin	0.464507	1.34638	1.68423	0.581069	C00844	Biosynthesis of secondary metabolites(ko01110);;Metabolic pathways(ko01100);;Cyanoamino acid metabolism(ko00460)	Carbohydrate
neg_9814	5,6-Dihydroxyindole-2-carboxylate	1.41067	1.96075	1.08771	0.782556	C04185	Metabolic pathways(ko01100);;Tyrosine metabolism(ko00350)	Alkaloids
neg_9830	S-(4-Methylthiobutylthiohydroximoyl)-L-cysteine	1.11481	0.878669	0.829031	1.05183	C17242	Glucosinolate biosynthesis(ko00966);;2-Oxocarboxylic acid metabolism(ko01210);;Biosynthesis of secondary metabolites(ko01110)	--
neg_9841	Zeatin	0.0861846	0.868202	0.949567	0.0942615	C00371	Metabolic pathways(ko01100);;Plant hormone signal transduction(ko04075);;Zeatin biosynthesis(ko00908);;Biosynthesis of secondary metabolites(ko01110)	Nucleotides and derivatives
neg_9844	Homocarnosine	0.738807	0.294328	0.486916	1.22223	C00884	Arginine and proline metabolism(ko00330);;Metabolic pathways(ko01100)	--
neg_9890	(1R,10aS)-1,4,10,10a-Tetrahydrophenazine-1,6-dicarboxylate	1.4811	1.80708	1.24192	1.01789	C21409	Biosynthesis of secondary metabolites(ko01110)	--
neg_9891	N-(L-Arginino)succinate	1.41265	1.61688	1.15887	1.0125	C03406	Biosynthesis of secondary metabolites(ko01110);;Biosynthesis of amino acids(ko01230);;Arginine biosynthesis(ko00220);;Metabolic pathways(ko01100);;Alanine, aspartate and glutamate metabolism(ko00250)	Amino acids and derivatives
neg_9892	2,3-Dehydro-UWM6	1.82695	2.23924	1.14442	0.933712	C18679	Biosynthesis of secondary metabolites(ko01110)	--
neg_9923	10-Deoxygeniposidic acid	1.21454	1.03633	1.03399	1.21181	C11672	Biosynthesis of secondary metabolites(ko01110);;Monoterpenoid biosynthesis(ko00902)	--
neg_9926	Thiosulfate	1.26021	1.08732	0.860823	0.9977	C00320	Sulfur metabolism(ko00920);;ABC transporters(ko02010);;Metabolic pathways(ko01100)	Other
neg_9929	4-Carboxy-4-hydroxy-2-oxoadipate	1.19085	0.974825	0.846317	1.03386	C04115	Metabolic pathways(ko01100)	--
neg_9931	D-erythro-1-(Imidazol-4-yl)glycerol 3-phosphate	1.13724	0.90615	0.849511	1.06616	C04666	Biosynthesis of secondary metabolites(ko01110);;Biosynthesis of amino acids(ko01230);;Histidine metabolism(ko00340);;Metabolic pathways(ko01100)	Organic acid
neg_9935	(1'S)-Averantin	0.408537	2.99956	2.0586	0.28038	C20499	Aflatoxin biosynthesis(ko00254);;Biosynthesis of secondary metabolites(ko01110);;Metabolic pathways(ko01100)	--
neg_9936	Stizolobinate	0.625978	2.06027	1.32371	0.402186	C06048	Tyrosine metabolism(ko00350)	--
neg_9962	Landomycin D	1.69497	1.05076	0.806058	1.30024	C18684	Biosynthesis of secondary metabolites(ko01110)	--
neg_9991	Ciprofloxacin	1.41285	1.4582	0.750227	0.726894	C05349	ABC transporters(ko02010)	--
pos_10013	Gnidicin	0.316318	0.599903	1.92552	1.01529	--	--	--
pos_1002	L-Threonine	1.70756	0.999937	0.591874	1.01072	C00188	Aminoacyl-tRNA biosynthesis(ko00970);;Metabolic pathways(ko01100);;Biosynthesis of secondary metabolites(ko01110);;Valine, leucine and isoleucine biosynthesis(ko00290);;Glycine, serine and threonine metabolism(ko00260);;Biosynthesis of amino acids(ko01230);;Monobactam biosynthesis(ko00261);;Porphyrin and chlorophyll metabolism(ko00860);;ABC transporters(ko02010)	--
pos_10042	3alpha,17alpha-Dihydroxy-5beta-pregnan-20-one	1.12919	2.75757	1.0432	0.427175	--	--	--
pos_1007	7-Xylosyl-10-deacetyltaxol	0.956842	0.392189	0.933414	2.27729	--	--	--
pos_10074	Cyanidin 3-O-(2-O-beta-D-glucuronosyl)-beta-D-glucoside	0.653026	0.575386	0.932178	1.05796	C19762	Anthocyanin biosynthesis(ko00942)	--
pos_10076	Rifamycin S	0.53328	2.26024	14.0446	3.31368	C14540	Biosynthesis of secondary metabolites(ko01110)	--
pos_10084	Ro 31-6045	0.556128	0.893358	0.805062	0.501162	--	--	--
pos_10085	Violaceinic acid	0.65523	0.682201	0.760383	0.730321	C21135	Metabolic pathways(ko01100);;Biosynthesis of secondary metabolites(ko01110)	--
pos_10086	O-Demethyl-N-demethyl-staurosporine	0.532824	0.56596	0.83236	0.783627	C21128	Metabolic pathways(ko01100);;Biosynthesis of secondary metabolites(ko01110)	--
pos_10097	Secbumeton	0.929535	0.822657	0.883192	0.997935	--	--	--
pos_10100	Melledonal A	0.846492	0.925163	0.82488	0.754737	--	--	--
pos_10116	LARIXOL ACETATE	0.435991	1.06528	2.10731	0.862467	--	--	--
pos_10118	Anhydrotetracycline	0.896408	1.24102	1.02143	0.737789	C06570	Biosynthesis of secondary metabolites(ko01110);;Metabolic pathways(ko01100)	Alkaloids
pos_10119	3beta-Hydroxyergosta-7,24(24(1))-dien-4alpha-carboxylate	1.57201	0.998551	0.979191	1.54153	C22119	Steroid biosynthesis(ko00100);;Biosynthesis of secondary metabolites(ko01110);;Metabolic pathways(ko01100)	--
pos_1014	Salbostatin	0.802903	0.988644	1.11207	0.903138	C17698	Biosynthesis of secondary metabolites(ko01110)	--
pos_10150	CDP-4-dehydro-3,6-dideoxy-D-glucose	1.08604e-09	0.150364	3.65044e+08	2.6366	C04297	Metabolic pathways(ko01100);;Amino sugar and nucleotide sugar metabolism(ko00520)	--
pos_10166	PE(18:0/0:0)	1.23589	0.670561	1.27666	2.35297	--	--	--
pos_10167	Kukoamine B	3.85172	0.781882	0.235238	1.15884	--	--	--
pos_10168	9-(Dimethylallyl)-5,10-dihydrophenazine-1-carboxylate	4.69953	1.18188	0.153504	0.610379	C20982	Biosynthesis of secondary metabolites(ko01110)	--
pos_10186	Lipid X	0.954336	0.646274	0.873519	1.2899	C04824	Metabolic pathways(ko01100)	--
pos_10190	Cyclooctat-9-ene-5,7-diol	1.18775	0.498813	0.677051	1.61216	C21978	Biosynthesis of secondary metabolites(ko01110);;Metabolic pathways(ko01100)	--
pos_10191	ent-2alpha,3alpha-Dihydroxyisokaurene	1.22372	0.464425	0.691253	1.82138	C21831	Biosynthesis of secondary metabolites(ko01110);;Diterpenoid biosynthesis(ko00904)	--
pos_10192	Cholic acid	1.37268	0.822658	0.867667	1.44778	C00695	Metabolic pathways(ko01100)	Lipid
pos_10198	alpha-Amylcinnamyl formate	0.874916	0.707061	0.869791	1.07628	--	--	--
pos_10199	PGF1a	0.789444	1.28418	1.52763	0.939105	--	--	Lipid
pos_10200	Neoabietal	0.874729	0.925278	1.02344	0.967526	C11885	Biosynthesis of secondary metabolites(ko01110);;Diterpenoid biosynthesis(ko00904)	--
pos_10203	Undecylprodigiosin	1.11855	1.12357	1.19469	1.18936	C12023	Biosynthesis of secondary metabolites(ko01110);;Metabolic pathways(ko01100)	--
pos_10206	Lovastatin acid	0.900457	1.09279	0.965246	0.795362	C21130	Metabolic pathways(ko01100);;Biosynthesis of secondary metabolites(ko01110)	--
pos_1027	dTDP-L-mycarose	0.105269	0.723344	3.64824	0.530931	C11916	Biosynthesis of secondary metabolites(ko01110);;Polyketide sugar unit biosynthesis(ko00523);;Metabolic pathways(ko01100)	--
pos_10330	beta-Citraurin	0.809133	0.629645	0.9193	1.18136	C20894	Biosynthesis of secondary metabolites(ko01110);;Metabolic pathways(ko01100)	--
pos_1034	2-Amino-5-formylamino-6-(5-phospho-D-ribosylamino)pyrimidin-4(3H)-one	0.886908	0.812446	4.26061	4.6511	C15563	Metabolic pathways(ko01100);;Riboflavin metabolism(ko00740)	--
pos_10343	8-Amino-7-oxononanoate	1.43386	0.796566	0.928285	1.67096	C01092	Metabolic pathways(ko01100);;Biotin metabolism(ko00780)	Lipid
pos_1035	dGDP	1.49394	0.875355	0.190764	0.325571	C00361	Metabolic pathways(ko01100);;Purine metabolism(ko00230)	--
pos_10367	Mogroside II-?A	0.706675	0.784188	1.14059	1.02785	--	--	--
pos_10377	Sebacic acid	1.17203	2.04149	1.02595	0.589002	--	--	--
pos_10393	4E,6E,10Z-Hexadecatrien-1-ol	1.28495	1.89203	1.19889	0.814218	--	--	--
pos_10402	Mogrol	0.569877	0.820049	1.16472	0.809403	--	--	--
pos_1041	Coenzyme B	0.355113	0.981294	1.90196	0.688288	C04628	Carbon metabolism(ko01200);;Metabolic pathways(ko01100)	--
pos_10444	Threoninyl-Threonine	1.16902	0.906884	0.667113	0.859946	--	--	Amino acids and derivatives
pos_10446	3-Hydroxynorpromazine	1.25006	0.92543	0.61978	0.837192	--	--	--
pos_1045	Vidarabine	1.16994	0.225333	1.18725	6.16423	--	--	Alkaloids
pos_1046	Daimuron	0.983808	0.715408	0.939563	1.29206	--	--	--
pos_10468	N5-Citryl-D-ornithine	1.24538	0.809717	0.627303	0.964822	C22101	Biosynthesis of secondary metabolites(ko01110);;Metabolic pathways(ko01100)	--
pos_1047	beta-Alanyl-N(pi)-methyl-L-histidine	0.910788	0.63773	0.953509	1.36178	C01262	Metabolic pathways(ko01100);;Histidine metabolism(ko00340);;beta-Alanine metabolism(ko00410)	--
pos_10483	20-Hydroxyleukotriene E4	0.599277	0.820381	0.918098	0.670659	C03577	Arachidonic acid metabolism(ko00590)	--
pos_10502	Avermectin A1b aglycone	0.7119	0.565721	0.589916	0.742347	C11964	Metabolic pathways(ko01100);;Biosynthesis of secondary metabolites(ko01110)	--
pos_10511	Nigakilactone H	1.20307	0.920494	0.655449	0.856662	--	--	--
pos_10522	17alpha-Dihydroequilenin	1.01012	0.940101	0.872145	0.937099	--	--	--
pos_10526	6-Hydroxypseudooxynicotine	0.460378	0.909458	1.37493	0.696006	C01297	Metabolic pathways(ko01100);;Nicotinate and nicotinamide metabolism(ko00760)	--
pos_10535	6,8a-Seco-6,8a-deoxy-5-oxoavermectin ''1a'' aglycone	0.772137	0.886634	1.05612	0.919738	C11977	Biosynthesis of secondary metabolites(ko01110);;Metabolic pathways(ko01100)	--
pos_10547	Ajmaline	0.895429	0.712447	0.975349	1.22585	C06542	Biosynthesis of secondary metabolites(ko01110);;Indole alkaloid biosynthesis(ko00901)	--
pos_10554	5-N-Acetyl-7-N-(D-alanyl)-legionaminic acid	0.743651	0.701403	0.404799	0.429181	C22250	Metabolic pathways(ko01100)	--
pos_10563	Pyridostigmine cation	0.98682	0.837431	0.943722	1.11207	--	--	--
pos_10564	(-)-Huperzine A	0.932676	0.805352	1.09102	1.2635	--	--	--
pos_10566	4-Dimethylallyl-L-abrine	1.04504	0.704284	0.7896	1.17163	C20410	Biosynthesis of secondary metabolites(ko01110);;Indole alkaloid biosynthesis(ko00901)	--
pos_10568	5-Methoxy-7-(4-hydroxyphenyl)-1-phenyl-3-heptanone	0.564055	0.291603	1.15841	2.24074	--	--	--
pos_10571	10,11-Epoxy-3-geranylgeranylindole	1.23522	0.744182	1.24537	2.06712	C20526	Metabolic pathways(ko01100);;Biosynthesis of secondary metabolites(ko01110)	--
pos_10589	Antibiotic G-418	0.361227	0.475938	0.933063	0.708175	C17703	Biosynthesis of secondary metabolites(ko01110)	--
pos_10593	Darutoside	0.75761	0.679818	1.02708	1.14461	--	--	--
pos_1060	Hydroxyurea	1.21081	0.692275	0.557845	0.975692	C07044	Biosynthesis of secondary metabolites(ko01110);;Metabolic pathways(ko01100)	--
pos_10605	cis-1,2-Diphenylcyclobutane	0.90081	0.794182	1.02354	1.16096	--	--	Alkaloids
pos_10607	Acitretin	0.759499	0.799293	1.05043	0.998133	--	--	Lipid
pos_1061	Lys Leu	1.15882	0.736766	0.822483	1.29364	--	--	--
pos_10615	Canthaxanthin	0.88427	0.802324	0.9323	1.02752	C08583	Carotenoid biosynthesis(ko00906);;Biosynthesis of secondary metabolites(ko01110)	--
pos_10617	Glycosyl-4,4'-diaponeurosporenoate	1.02954	0.790908	0.939811	1.22337	C16147	Carotenoid biosynthesis(ko00906)	--
pos_10621	Ginsenoside Re	0.614744	0.599426	0.96404	0.988675	--	--	Terpenoids
pos_10624	Glutathionylspermidine	1.02346	0.809833	1.0935	1.38195	C05730	Metabolic pathways(ko01100);;Glutathione metabolism(ko00480)	--
pos_10630	Lasalocid	1.08584	0.832025	1.00131	1.30677	--	--	--
pos_10635	Budesonide	0.207849	0.22498	0.70062	0.647271	--	--	--
pos_10637	(S)-1-Phenylethanol	0.912065	0.807182	1.04465	1.18039	C11348	Metabolic pathways(ko01100)	--
pos_10641	(13Z,16Z)-Docosadienoic acid	1.34125	0.753354	0.648156	1.15396	C16533	Biosynthesis of unsaturated fatty acids(ko01040)	Lipid
pos_10644	Ingenol-5,20-acetonide	0.664452	0.993236	1.13045	0.756245	--	--	--
pos_10646	Ala Gly Arg Arg	1.11768	0.792614	1.00072	1.41113	--	--	--
pos_10654	Ile Leu Leu Tyr	0.859194	0.753215	0.995917	1.13604	--	--	--
pos_10661	6,8a-Seco-6,8a-deoxy-5-oxoavermectin ''1b'' aglycone	1.09173	0.81398	0.956737	1.2832	C11961	Biosynthesis of secondary metabolites(ko01110);;Metabolic pathways(ko01100)	--
pos_10668	Neoruscogenin	1.91474	0.763155	0.746737	1.87354	--	--	--
pos_1067	Ile Arg	0.562028	0.891558	1.39402	0.878775	--	--	--
pos_10670	1,2-Didecanoyl-sn-glycerol	1.46369	1.08259	1.2784	1.72843	--	--	Lipid
pos_10671	Germacrene A acid	0.75346	0.778432	0.999076	0.967027	C19678	Biosynthesis of secondary metabolites(ko01110);;Sesquiterpenoid and triterpenoid biosynthesis(ko00909)	--
pos_10673	Adynerin	1.08966	0.849232	1.01452	1.30174	--	--	--
pos_10674	Poricoic acid B	1.05807	0.852027	1.00133	1.24348	--	--	--
pos_10675	D-Octopine	0.93428	0.812413	1.0333	1.1883	C04137	Arginine and proline metabolism(ko00330);;ABC transporters(ko02010)	--
pos_10678	2'''-N-Acetyl-6'''-deamino-6'''-hydroxyneomycin C	0.950307	0.538688	0.376362	0.663946	C17587	Biosynthesis of secondary metabolites(ko01110)	--
pos_10687	Cyasterone	1.05346	0.698026	0.974769	1.47112	--	--	--
pos_10689	Narbomycin	1.03867	0.838185	0.975161	1.20841	C11998	Biosynthesis of secondary metabolites(ko01110);;Metabolic pathways(ko01100)	--
pos_10691	Methyl gypsogenin 3-O-beta-D-glucuronopy	0.0606592	0.133632	0.757272	0.343747	--	--	--
pos_10700	Hosenkoside A	1.14372	0.953829	1.07663	1.29097	--	--	--
pos_1071	Tyr Cys Gly Ser	0.306229	0.902724	2.1188	0.718757	--	--	--
pos_10714	4-Dodecylphenol	1.33857	1.66585	1.21582	0.976954	--	--	--
pos_10715	MG(18_2(9Z,12Z)_0_0_0_0)[rac]	1.29674	1.63642	1.19891	0.950046	--	--	--
pos_10716	Simvastatin	6.77454	64.9023	2.3913	0.249605	--	--	--
pos_1072	O-Succinyl-L-homoserine	0.439118	0.843618	1.68168	0.875342	C01118	Biosynthesis of secondary metabolites(ko01110);;Sulfur metabolism(ko00920);;Biosynthesis of amino acids(ko01230);;Metabolic pathways(ko01100);;Cysteine and methionine metabolism(ko00270)	--
pos_10721	Divinylchlorophyll a	0.988634	0.916809	1.14958	1.23965	C11850	Porphyrin and chlorophyll metabolism(ko00860)	--
pos_10726	3''-Oxoribostamycin	1.63604	1.02695	0.464584	0.740131	C21176	Biosynthesis of secondary metabolites(ko01110)	--
pos_10727	6'''-Deamino-6'''-oxoneomycin C	1.06173	0.926683	1.01897	1.16747	C17589	Biosynthesis of secondary metabolites(ko01110)	--
pos_1073	His Ala Asp	0.620042	1.06226	1.19587	0.698032	--	--	--
pos_10731	PA(22:6(4Z,7Z,10Z,13Z,16Z,19Z)/18:3(9Z,12Z,15Z))	0.691865	0.832017	0.952418	0.791984	--	--	Lipid
pos_10736	Tyr Phe His Glu	887.186	7.00709	0.064023	8.10613	--	--	--
pos_10744	16alpha-Hydroxyestrone	0.512511	0.741365	1.03578	0.716044	C05300	Metabolic pathways(ko01100)	Lipid
pos_10751	Calenduloside E	0.943605	0.978787	1.16576	1.12385	--	--	--
pos_10752	Anemarrhenasaponin I	0.950265	1.09531	1.25741	1.0909	--	--	--
pos_10756	Berbamunine	3.40592e+09	0.552356	0.397552	2.45137e+09	C05177	Isoquinoline alkaloid biosynthesis(ko00950)	--
pos_10758	9E-Octadecen-12-ynoic acid	2.11388	2.01099	1.08697	1.14258	--	--	--
pos_10760	Ile-Ala-Arg	3.96641	2.61522	0.913965	1.38618	--	--	--
pos_10763	Glycyrrhetic acid 3-O-锟斤拷-D-glucuronide	0.627167	0.938751	1.09656	0.732594	--	--	--
pos_10767	Avermectin B1b monosaccharide	0.776132	1.04945	1.27425	0.942383	C11965	Biosynthesis of secondary metabolites(ko01110);;Metabolic pathways(ko01100)	--
pos_1077	Cycloserine	0.823193	0.96728	0.907609	0.77241	C08057	Metabolic pathways(ko01100);;Biosynthesis of secondary metabolites(ko01110)	--
pos_10771	Dihydroclavaminic acid	0.257694	0.645565	1.12009	0.447112	C06659	Metabolic pathways(ko01100);;Biosynthesis of secondary metabolites(ko01110)	--
pos_10773	Lobelanine	0.0682394	0.263606	1.22059	0.315972	C10157	Tropane, piperidine and pyridine alkaloid biosynthesis(ko00960);;Biosynthesis of secondary metabolites(ko01110)	--
pos_10775	Pro His Pro Leu	0.0795768	0.371671	1.0538	0.225625	--	--	--
pos_10778	9-Hydroxy-12-oxo-10(E),15(Z)-octadecadienoic acid	1.20782	0.619479	0.720624	1.40502	C21923	Biosynthesis of secondary metabolites(ko01110);;alpha-Linolenic acid metabolism(ko00592)	--
pos_10785	Antibiotic JI-20A	0.0946197	0.478799	1.29036	0.254999	C17704	Biosynthesis of secondary metabolites(ko01110)	--
pos_10786	Cotylenin F	0.11942	0.422656	1.19612	0.337958	--	--	--
pos_1079	Phenyllactate	0.847896	1.00013	0.944123	0.800416	C01479	Biosynthesis of secondary metabolites(ko01110);;Phenylalanine metabolism(ko00360);;Tropane, piperidine and pyridine alkaloid biosynthesis(ko00960);;Metabolic pathways(ko01100)	Alkaloids
pos_10794	Ibogamine	2.7027	1.62541	1.17993	1.96197	--	--	--
pos_10797	Ala Ile Ile Tyr	0.52471	0.718104	0.947781	0.692533	--	--	--
pos_10802	7-Ethyl-3,6-dihydro-1,4-dimethylazulene	0.344197	0.76365	1.11008	0.500343	--	--	--
pos_10803	Carlactone	0.334453	0.709359	1.24328	0.586191	C20693	Biosynthesis of secondary metabolites(ko01110);;Carotenoid biosynthesis(ko00906)	--
pos_10806	Novamethymycin	0.832784	0.700926	1.13163	1.34451	C20741	Biosynthesis of secondary metabolites(ko01110)	--
pos_10810	Sipeimine-3beta-D-glucoside	0.912525	0.842774	1.20253	1.30205	--	--	--
pos_10811	Geldanamycin	1.66315	0.943162	0.89955	1.58624	--	--	--
pos_1082	Toluene	0.771092	0.984056	0.91129	0.714074	C01455	Metabolic pathways(ko01100)	--
pos_10827	10-OPDA	0.168317	0.684128	1.25751	0.309386	C16325	Biosynthesis of secondary metabolites(ko01110);;alpha-Linolenic acid metabolism(ko00592)	--
pos_10828	Adrenic acid	1.06003	1.4085	1.33677	1.00605	C16527	Biosynthesis of unsaturated fatty acids(ko01040)	--
pos_10829	Fumigaclavine C	0.393737	0.987052	1.21616	0.485127	C20438	Biosynthesis of secondary metabolites(ko01110);;Indole alkaloid biosynthesis(ko00901)	--
pos_10830	2'-Aminobiphenyl-2,3-diol	1.00427	0.882304	0.775375	0.882563	C08061	Metabolic pathways(ko01100)	--
pos_10837	5-O-beta-D-Mycaminosyltylactone	2.25188	0.578792	0.881809	3.43082	C12001	Metabolic pathways(ko01100);;Biosynthesis of secondary metabolites(ko01110)	--
pos_1084	cis-1,2-Dihydrobenzene-1,2-diol	0.750551	0.953881	0.89137	0.701366	C04091	Metabolic pathways(ko01100)	--
pos_10842	Northienamycin	1.02515	0.812158	0.755664	0.953842	C17369	Carbapenem biosynthesis(ko00332)	--
pos_10846	Capsorubin	0.958984	0.820425	1.10438	1.29089	C08585	Carotenoid biosynthesis(ko00906)	--
pos_10849	9-OxoODE	1.34748	1.56638	1.01245	0.870961	C14766	Linoleic acid metabolism(ko00591)	--
pos_10850	Sclareol	3.46907	1.30086	0.632138	1.68576	C09183	Diterpenoid biosynthesis(ko00904);;Biosynthesis of secondary metabolites(ko01110)	--
pos_10852	6-Deoxocathasterone	1.3261	0.971907	0.969551	1.32289	C15798	Metabolic pathways(ko01100);;Brassinosteroid biosynthesis(ko00905);;Biosynthesis of secondary metabolites(ko01110)	--
pos_10874	Isoleucyl-Histidine	1.02213	0.821706	1.17764	1.46489	--	--	--
pos_10893	Strigol	1.47706	1.42036	0.520084	0.540846	C09190	Biosynthesis of secondary metabolites(ko01110);;Carotenoid biosynthesis(ko00906)	--
pos_10905	Val Asn Asp Ser	1.03212	0.921128	0.52881	0.59253	--	--	--
pos_10909	(3Z)-Phytochromobilin	3.91618e-09	0.761089	9.48406e+07	0.488002	C05913	Biosynthesis of secondary metabolites(ko01110);;Porphyrin and chlorophyll metabolism(ko00860)	--
pos_10931	Dihomo-gamma-linolenate	0.734664	1.61875	1.92902	0.875482	C03242	Biosynthesis of unsaturated fatty acids(ko01040);;Metabolic pathways(ko01100);;Linoleic acid metabolism(ko00591)	Lipid
pos_10932	Pregnenolone	0.909855	1.3385	1.34313	0.912998	C01953	Metabolic pathways(ko01100)	--
pos_10936	Zeinoxanthin	1.00963	0.839155	0.870841	1.04775	C08590	Metabolic pathways(ko01100);;Carotenoid biosynthesis(ko00906);;Biosynthesis of secondary metabolites(ko01110)	--
pos_10938	Capsidiol	0.649283	0.813519	1.06548	0.85038	C09627	Sesquiterpenoid and triterpenoid biosynthesis(ko00909)	--
pos_1094	N-Methylethanolamine phosphate	0.532798	3.58336	2.75222	0.409219	C01210	Glycerophospholipid metabolism(ko00564)	--
pos_10951	N-(p-Coumaroyl) Serotonin	0.862912	0.787485	0.629935	0.690271	--	--	--
pos_10953	2,5-Diamino-6-(5-phospho-D-ribosylamino)pyrimidin-4(3H)-one	26.2593	68.3405	0.477803	0.183592	C01304	Metabolic pathways(ko01100);;Folate biosynthesis(ko00790);;Riboflavin metabolism(ko00740);;Biosynthesis of secondary metabolites(ko01110)	--
pos_1096	2-[(2R,5Z)-2-Carboxy-4-methylthiazol-5(2H)-ylidene]ethyl phosphate	0.404123	5.69748	3.57518	0.253588	C20246	Thiamine metabolism(ko00730);;Metabolic pathways(ko01100)	--
pos_10963	Methylglyoxal	0.788162	0.2357	0.215149	0.719443	C00546	Pyruvate metabolism(ko00620);;Metabolic pathways(ko01100);;Glycine, serine and threonine metabolism(ko00260);;Propanoate metabolism(ko00640)	Aldehyde
pos_10971	Phe Phe His Thr	1.0449	0.813025	0.639458	0.821831	--	--	--
pos_10979	2,4-Bis(acetamido)-2,4,6-trideoxy-beta-L-altropyranose	0.905104	1.04944	0.520422	0.448847	C19972	Metabolic pathways(ko01100);;Amino sugar and nucleotide sugar metabolism(ko00520)	--
pos_1098	Sedoheptulose 1,7-bisphosphate	0.379247	6.3754	3.92495	0.233479	C00447	Carbon metabolism(ko01200);;Metabolic pathways(ko01100);;Carbon fixation in photosynthetic organisms(ko00710)	Carbohydrate
pos_1100	NAD+	0.00875329	9.05753e+10	377.655	3.64969e-11	C00003	Oxidative phosphorylation(ko00190);;Metabolic pathways(ko01100);;Thiamine metabolism(ko00730);;Nicotinate and nicotinamide metabolism(ko00760)	Alkaloids
pos_11010	1,2-dioleoyl-sn-glycero-3-phosphatidylcholine	0.950831	0.765794	0.723856	0.89876	--	--	--
pos_11015	13-Tetradecene-1,3-diyne-6,7-diol	0.840743	0.825007	1.01207	1.03137	--	--	--
pos_11019	19-Oxotestosterone	0.823426	0.924557	1.06835	0.951489	C05295	Metabolic pathways(ko01100)	--
pos_11020	Prostaglandin C2	1.03852	0.844749	0.997515	1.22632	C05955	Metabolic pathways(ko01100);;Arachidonic acid metabolism(ko00590)	--
pos_11021	3alpha,7alpha,12alpha-Trihydroxy-5beta-cholestane	0.340332	0.606531	0.924808	0.518921	C05454	Metabolic pathways(ko01100)	Lipid
pos_11025	Phe Ile Leu Lys	0.945169	0.810213	0.97995	1.14318	--	--	--
pos_11026	Adonixanthin	0.769614	0.776184	1.00318	0.994689	C15968	Biosynthesis of secondary metabolites(ko01110);;Carotenoid biosynthesis(ko00906)	--
pos_11028	N(omega)-Hydroxyarginine	1.22398	0.914382	0.864715	1.1575	C05933	Arginine and proline metabolism(ko00330);;Biosynthesis of secondary metabolites(ko01110);;Metabolic pathways(ko01100)	Amino acids and derivatives
pos_11029	7E,10-undecadien-4-olide	1.03027	0.881977	0.971527	1.13488	--	--	--
pos_11035	Arginyl-Isoleucine	0.875568	0.902205	0.931962	0.904447	--	--	Amino acids and derivatives
pos_11036	19-Hydroxyandrost-4-ene-3,17-dione	0.933221	0.838975	0.967598	1.07629	C05290	Metabolic pathways(ko01100)	--
pos_11040	Nostoxanthin	0.79657	0.822311	1.03174	0.999446	C16284	Carotenoid biosynthesis(ko00906)	--
pos_11049	Cyclooctatin	0.845171	0.890539	1.47187	1.39688	C21979	Metabolic pathways(ko01100);;Biosynthesis of secondary metabolites(ko01110)	--
pos_1105	Dasytrichone	1.35976	2.07386	1.15437	0.756883	--	--	--
pos_11058	3beta-Acetoxy-4-oplopanone	1.11529	0.943577	1.0507	1.24191	--	--	--
pos_11064	Tropinone	1.06429	0.830204	0.832135	1.06676	C00783	Biosynthesis of secondary metabolites(ko01110);;Metabolic pathways(ko01100);;Tropane, piperidine and pyridine alkaloid biosynthesis(ko00960)	--
pos_11065	Gabapentin	1.04554	0.829389	0.829738	1.04598	--	--	--
pos_11067	Decanoyl-L-carnitine	2.08994	2.5561	1.22972	1.00545	--	--	Lipid
pos_11075	Gln Tyr Phe Trp	0.203722	0.843655	1.51425	0.365656	--	--	--
pos_1108	Niacin (Nicotinic acid)	1.03598	1.98451	1.29464	0.675843	--	--	--
pos_11080	Dipropyl sulfide	1.07128	0.753498	0.742548	1.05571	--	--	Other
pos_11082	Creatine	0.812194	1.3531	1.72392	1.03478	C00300	Metabolic pathways(ko01100);;Glycine, serine and threonine metabolism(ko00260);;Arginine and proline metabolism(ko00330)	--
pos_11091	Coniferin	1.11474	0.706931	0.666156	1.05044	C00761	Phenylpropanoid biosynthesis(ko00940)	Carbohydrate
pos_11094	Kanamycin D	39.5596	1.062	0.0406677	1.51487	C21253	Biosynthesis of secondary metabolites(ko01110)	--
pos_11095	Ser Phe Tyr Thr	272.362	4.26704	0.182811	11.6687	--	--	--
pos_11097	N2-Succinyl-L-arginine	1.15638	0.72764	0.545924	0.867591	C03296	Arginine and proline metabolism(ko00330);;Metabolic pathways(ko01100)	--
pos_11099	Harderoporphyrin	4.78261	0.754288	0.129011	0.818004	--	--	--
pos_11106	(2'S)-Deoxymyxol 2'-alpha-L-fucoside	0.834995	0.38342	0.81798	1.78136	C15940	Carotenoid biosynthesis(ko00906)	--
pos_11122	6'''-Deamino-6'''-oxoparomomycin II	15.4751	0.933297	0.0722434	1.19787	C21263	Biosynthesis of secondary metabolites(ko01110)	--
pos_11132	4-Vinylcyclohexene	1.1265	0.988803	1.00606	1.14616	--	--	--
pos_11138	Megalomicin A	0.539046	0.78187	1.10859	0.764296	C11985	Biosynthesis of secondary metabolites(ko01110)	--
pos_1114	4-Oxo-4-(3-pyridyl)-butanoic acid	0.937611	0.759761	0.821951	1.01436	C19569	Metabolic pathways(ko01100);;Nicotinate and nicotinamide metabolism(ko00760)	Organic acid
pos_11146	Norsolorinic acid	1.01062	0.622105	0.92217	1.49808	C20452	Biosynthesis of secondary metabolites(ko01110);;Aflatoxin biosynthesis(ko00254);;Metabolic pathways(ko01100)	--
pos_11148	Procaine	0.174756	0.423133	7.11273	2.9376	--	--	--
pos_1115	FRAXETIN	0.940692	0.752871	0.844837	1.0556	--	--	--
pos_11152	5-Oxo-delta-bilirubin	0.987508	0.641649	0.915024	1.40824	C20666	Biosynthesis of secondary metabolites(ko01110);;Porphyrin and chlorophyll metabolism(ko00860)	--
pos_11153	Pro Trp His Trp	3.67176	0.850668	0.182396	0.787283	--	--	--
pos_11177	Oblongolide	0.947446	0.856764	0.959534	1.06109	--	--	--
pos_11179	Linoleate	1.11522	1.47618	1.64566	1.24326	C01595	Biosynthesis of unsaturated fatty acids(ko01040);;Linoleic acid metabolism(ko00591);;Metabolic pathways(ko01100)	Organic acid
pos_1118	Hydroxyphenylacetylglycine	0.996467	1.39184	1.12415	0.804816	--	--	--
pos_11180	delta-12-PGJ2	1.09082	0.882614	0.904417	1.11777	C05958	Metabolic pathways(ko01100);;Arachidonic acid metabolism(ko00590)	Lipid
pos_11181	Corticosterone	1.04098	1.0341	1.08982	1.09708	C02140	Metabolic pathways(ko01100)	--
pos_1119	2-Hydroxy-3-oxosuccinate	1.0629	0.784936	0.811532	1.09892	C03459	Glyoxylate and dicarboxylate metabolism(ko00630);;Metabolic pathways(ko01100)	--
pos_11197	alpha-Amylcinnamaldehyde	1.08799	0.887082	0.961032	1.17869	--	--	Alkaloids
pos_11199	1-Palmitoylglycerol	0.594796	0.914263	1.05444	0.68599	--	--	Lipid
pos_11200	Prostaglandin F2alpha	1.13455	0.654282	0.763046	1.32315	C00639	Arachidonic acid metabolism(ko00590);;Metabolic pathways(ko01100)	Lipid
pos_11216	3beta-Hydroxy-9beta-pimara-7,15-diene-19,6beta-olide	0.787714	0.693207	1.16531	1.32418	C18016	Diterpenoid biosynthesis(ko00904);;Biosynthesis of secondary metabolites(ko01110)	--
pos_11218	Tryptophyl-Glutamine	4.35516e-07	0.319689	3.49911e+08	476.687	--	--	--
pos_11224	9(10)-EpOME	1.83837	1.06839	0.611951	1.05298	C14825	Metabolic pathways(ko01100);;Linoleic acid metabolism(ko00591)	Lipid
pos_1123	D-Lysopine	0.812616	0.631744	0.952326	1.22498	C04020	Lysine degradation(ko00310)	--
pos_11233	Mimosine	0.904319	0.838077	0.464206	0.500897	--	--	Alcohols
pos_1124	Valyl-Valine	1.03637	0.634544	0.82586	1.34884	--	--	Amino acids and derivatives
pos_11244	Volicitin	0.539098	0.740363	1.33003	0.968468	C16345	alpha-Linolenic acid metabolism(ko00592)	--
pos_11248	delta-Tocotrienol	1.12513	0.948778	1.04221	1.23593	C14156	Biosynthesis of secondary metabolites(ko01110);;Metabolic pathways(ko01100);;Ubiquinone and other terpenoid-quinone biosynthesis(ko00130)	Coenzyme
pos_1125	L-gamma-glutamyl-L-valine	1.05385	1.05791	0.94818	0.944545	--	--	Amino acids and derivatives
pos_11255	Mycobactin S	0.470203	0.732882	1.52595	0.979018	C12216	Biosynthesis of secondary metabolites(ko01110)	--
pos_1127	Imidazole-4-acetate	1.25751	1.15897	0.863404	0.936814	C02835	Metabolic pathways(ko01100);;Histidine metabolism(ko00340)	Amino acids and derivatives
pos_11270	Taxa-4(20),11(12)-dien-5alpha-acetoxy-10beta-ol	0.86387	0.822279	1.14089	1.1986	C11898	Biosynthesis of secondary metabolites(ko01110);;Diterpenoid biosynthesis(ko00904)	--
pos_11293	Ergosta-5,7,22,24(28)-tetraen-3beta-ol	1.9799	1.22849	1.39909	2.25484	C05440	Metabolic pathways(ko01100);;Steroid biosynthesis(ko00100);;Biosynthesis of secondary metabolites(ko01110)	--
pos_11299	Glaucarubol 15-O-beta-D-glucopyranoside	3.23841	1.21898	0.252613	0.671104	--	--	--
pos_11300	Colnelenic acid	1.76995	0.968019	3.11487	5.69531	C16320	Biosynthesis of secondary metabolites(ko01110);;alpha-Linolenic acid metabolism(ko00592)	Lipid
pos_11301	Reserpine	4.42682	1.01856	0.20431	0.887965	--	--	--
pos_11316	Guanidinoproclavaminic acid	6.00253	1.18994	0.0907369	0.457713	C06657	Metabolic pathways(ko01100);;Biosynthesis of secondary metabolites(ko01110)	--
pos_11354	(3Z)-Phycoerythrobilin	0.989278	0.748517	0.543633	0.718494	C05912	Porphyrin and chlorophyll metabolism(ko00860);;Biosynthesis of secondary metabolites(ko01110)	--
pos_11364	Trihomomethionine	0.776303	0.82936	1.10502	1.03433	C17221	Glucosinolate biosynthesis(ko00966);;2-Oxocarboxylic acid metabolism(ko01210)	--
pos_1137	Tropate	0.883183	0.975767	0.915206	0.828369	C01456	Tropane, piperidine and pyridine alkaloid biosynthesis(ko00960);;Biosynthesis of secondary metabolites(ko01110)	Organic acid
pos_11371	Tylactone	1.78581	1.09445	0.868274	1.41677	C12000	Biosynthesis of secondary metabolites(ko01110);;Metabolic pathways(ko01100)	--
pos_11373	Trp Val Asn Tyr	1.0951	0.859387	0.76693	0.977286	--	--	--
pos_1139	Benzene	0.847243	0.816873	0.785479	0.814682	C01407	Metabolic pathways(ko01100)	--
pos_11391	Agroclavine	0.95568	0.831078	0.897045	1.03154	C09023	Indole alkaloid biosynthesis(ko00901);;Biosynthesis of secondary metabolites(ko01110)	--
pos_11393	[8]-Shogaol	0.725529	0.960736	0.819585	0.618934	--	--	--
pos_11397	Vitamin D2	1.82555	0.915071	0.776229	1.54856	C05441	Metabolic pathways(ko01100);;Steroid biosynthesis(ko00100);;Biosynthesis of secondary metabolites(ko01110)	Coenzyme
pos_1140	Benzyl alcohol	0.852313	0.924821	0.851391	0.784641	C00556	Metabolic pathways(ko01100)	Alcohols
pos_11407	3alpha,7alpha-Dihydroxy-5beta-cholestane	6.02837	0.989911	0.776927	4.73134	C05452	Metabolic pathways(ko01100)	Lipid
pos_11425	9alpha-Fluoro-11beta,16alpha,17alpha,21-tetrahydroxypregn-4-ene-3,20-dione	1.66895	0.212159	0.138186	1.08704	--	--	--
pos_1143	Isocurcumenol	0.746517	0.509011	0.853369	1.25155	--	--	Terpenoids
pos_11434	3-Hydroxy-7,8-dimethoxy-6-isopropoxy-2-naphthoate	2.31553	0.291028	0.204239	1.625	C21323	Metabolic pathways(ko01100);;Biosynthesis of secondary metabolites(ko01110)	--
pos_11440	7,8-Dihydroneopterin	3.38441	0.946704	0.187136	0.668999	C04874	Folate biosynthesis(ko00790);;Metabolic pathways(ko01100)	Coenzyme
pos_11448	Clavaminic acid	0.921292	0.659797	0.479599	0.669676	C06660	Biosynthesis of secondary metabolites(ko01110);;Metabolic pathways(ko01100)	--
pos_11449	Rhizocticin B	1.19338	0.647642	0.542342	0.999345	C17940	Phosphonate and phosphinate metabolism(ko00440)	--
pos_11450	Glandicoline A	1.04858	0.792749	0.610991	0.808166	C22166	Biosynthesis of secondary metabolites(ko01110)	--
pos_11452	Tetrahydrobiopterin	4.10773	0.728822	0.317521	1.78959	C00272	Folate biosynthesis(ko00790);;Metabolic pathways(ko01100)	Aldehyde
pos_11453	Nebramycin 5'	3.01316	0.90932	0.403459	1.33692	C18001	Biosynthesis of secondary metabolites(ko01110)	--
pos_11462	Pheophorbide a	5.30432	0.562419	0.0635522	0.599378	C18021	Porphyrin and chlorophyll metabolism(ko00860);;Biosynthesis of secondary metabolites(ko01110)	--
pos_11470	Phe Phe Trp Gln	1.56179	0.46245	0.286392	0.967206	--	--	--
pos_11474	Chlorophyll b	0.459451	0.692194	1.38091	0.916594	C05307	Porphyrin and chlorophyll metabolism(ko00860);;Metabolic pathways(ko01100);;Biosynthesis of secondary metabolites(ko01110)	Coenzyme
pos_11477	7-Dehydrodesmosterol	1.14905	0.989475	1.18155	1.37211	C05107	Steroid biosynthesis(ko00100);;Metabolic pathways(ko01100)	--
pos_11481	22(R)-Hydroxycholesterol	1.44911	0.852016	0.893338	1.51939	C05502	Metabolic pathways(ko01100)	Lipid
pos_11487	Primary fluorescent chlorophyll catabolite	2.87273	0.7661	0.354374	1.32884	C18098	Biosynthesis of secondary metabolites(ko01110);;Porphyrin and chlorophyll metabolism(ko00860)	--
pos_11490	Tylosin	0.480886	0.710598	1.37328	0.929347	C01457	Metabolic pathways(ko01100);;Biosynthesis of secondary metabolites(ko01110)	Carbohydrate
pos_11495	PS(18:0/22:6(4Z,7Z,10Z,13Z,16Z,19Z))	1.03491	1.00043	1.56388	1.61778	C02737	Glycine, serine and threonine metabolism(ko00260);;Biosynthesis of secondary metabolites(ko01110);;Metabolic pathways(ko01100);;Glycerophospholipid metabolism(ko00564)	Lipid
pos_11496	(1-Ribosylimidazole)-4-acetate	0.605389	0.85303	0.831381	0.590025	C05131	Histidine metabolism(ko00340)	--
pos_11500	Ser Gln Trp Ala	4.30497	0.650368	0.253297	1.67665	--	--	--
pos_11501	Isomorellic acid	1.14275	0.541141	0.65119	1.37514	--	--	--
pos_11505	6-Deoxydihydrokalafungin	1.00514	0.43218	0.346689	0.806311	C12435	Biosynthesis of secondary metabolites(ko01110);;Metabolic pathways(ko01100)	--
pos_11509	Glu His His Pro	2.79462	0.677522	0.324681	1.33923	--	--	--
pos_11511	Met Trp Arg Glu	1.1048	0.666621	0.813733	1.3486	--	--	--
pos_11517	Mithramycin	0.0360083	0.0163828	0.386178	0.848795	C12389	Biosynthesis of secondary metabolites(ko01110);;Metabolic pathways(ko01100)	Carbohydrate
pos_11525	4-Guanidinobutanamide	0.69864	0.679441	1.34813	1.38623	C03078	Arginine and proline metabolism(ko00330);;Metabolic pathways(ko01100)	--
pos_11526	N1-Amidinostreptamine 6-phosphate	0.928503	0.788789	0.82767	0.974271	C11351	Biosynthesis of secondary metabolites(ko01110)	--
pos_1153	Isodomoic acid A	1.05762	0.798678	0.983732	1.30268	--	--	--
pos_11532	Echinacoside	1.3985	0.187023	0.127753	0.955304	--	--	--
pos_11542	3alpha-Hydroxy-3,5-dihydromonacolin L acid	0.888648	1.354	1.331	0.873552	C20852	Metabolic pathways(ko01100);;Biosynthesis of secondary metabolites(ko01110)	--
pos_1155	C20911	0.835538	3.70038	1.65038	0.372653	C20911	Monobactam biosynthesis(ko00261)	--
pos_11550	2,3-Dihydrothienamycin	1.439e+09	1	6.94929e-10	1	C20820	Carbapenem biosynthesis(ko00332);;Biosynthesis of secondary metabolites(ko01110)	--
pos_11551	Arg Asp Trp Tyr	0.698946	0.436518	0.924559	1.48039	--	--	--
pos_11553	Glycocholate	0.766284	0.259336	0.379287	1.12071	C00025	Carbapenem biosynthesis(ko00332);;2-Oxocarboxylic acid metabolism(ko01210);;Glutathione metabolism(ko00480);;Arginine biosynthesis(ko00220);;C5-Branched dibasic acid metabolism(ko00660);;Aminoacyl-tRNA biosynthesis(ko00970);;Metabolic pathways(ko01100);;Butanoate metabolism(ko00650);;Biosynthesis of amino acids(ko01230);;Taurine and hypotaurine metabolism(ko00430);;Histidine metabolism(ko00340);;…	Amino acids and derivatives
pos_11568	2E,6E-Octadienal	1.04163	0.864397	0.912302	1.09936	--	--	--
pos_11571	17alpha-Hydroxypregnenolone	1.4339	2.59688	1.89369	1.04562	C05138	Metabolic pathways(ko01100)	Lipid
pos_11578	Sphingosyl-phosphocholine	0.990611	0.81554	1.06377	1.29212	C03640	Sphingolipid metabolism(ko00600)	Lipid
pos_11587	Homotrypanothione	0.847241	0.457815	0.204529	0.378505	C16567	Glutathione metabolism(ko00480)	--
pos_11589	Gentamicin C2	0.370168	0.849251	1.05698	0.460713	C02033	Biosynthesis of secondary metabolites(ko01110)	--
pos_11590	Erythronolide B	0.456867	0.891274	0.796902	0.408492	C06635	Biosynthesis of secondary metabolites(ko01110);;Metabolic pathways(ko01100)	--
pos_11593	4alpha-Methyl-5alpha-ergosta-8,14,24(28)-trien-3beta-ol	1.16147	1.01716	1.11283	1.27071	C11508	Metabolic pathways(ko01100);;Steroid biosynthesis(ko00100);;Biosynthesis of secondary metabolites(ko01110)	Lipid
pos_11595	Pro Cys Trp Arg	1.20865	0.579509	0.830739	1.73262	--	--	--
pos_11596	Thr Arg Met Trp	3.80973	1.1037	0.358338	1.23691	--	--	--
pos_11605	27-O-Demethyl-25-O-desacetylrifamycin SV	0.811133	0.167554	0.742147	3.59274	C14725	Biosynthesis of secondary metabolites(ko01110)	--
pos_11616	Taccalonolide A	0.831665	8.07468e-09	6.34879e-09	0.653904	--	--	--
pos_11619	Megalomicin B	0.864639	1.01156	1.24241	1.06196	C11986	Biosynthesis of secondary metabolites(ko01110)	--
pos_1162	4-Hydroxyindole	1.75985	0.961027	0.7301	1.33697	--	--	--
pos_11622	Dihydromonacolin L acid	0.535559	0.910793	1.00508	0.591003	C20851	Biosynthesis of secondary metabolites(ko01110);;Metabolic pathways(ko01100)	--
pos_11623	LPA(P-16:0e/0:0)	1.06921	1.86369	1.60225	0.919218	--	--	--
pos_1169	dUDP	0.466951	5.41974	3.1232	0.269086	C01346	Pyrimidine metabolism(ko00240);;Metabolic pathways(ko01100)	Nucleotides and derivatives
pos_1170	Disodium 5'-inosinate	0.15309	98.183	14.2251	0.0221801	--	--	--
pos_1172	dADP	2.09228	1.04872	0.681513	1.35967	C00206	Metabolic pathways(ko01100);;Purine metabolism(ko00230)	--
pos_1173	CTP	2.49956e-10	1.06656e+10	1.06656e+10	2.49956e-10	C00063	Metabolic pathways(ko01100);;Mannose type O-glycan biosynthesis(ko00515);;Pyrimidine metabolism(ko00240)	Carbohydrate
pos_1177	Acadesine (Drug)	0.726921	0.484851	1.14255	1.71299	--	--	--
pos_1181	2'-Deoxy-5-hydroxymethylcytidine-5'-diphosphate	1.7632	1.23245	0.806178	1.15336	C11038	Pyrimidine metabolism(ko00240)	--
pos_1189	Prostratin	0.360811	0.860791	1.90579	0.798836	--	--	--
pos_1199	3-Hydroxy-2-Methylpyridine	0.24721	0.286346	1.62236	1.40062	--	--	--
pos_1202	N-Succinyl-LL-2,6-diaminoheptanedioate	0.144112	0.195884	1.90189	1.39923	C04421	Biosynthesis of amino acids(ko01230);;Lysine biosynthesis(ko00300);;Metabolic pathways(ko01100)	Amino acids and derivatives
pos_1206	p-Hydroxymandelic acid	1.37082	0.865749	0.802516	1.27069	--	--	--
pos_1207	Fasoracetam	0.786468	0.754645	1.00138	1.04361	--	--	--
pos_1209	Lividamine	1.39153	0.749353	0.880277	1.63465	C21255	Biosynthesis of secondary metabolites(ko01110)	--
pos_1214	4,4'-(2-Methylpropylidene)bisphenol	0.880531	0.718555	0.948501	1.16231	--	--	--
pos_1217	Timolol	1.27487	0.886841	0.855333	1.22958	--	--	--
pos_1220	Nicotinate D-ribonucleotide	1.89878	0.586116	0.541465	1.75413	C01185	Metabolic pathways(ko01100);;Nicotinate and nicotinamide metabolism(ko00760)	Nucleotides and derivatives
pos_1223	Thiamine	0.357775	3.2587	2.96274	0.325282	C00378	Sulfur relay system(ko04122);;Thiamine metabolism(ko00730);;ABC transporters(ko02010);;Metabolic pathways(ko01100)	--
pos_1232	L-threo-3-Methylaspartate	1.39603e+07	2.05987e-08	7.16318e-08	4.85468e+07	C03618	Glyoxylate and dicarboxylate metabolism(ko00630);;C5-Branched dibasic acid metabolism(ko00660);;Metabolic pathways(ko01100);;Carbon metabolism(ko01200)	--
pos_1234	Chamazulene	0.867442	0.513159	0.850981	1.43849	--	--	Terpenoids
pos_1244	Pentalenate	1.19693	0.785043	0.897402	1.36824	C20405	Biosynthesis of secondary metabolites(ko01110)	--
pos_1245	2-Hydroxymethylanthraquinone	0.768397	1.9509	1.61842	0.637443	--	--	--
pos_1269	Actinidine	0.950004	0.693333	0.720195	0.98681	C09910	Biosynthesis of secondary metabolites(ko01110)	Alkaloids
pos_1270	Sphingosine	1.06026	1.01358	1.06788	1.11706	C00319	Metabolic pathways(ko01100);;Sphingolipid metabolism(ko00600)	Amino acids and derivatives
pos_1296	Val Tyr His Met	5.34385	2.62904	0.166967	0.339381	--	--	--
pos_1304	(E)-4-(Trimethylammonio)but-2-enoate	1.0145	0.859216	0.851495	1.00538	C04114	ABC transporters(ko02010)	--
pos_1329	10-HODTA methyl ester	0.677003	0.817776	0.986605	0.81677	--	--	--
pos_1331	3-Hydroxyechinenone	0.794183	0.622476	1.10047	1.40403	C15966	Carotenoid biosynthesis(ko00906);;Biosynthesis of secondary metabolites(ko01110)	--
pos_1333	Pyrophaeophorbide a	3.74312	1.18863	0.136551	0.430013	--	--	--
pos_1346	Bacteriochlorophyll b	0.671117	0.705878	0.970656	0.922857	C11243	Porphyrin and chlorophyll metabolism(ko00860)	--
pos_1351	3,7,11,15-Tetramethyl-6,10,14-hexadecatrien-1-ol	2.12657	1.40426	0.8476	1.28358	--	--	--
pos_1384	25-Hydroxy-6,19-dihydro-6,19-ethanovitamin D3	4.61146	0.949156	0.765711	3.7202	--	--	--
pos_1397	His Val Phe Tyr	53.7524	4.00443	0.0739267	0.992336	--	--	--
pos_1403	1-Stearoyl-rac-glycerol	0.909559	0.933421	0.97381	0.948916	--	--	Lipid
pos_1406	Eriojaposide A	24.5517	0.410068	0.0302256	1.80968	--	--	Lipid
pos_1407	Arginyl-Histidine	3.12306	0.415266	0.196132	1.47503	--	--	Amino acids and derivatives
pos_1408	Cholic Acid Methyl Ester	1.05999	0.639529	1.80359	2.98935	--	--	--
pos_1409	4alpha-Methylzymosterol-4-carboxylate	1.35138	1.11999	1.15219	1.39022	C15808	Steroid biosynthesis(ko00100);;Biosynthesis of secondary metabolites(ko01110);;Metabolic pathways(ko01100)	--
pos_1417	Tyr Phe Phe Phe	0.894108	0.404436	0.640771	1.41659	--	--	--
pos_1424	Bacteriochlorophyllide b	9.66904	0.593492	0.210832	3.43483	C18156	Porphyrin and chlorophyll metabolism(ko00860)	--
pos_1443	3,4-Dihydro-2,2,5,7,8-pentamethyl-2H-1-benzopyran-6-ol	1.06276	0.915188	0.977377	1.13498	--	--	--
pos_1445	Stearidonic acid	1.09117	0.973141	1.06926	1.19895	C16300	Biosynthesis of secondary metabolites(ko01110);;alpha-Linolenic acid metabolism(ko00592)	--
pos_1446	8,11,14-Nonadecatriynoic acid	1.21502	0.99454	1.11964	1.36786	--	--	--
pos_1447	ent-3beta-Hydroxycassa-12,15-dien-2-one	0.903772	1.02728	1.0987	0.966607	C21826	Biosynthesis of secondary metabolites(ko01110);;Diterpenoid biosynthesis(ko00904)	--
pos_1453	Gymnemagenin	0.907752	0.824934	1.06477	1.17166	--	--	--
pos_1481	Periplocin	12.1204	0.618169	0.036397	0.713636	--	--	--
pos_1548	3-Ethylpyridine	0.992378	0.863195	0.83847	0.963953	--	--	--
pos_1582	3beta-Hydroxy-D-homo-17a-oxa-5alpha-androstan-17-one	0.346998	0.993092	0.927739	0.324163	--	--	--
pos_1593	Glu Trp Arg Tyr	0.252922	0.565775	8.52063	3.80903	--	--	--
pos_1595	(2R,3R)-3-Methylglutamyl-5-semialdehyde-N6-lysine	0.891727	0.983833	1.16457	1.05554	C20279	Lysine biosynthesis(ko00300);;Metabolic pathways(ko01100)	--
pos_1600	4-[5]-ladderane-butanoic acid	0.957677	0.68917	1.23755	1.71971	--	--	--
pos_1601	Norethindrone	1.0214	0.971101	1.05311	1.10766	--	--	--
pos_1608	medicagenic acid	1.01441	0.8847	0.991437	1.1368	--	--	--
pos_1632	N-Succinyl-L-glutamate 5-semialdehyde	1.15984	0.608542	0.657479	1.25311	C05932	Metabolic pathways(ko01100);;Arginine and proline metabolism(ko00330)	Amino acids and derivatives
pos_1633	D-Glucosamine 6-phosphate	1.38633	0.382847	0.559204	2.02494	C00352	Alanine, aspartate and glutamate metabolism(ko00250);;Metabolic pathways(ko01100);;Amino sugar and nucleotide sugar metabolism(ko00520)	Carbohydrate
pos_1635	8-hydroxy Guanosine	1.34478	0.412996	0.625741	2.03751	--	--	--
pos_1642	12alpha,13alpha-Dihydroxyfumitremorgin C	1.1339	0.445775	0.666512	1.69538	C20605	Metabolic pathways(ko01100);;Biosynthesis of secondary metabolites(ko01110)	--
pos_1646	Tyr Glu Pro Pro	1.18448	0.506764	0.721084	1.68542	--	--	--
pos_1648	Morellinol	1.04276	0.448062	0.566043	1.31734	--	--	--
pos_1649	Deserpidine	1.24922	0.485487	0.640554	1.64823	--	--	--
pos_1650	Toosendanin	1.02333	0.620409	0.506108	0.834799	--	--	--
pos_1662	(-)-Usnic acid	1.25108	0.466453	0.727367	1.95087	--	--	--
pos_1665	6-O-Methyl-N-deacetylisoipecoside aglycon	1.05069	0.360535	0.639728	1.86433	C21583	Biosynthesis of secondary metabolites(ko01110);;Isoquinoline alkaloid biosynthesis(ko00950)	--
pos_1667	2,2-Dimethyl-3,4-bis(4-methoxyphenyl)-2H-1-benzopyran-7-ol acetate	1.04729	0.552789	0.783171	1.48376	--	--	--
pos_1668	Portulacaxanthin II	2.27501	0.254758	0.451296	4.0301	C08565	Betalain biosynthesis(ko00965);;Biosynthesis of secondary metabolites(ko01110)	--
pos_1672	Kinetin	9.76539e+07	0.176989	0.474144	2.6161e+08	--	--	--
pos_1676	Leukotriene C4	0.0809069	0.543759	2.70401	0.402334	C02166	Metabolic pathways(ko01100);;Arachidonic acid metabolism(ko00590)	Lipid
pos_1677	5-O-Caffeoylshikimic acid	0.815811	0.798656	0.796122	0.813223	C10434	Metabolic pathways(ko01100);;Flavonoid biosynthesis(ko00941);;Phenylpropanoid biosynthesis(ko00940);;Stilbenoid, diarylheptanoid and gingerol biosynthesis(ko00945);;Biosynthesis of secondary metabolites(ko01110)	Lignin and coumarin
pos_1708	26,27-dinor-3alpha,6alpha,12alpha-trihydroxy-5beta-cholestan-24-one	0.986235	0.61826	1.06977	1.70648	--	--	--
pos_1730	Pro Asp Asp Tyr	1.24643	0.90639	0.615584	0.846529	--	--	--
pos_1732	Thr Trp Arg Cys	1.20943	0.914317	0.626761	0.829063	--	--	--
pos_1734	Asn Arg Trp Tyr	1.11508	0.792917	0.687672	0.967072	--	--	--
pos_1745	Validamycin A	1	3.10672	7.85902e+08	2.52968e+08	C12112	Biosynthesis of secondary metabolites(ko01110);;Metabolic pathways(ko01100)	--
pos_1746	Arg Arg Ser Cys	1	6.06351e-09	1	1.64921e+08	--	--	--
pos_1755	Vardenafil	1.20731	0.0145098	0.0240448	2.00069	--	--	--
pos_1764	Trp Trp Tyr Val	1.3691	1.11111	1.47718	1.82016	--	--	--
pos_1776	3-methyl-1-heptene	0.810814	1.17503	1.07965	0.745002	--	--	--
pos_1781	Talaromycin A	0.903423	0.817563	1.11311	1.23001	--	--	--
pos_1784	1,2,4,5-Tetrahydrotestolactone	0.93126	0.96525	1.19907	1.15685	--	--	--
pos_1785	(卤)5-HETE methyl ester	0.701109	0.874922	1.28013	1.02581	--	--	--
pos_1786	21-hydroxyallopregnanolone	0.976204	1.0429	1.06549	0.997352	--	--	--
pos_1789	Cryptoxanthin diepoxide	0.836276	0.923466	0.957209	0.866833	--	--	--
pos_1796	5alpha-pregnane-3,20-dione	0.799096	0.970535	0.893091	0.735333	--	--	Lipid
pos_1802	24-Methylenelophenol	1.18087	3.19271	3.00293	1.11068	C11522	Metabolic pathways(ko01100);;Biosynthesis of secondary metabolites(ko01110);;Steroid biosynthesis(ko00100)	Lipid
pos_1809	LAGOCHILIN	1.15415	0.95184	1.00995	1.22461	--	--	--
pos_1816	4(5)-EpDPE methyl ester	1.04314	1.05328	1.04301	1.03297	--	--	--
pos_1824	2,4-Diphenyl-1-butene	0.931665	0.731217	0.967617	1.23287	--	--	--
pos_1827	Curcumol	0.907829	0.796545	0.929581	1.05945	--	--	Terpenoids
pos_1828	Argyrolobine	0.913171	0.685803	1.9518	2.5989	--	--	--
pos_1829	Lamprolobine	1.09948	0.919322	0.995653	1.19077	--	--	--
pos_1830	(2R,3S,4R,7S,10S)-4-ethyl-2,3,7,10-tetramethyldodecahydrocyclopenta[b]quinolizin-2-ol	1.38306	0.560503	0.496596	1.22537	--	--	--
pos_1831	trans-Dehydroandrosterone	1.0881	0.892577	1.00333	1.22312	C01227	Metabolic pathways(ko01100)	Lipid
pos_1834	Ciprostene	0.919841	0.887653	1.17583	1.21847	--	--	--
pos_1835	Icosenoic acid	0.691367	0.901603	1.00419	0.770032	C16526	Biosynthesis of unsaturated fatty acids(ko01040)	--
pos_1838	L-(+)-Anaferine	1.09064	0.274873	0.748175	2.96861	C06183	Metabolic pathways(ko01100);;Tropane, piperidine and pyridine alkaloid biosynthesis(ko00960);;Biosynthesis of secondary metabolites(ko01110)	--
pos_1839	Rhodopinal	1.03824	0.830533	0.879824	1.09986	C16270	Carotenoid biosynthesis(ko00906)	--
pos_1845	Ile Lys Leu	0.935591	0.55436	0.967874	1.63348	--	--	--
pos_1854	3-Nonaprenyl-4-hydroxybenzoate	1.03858	0.87158	0.720368	0.858391	C03885	Biosynthesis of secondary metabolites(ko01110);;Ubiquinone and other terpenoid-quinone biosynthesis(ko00130)	Organic acid
pos_1859	Araliacerebroside	1.17926	0.659866	0.642427	1.1481	--	--	--
pos_1865	Thujane skeleton	2.83166	1.86517	0.888764	1.3493	--	--	--
pos_1867	Landomycin E	0.737531	0.748613	1.59363	1.57004	C18685	Biosynthesis of secondary metabolites(ko01110)	--
pos_1868	3-Hexenol	2.08712	1.54655	0.838645	1.13178	C08492	Biosynthesis of secondary metabolites(ko01110);;alpha-Linolenic acid metabolism(ko00592)	--
pos_1873	Tecostanine	2.44651	1.68489	0.808941	1.1746	--	--	--
pos_1874	3,7,11-Trimethyl-1,3E,6E,10-dodecatetraene	2.64642	1.70624	0.827872	1.28405	--	--	--
pos_1875	4,8,12-Trimethyl-1,3E,7E,11-tridecatetraene	2.89928	1.92289	0.81054	1.22211	C20700	Diterpenoid biosynthesis(ko00904)	Terpenoids
pos_1877	6,8-Diethyl-4-methyl-3E,5E,7E,9E-dodecatetraene	2.2499	1.70093	0.816747	1.08035	--	--	--
pos_1878	13Z-Hexadecen-11-yn-1-ol	2.01246	1.42064	0.807946	1.14453	--	--	--
pos_1879	9,12,15-Octadecatrien-1-ol	2.21221	1.82708	0.851951	1.03154	--	--	--
pos_1893	3-Hexenal	1.40548	1.00537	0.90771	1.26895	C16310	Biosynthesis of secondary metabolites(ko01110);;alpha-Linolenic acid metabolism(ko00592)	Aldehyde
pos_1895	2-Methyl-1,3-cyclohexadiene	1.72145	1.25757	0.893621	1.22326	--	--	--
pos_1899	7-Hydroxy-2',4',5'-trimethoxyisoflavone	0.280893	0.779205	44.1575	15.9182	C16188	Biosynthesis of secondary metabolites(ko01110);;Isoflavonoid biosynthesis(ko00943)	--
pos_1919	2-epi-5-epi-Valiolone	0.75936	0.658393	0.854334	0.985349	C17691	Metabolic pathways(ko01100);;Biosynthesis of secondary metabolites(ko01110)	--
pos_1950	20alpha,22beta-Dihydroxycholesterol	1.02999	0.779127	0.776166	1.02607	C05501	Metabolic pathways(ko01100)	Lipid
pos_1990	Anatalline	1.08774	0.786394	0.996838	1.37883	C12454	Tropane, piperidine and pyridine alkaloid biosynthesis(ko00960)	--
pos_1991	19-(3-methyl-butanoyloxy)-villanovane-13alpha,17-diol	1.06429	1.19002	1.07209	0.958819	--	--	--
pos_2027	Prolyl-Valine	0.937997	0.842469	0.990919	1.10328	--	--	--
pos_2040	Teasterone	0.752303	1.0676	0.858292	0.60481	C15791	Brassinosteroid biosynthesis(ko00905);;Metabolic pathways(ko01100);;Biosynthesis of secondary metabolites(ko01110)	--
pos_2044	3'-Hydroxyechinenone	0.851594	0.825763	0.904617	0.932914	C15965	Carotenoid biosynthesis(ko00906)	--
pos_2050	Retinaldehyde	1.17096	0.714823	1.09435	1.79268	C02110	Metabolic pathways(ko01100)	Lipid
pos_2051	Donhexocin	1.74687	1.19859	1.28396	1.8713	--	--	--
pos_2055	22-Oxodocosanoate	1.06071	0.731711	0.626444	0.908112	C19624	Cutin, suberine and wax biosynthesis(ko00073)	--
pos_2080	N-Methyltyramine	0.982998	0.817753	0.835494	1.00432	C02442	Metabolic pathways(ko01100);;Tyrosine metabolism(ko00350)	--
pos_2081	3-Butylpyridine	0.945167	0.818511	0.82308	0.950443	--	--	--
pos_2089	alpha-Corocalene	1.10285	0.863466	0.924868	1.18128	--	--	Terpenoids
pos_2090	Kainic Acid	1.00384	0.838462	0.952401	1.14026	--	--	--
pos_2091	N-Acetoxy-4-aminobiphenyl	0.944932	0.840738	0.792647	0.890881	--	--	--
pos_2093	Epioxylubimin	1.08701	0.755802	0.882531	1.26928	--	--	--
pos_2097	Hydroxychlorobactene	1.24808	0.934714	0.921048	1.22983	C15911	Carotenoid biosynthesis(ko00906)	--
pos_2117	Chenodeoxycholate	1.48254	0.84341	0.67882	1.19322	C02528	Metabolic pathways(ko01100)	Lipid
pos_2132	Thr Tyr Tyr Ile	0.173764	0.304241	1.09461	0.625174	--	--	--
pos_2147	Cyclosporin A	0.791412	0.67718	0.701099	0.819366	--	--	--
pos_2151	gamma-Tocopherol	1.14753	1.77898	5.89248	3.80092	C02483	Ubiquinone and other terpenoid-quinone biosynthesis(ko00130);;Metabolic pathways(ko01100);;Biosynthesis of secondary metabolites(ko01110)	Coenzyme
pos_2173	Galactosylceramide (d18_1_18_0)	1.28901	0.975776	0.79157	1.04567	--	--	--
pos_2218	o-Toluidine	0.961343	0.8197	0.823551	0.965859	--	--	--
pos_2224	Valerianine	1.04066	0.814618	0.836257	1.06831	--	--	Alkaloids
pos_2375	2-Phosphoglycolate	0.948591	0.824185	0.855816	0.984996	C00988	Metabolic pathways(ko01100);;Carbon metabolism(ko01200);;Biosynthesis of secondary metabolites(ko01110);;Glyoxylate and dicarboxylate metabolism(ko00630)	Organic acid
pos_2378	Urea-1,3-dicarboxylate	0.935161	0.8089	0.852024	0.985017	C22085	Metabolic pathways(ko01100)	--
pos_2410	5-Chloro-2-hydroxy-p-benzoquinone	0.926644	0.807692	0.849462	0.974567	C21105	Metabolic pathways(ko01100)	--
pos_2436	Oxaloacetate	0.940662	0.797102	0.826599	0.975471	C00036	Carbon metabolism(ko01200);;2-Oxocarboxylic acid metabolism(ko01210);;Alanine, aspartate and glutamate metabolism(ko00250);;Glycolysis / Gluconeogenesis(ko00010);;Citrate cycle (TCA cycle)(ko00020);;Pyruvate metabolism(ko00620);;Carbon fixation in photosynthetic organisms(ko00710);;Metabolic pathways(ko01100);;Biosynthesis of amino acids(ko01230);;Glyoxylate and dicarboxylate metabolism(ko00630);…	Organic acid
pos_2455	3-Methoxytyrosine	1.03083	0.636433	0.717921	1.16282	--	--	Amino acids and derivatives
pos_2456	Asp Leu	0.817579	0.600975	0.903661	1.22936	--	--	--
pos_2460	Costunolide	0.931591	0.66473	0.811377	1.13711	C09382	Biosynthesis of secondary metabolites(ko01110);;Sesquiterpenoid and triterpenoid biosynthesis(ko00909)	Terpenoids
pos_2461	6-Benzylaminopurine	0.949206	0.670639	0.84851	1.20096	--	--	Nucleotides and derivatives
pos_2464	L-2-Aminoadipate adenylate	1.55365	0.438831	0.608424	2.15408	C05560	Metabolic pathways(ko01100);;Lysine biosynthesis(ko00300);;Biosynthesis of secondary metabolites(ko01110)	--
pos_2467	Glycyl-Arginine	3.52964e-08	1.01785e+07	1.01785e+07	3.52964e-08	--	--	--
pos_2472	4-Imidazolone-5-propanoate	7.80278	3.42008	1.22835	2.80244	C03680	Metabolic pathways(ko01100);;Histidine metabolism(ko00340)	Amino acids and derivatives
pos_2473	Gemcitabine	0.74751	0.988728	1.32235	0.999741	--	--	--
pos_2474	Papaveroxine	0.52381	1.02443	1.12785	0.57669	C20299	Isoquinoline alkaloid biosynthesis(ko00950);;Biosynthesis of secondary metabolites(ko01110)	--
pos_2476	Styrene	0.266406	2.09216	1.90583	0.24268	C07083	Metabolic pathways(ko01100)	--
pos_2480	(-)-Sedamine	0.852825	0.564363	0.744802	1.12549	C10171	Tropane, piperidine and pyridine alkaloid biosynthesis(ko00960)	--
pos_2488	Deoxyelephantopin	0.526873	1.38964	1.75841	0.666689	--	--	--
pos_2493	Ectoine	0.808514	0.518343	0.831194	1.2965	C06231	Glycine, serine and threonine metabolism(ko00260);;Metabolic pathways(ko01100)	Amino acids and derivatives
pos_2498	Luteolin 7-sophorotrioside	1	1	1	1	--	--	--
pos_2505	N-Isopropyl-p-toluamide	0.544109	0.085666	0.373282	2.37091	--	--	--
pos_2510	Plantagoside	0.538952	1.10581	2.38024	1.16009	--	--	--
pos_2513	(S)-Coclaurine	1.48358	0.97632	1.00002	1.5196	C06161	Metabolic pathways(ko01100);;Biosynthesis of secondary metabolites(ko01110);;Isoquinoline alkaloid biosynthesis(ko00950)	--
pos_2517	Miglitol	0.926077	0.933371	1.04397	1.03581	--	--	--
pos_2523	2-Naphthylacetic acid	0.999482	0.632748	0.854324	1.34948	--	--	--
pos_2533	Deoxyarbutin	0.765069	0.563923	0.890177	1.2077	--	--	--
pos_2539	Simulansine	1.00104	0.822065	1.22782	1.49513	--	--	--
pos_2546	L-Phenylalanine	0.3471	2.33016	1.9928	0.296848	C00079	Biosynthesis of secondary metabolites(ko01110);;Biosynthesis of amino acids(ko01230);;Metabolic pathways(ko01100);;Cyanoamino acid metabolism(ko00460);;Phenylalanine, tyrosine and tryptophan biosynthesis(ko00400);;Aminoacyl-tRNA biosynthesis(ko00970);;Phenylalanine metabolism(ko00360);;Phenylpropanoid biosynthesis(ko00940);;ABC transporters(ko02010);;Tropane, piperidine and pyridine alkaloid bios…	--
pos_2548	Linatine	0.896064	2.89902	2.13777	0.660769	C05939	Metabolic pathways(ko01100);;Arginine and proline metabolism(ko00330)	--
pos_2550	4-Coumaryl alcohol	0.662799	1.09175	1.21485	0.737529	C02646	Biosynthesis of secondary metabolites(ko01110);;Phenylpropanoid biosynthesis(ko00940);;Metabolic pathways(ko01100)	Alkaloids
pos_2551	2-Methylquinolin-4-ol	0.699033	0.869417	1.01681	0.817544	C21873	Biosynthesis of secondary metabolites(ko01110);;Biosynthesis of various secondary metabolites - part 2(ko00998);;Metabolic pathways(ko01100)	--
pos_2552	6-Methylquinoline	0.532733	0.911214	1.22776	0.717798	--	--	--
pos_2553	Isoquinoline N-oxide	0.488617	0.977311	1.31058	0.655239	--	--	--
pos_2562	Cytidine 5'-{[hydroxy(2-hydroxypropyl)phosphonoyl]phosphate}	0.339643	0.841831	1.35395	0.546261	C22217	Biosynthesis of secondary metabolites(ko01110);;Metabolic pathways(ko01100);;Biosynthesis of various secondary metabolites - part 2(ko00998)	--
pos_2568	1-Anilino-9,10-dioxo-2-anthroic acid	0.699978	3.11499	2.54646	0.572222	--	--	--
pos_2575	Catalpol	4.35128	47.0173	1.45185	0.134363	--	--	--
pos_2577	2-Thiocytidine	1.74709	0.652743	0.683495	1.8294	--	--	--
pos_2579	N(gamma)-Acetyldiaminobutyrate	11.0387	13.7214	1.3517	1.08743	C06442	Metabolic pathways(ko01100);;Glycine, serine and threonine metabolism(ko00260)	--
pos_2583	6-Aminohexanoate	194.21	301.38	1.40914	0.908055	C02378	Metabolic pathways(ko01100)	Lipid
pos_2584	D-gluconate	1.54796	0.780268	0.719019	1.42645	C00257	Pentose phosphate pathway(ko00030);;Carbon metabolism(ko01200);;Metabolic pathways(ko01100);;Biosynthesis of secondary metabolites(ko01110)	Carbohydrate
pos_2587	4'-Oxolividamine	0.405132	1.71483	1.46513	0.34614	C21257	Biosynthesis of secondary metabolites(ko01110)	--
pos_2593	2-Deoxy-scyllo-inosamine	1.01315	0.860783	0.888241	1.04547	C17580	Biosynthesis of secondary metabolites(ko01110)	--
pos_2594	Thr Phe	0.893003	0.963231	1.14683	1.06321	--	--	--
pos_2595	L-Fuconate	1.46269	1.82744	0.87306	0.698801	C01720	Metabolic pathways(ko01100);;Fructose and mannose metabolism(ko00051)	--
pos_261	Coniine	0.340215	1.505	2.18473	0.493875	--	--	Alkaloids
pos_2620	Indoxyl	0.980722	0.809097	0.848745	1.02878	C05658	Tryptophan metabolism(ko00380)	--
pos_2623	2-Carboxy-1,4-naphthoquinone	0.940922	0.815382	0.860253	0.992702	C22039	Ubiquinone and other terpenoid-quinone biosynthesis(ko00130);;Metabolic pathways(ko01100);;Biosynthesis of secondary metabolites(ko01110)	--
pos_2630	2,5-Diaminopyrimidine nucleoside triphosphate	1.81358	1.1468	0.562448	0.889468	C05923	Metabolic pathways(ko01100);;Folate biosynthesis(ko00790)	Carbohydrate
pos_2642	Cyanidin 3-O-rutinoside	1.67371	0.936945	0.58318	1.04176	C08620	Anthocyanin biosynthesis(ko00942)	--
pos_2654	Kaempferol 3-sophorotrioside	7.54017e-10	5.89409e-07	1	0.00127928	C12635	Flavone and flavonol biosynthesis(ko00944)	--
pos_2659	UDP-N-acetylmuramoyl-L-alanyl-gamma-D-glutamyl-L-lysine	1	1	1	1	C05892	Metabolic pathways(ko01100)	--
pos_266	5-Methoxytryptamine	0.895171	0.689679	0.843908	1.09535	C05659	Tryptophan metabolism(ko00380)	Amino acids and derivatives
pos_2662	(3S,4R)-3,4-Dihydroxycyclohexa-1,5-diene-1,4-dicarboxylate	0.966272	0.869793	0.881384	0.979149	C06318	Metabolic pathways(ko01100)	--
pos_2666	2-Methyl-1-hydroxypropyl-ThPP	0.311693	0.536463	1.4387	0.835905	C15976	Valine, leucine and isoleucine degradation(ko00280)	Nucleotides and derivatives
pos_2669	2,4-Dihydroxytacrine	0.755313	0.710414	0.975963	1.03765	--	--	--
pos_2670	Asp Phe	0.675408	1.00159	1.14898	0.774801	--	--	--
pos_2685	trans-Zeatin-7-beta-D-glucoside	0.4477	0.653764	1.38326	0.947262	C16443	Biosynthesis of secondary metabolites(ko01110);;Zeatin biosynthesis(ko00908)	--
pos_2688	Pelargonidin 3-O-rutinoside	0.497878	2.91658	3.48037	0.594121	C12644	Anthocyanin biosynthesis(ko00942)	--
pos_2695	(S)-Cheilanthifoline	0.260361	0.561351	1.19895	0.556089	C05174	Isoquinoline alkaloid biosynthesis(ko00950);;Biosynthesis of secondary metabolites(ko01110);;Metabolic pathways(ko01100)	--
pos_2701	(+)-Abscisic acid	0.896214	1.20605	1.21037	0.899425	C06082	Metabolic pathways(ko01100);;Carotenoid biosynthesis(ko00906);;Biosynthesis of secondary metabolites(ko01110);;Plant hormone signal transduction(ko04075)	Terpenoids
pos_2712	Ser Val Gln Tyr	2.36878	0.299479	0.285193	2.25578	--	--	--
pos_2717	Aclacinomycin N	21.3548	0.598342	0.343634	12.2643	C18637	Biosynthesis of secondary metabolites(ko01110)	--
pos_2726	D-Biotin	1.38791	2.10897	0.966735	0.636208	C00120	Biotin metabolism(ko00780);;ABC transporters(ko02010);;Metabolic pathways(ko01100)	Alkaloids
pos_2739	N-Monomethyl-2-aminoethylphosphonate	0.689409	2.55051	2.51799	0.68062	C05679	Phosphonate and phosphinate metabolism(ko00440)	--
pos_2748	dTDP-3,4-dioxo-2,6-dideoxy-D-glucose	0.5625	8.79072	5.78475	0.370154	C06620	Biosynthesis of secondary metabolites(ko01110);;Metabolic pathways(ko01100);;Polyketide sugar unit biosynthesis(ko00523)	--
pos_2752	Xanthurenic acid	0.425256	8.75621	6.28118	0.305053	C02470	Tryptophan metabolism(ko00380)	--
pos_2754	Kynurenic acid	1.59939	1.11406	0.647579	0.92969	C01717	Tryptophan metabolism(ko00380);;Metabolic pathways(ko01100)	--
pos_2756	Guanosine	1.0294	1.37025	0.746223	0.560599	C00387	Metabolic pathways(ko01100);;Purine metabolism(ko00230);;ABC transporters(ko02010)	--
pos_2762	Paromomycin	1.37873	3.49133	1.58922	0.627582	C00832	Biosynthesis of secondary metabolites(ko01110)	--
pos_2766	Aucubin	8.24185	0.28719	0.12222	3.50751	--	--	--
pos_277	L-Lysine	0.977087	0.710606	0.812943	1.1178	C00047	Aminoacyl-tRNA biosynthesis(ko00970);;Metabolic pathways(ko01100);;Biosynthesis of amino acids(ko01230);;Biotin metabolism(ko00780);;Biosynthesis of secondary metabolites(ko01110);;Lysine biosynthesis(ko00300);;2-Oxocarboxylic acid metabolism(ko01210);;Tropane, piperidine and pyridine alkaloid biosynthesis(ko00960);;ABC transporters(ko02010);;Lysine degradation(ko00310)	--
pos_2779	delta-(L-2-Aminoadipyl)-L-cysteinyl-D-valine	0.392614	4.0017	5.94862	0.583629	C05556	Biosynthesis of secondary metabolites(ko01110);;Penicillin and cephalosporin biosynthesis(ko00311);;Metabolic pathways(ko01100)	--
pos_2782	2'-O-Methyluridine	0.446301	3.40024	3.64658	0.478634	--	--	Alkaloids
pos_2789	L-Noradrenaline	4.1011	1.71283	0.400696	0.959402	C00547	Metabolic pathways(ko01100);;Tyrosine metabolism(ko00350)	Alcohols
pos_2791	N-Acetyl-D-galactosamine	0.778942	0.996692	0.914317	0.714563	C01132	Galactose metabolism(ko00052);;Metabolic pathways(ko01100)	Carbohydrate
pos_2793	N-FORMYLMETHIONYLALANINE	1.63961	1.22956	0.506229	0.675051	--	--	--
pos_2795	3-(2-Hydroxyphenyl)propanoate	1.13952	1.0936	1.20074	1.25116	C01198	Phenylalanine metabolism(ko00360);;Metabolic pathways(ko01100)	Alkaloids
pos_2802	3-[(1E,4R)-4-Hydroxycyclohex-2-en-1-ylidene]-2-oxopropanoate	1.16725	0.787943	0.828196	1.22688	C21085	Biosynthesis of secondary metabolites(ko01110);;Metabolic pathways(ko01100);;Biosynthesis of various secondary metabolites - part 2(ko00998)	--
pos_2808	Salicin 6-phosphate	3.92476	1.98538	0.339665	0.671462	C06188	Glycolysis / Gluconeogenesis(ko00010)	--
pos_2814	Triethanolamine	1.28368	1.14852	1.08518	1.21289	C06771	Glycerophospholipid metabolism(ko00564)	--
pos_2817	5-Hydroxy-3,4-dihydrocarbostyryl	1.63406	1.31431	0.662381	0.823527	--	--	--
pos_2826	IDP	2.92298	1.12035	0.436401	1.13856	C00104	Purine metabolism(ko00230);;Metabolic pathways(ko01100)	--
pos_2827	8-D-Olivosyl-landomycin	8.64773	6.34033	0.391338	0.533754	C18778	Biosynthesis of secondary metabolites(ko01110)	--
pos_2836	Geranoyl-CoA	1	1	1	1	C01920	Biosynthesis of secondary metabolites(ko01110)	--
pos_2846	2-Methoxyestrone	1.03584	1.05686	1.22914	1.2047	--	--	--
pos_2855	3,6-Dihydronicotinic acid	0.362353	0.515254	2.52378	1.77485	C16671	Tropane, piperidine and pyridine alkaloid biosynthesis(ko00960);;Biosynthesis of secondary metabolites(ko01110)	--
pos_2860	N6-Acetyl-LL-2,6-diaminoheptanedioate	1.20405	1.54058	1.1409	0.891672	C04390	Lysine biosynthesis(ko00300);;Biosynthesis of secondary metabolites(ko01110);;Biosynthesis of amino acids(ko01230);;Metabolic pathways(ko01100)	--
pos_2862	Ankorine	1.2483	0.719851	0.778347	1.34974	C09337	Isoquinoline alkaloid biosynthesis(ko00950)	--
pos_2871	6-O-Methyldeacetylisoipecoside	2.30707	4.44537	1.40972	0.731621	C21566	Biosynthesis of secondary metabolites(ko01110);;Isoquinoline alkaloid biosynthesis(ko00950)	--
pos_2885	Angoroside C	966.52	3.54333e+10	0.100531	2.74221e-09	--	--	--
pos_2891	Ile Ile Ala	0.942834	0.699626	0.889384	1.19856	--	--	--
pos_2893	(R)-4'-Phosphopantothenoyl-L-cysteine	1.60683	1.00311	0.39887	0.63893	C04352	Metabolic pathways(ko01100);;Pantothenate and CoA biosynthesis(ko00770)	Amino acids and derivatives
pos_2902	Prednisolone Acetate	0.951797	1.17963	1.09435	0.882988	--	--	Lipid
pos_2904	8-Epideoxyloganic acid	2.78831	0.396644	0.25134	1.76686	--	--	Terpenoids
pos_2909	L-Arginine	1.40886	0.334237	0.430436	1.81435	C00062	Biosynthesis of amino acids(ko01230);;Biosynthesis of secondary metabolites(ko01110);;Arginine and proline metabolism(ko00330);;Aminoacyl-tRNA biosynthesis(ko00970);;Metabolic pathways(ko01100);;Arginine biosynthesis(ko00220);;ABC transporters(ko02010);;D-Arginine and D-ornithine metabolism(ko00472);;Monobactam biosynthesis(ko00261)	Amino acids and derivatives
pos_2916	Glu Ile Gly	1.86299	0.321972	0.396315	2.29315	--	--	--
pos_2925	Lasalocid (sodium)	0.0811898	0.236311	4.41607	1.51724	--	--	--
pos_2930	Lolitriol	4.09617	0.196647	0.227435	4.73748	C20548	Biosynthesis of secondary metabolites(ko01110)	--
pos_2934	Met Gly Leu Phe	0.389354	0.679444	1.83815	1.05335	--	--	--
pos_2941	Tyr Ile	1.51324	0.677488	0.652668	1.45781	--	--	--
pos_2943	Isobarbaloin	0.289506	0.798138	1.00848	0.365801	--	--	--
pos_2951	trans-Crocetin (beta-D-glucosyl) (beta-D-gentibiosyl) ester	2.14735e-08	1.96537e+09	1.96537e+09	2.14735e-08	C17513	Metabolic pathways(ko01100);;Biosynthesis of secondary metabolites(ko01110)	--
pos_2962	Plastoquinol-1	1.00576	0.868011	0.885528	1.02606	C02185	Metabolic pathways(ko01100);;Photosynthesis(ko00195)	--
pos_2964	alpha-(p-Methoxyphenyl)-4-pyridineacrylic acid	0.975133	1.06358	1.17816	1.08018	--	--	--
pos_2965	Gly Val Leu	0.882588	0.665039	0.934019	1.23956	--	--	--
pos_2971	Galangin	0.987964	3.31121	0.81279	0.242512	C10044	Flavonoid biosynthesis(ko00941)	Flavonoids
pos_298	5-Aminopentanal	0.977904	0.49911	0.639535	1.25304	C12455	Metabolic pathways(ko01100);;Tropane, piperidine and pyridine alkaloid biosynthesis(ko00960);;Lysine degradation(ko00310);;Biosynthesis of secondary metabolites(ko01110)	--
pos_2980	Gln Val Ile Asp	0.574082	0.688595	1.20149	1.00168	--	--	--
pos_2984	CDP-ethanolamine	8.08782	4.63957	0.976951	1.70305	C00570	Metabolic pathways(ko01100);;Glycerophospholipid metabolism(ko00564)	Nucleotides and derivatives
pos_2989	C20916	1.17614	1.29007	0.986246	0.899146	C20916	Monobactam biosynthesis(ko00261);;Biosynthesis of secondary metabolites(ko01110)	--
pos_2990	2-Succinylbenzoate	0.8055	1.42303	2.17423	1.23071	C02730	Biosynthesis of secondary metabolites(ko01110);;Ubiquinone and other terpenoid-quinone biosynthesis(ko00130);;Metabolic pathways(ko01100)	--
pos_2994	Sodium 2-O-L-rhamnopyranosyl-4-deoxy-alpha-L-threo-hex-4-eno-pyranosiduronate	0.870268	2.88236	1.91901	0.579405	--	--	--
pos_3002	2-Benzylmalic acid	3.46794	8.2172	0.697645	0.29443	C20653	Phenylalanine, tyrosine and tryptophan biosynthesis(ko00400);;Metabolic pathways(ko01100);;2-Oxocarboxylic acid metabolism(ko01210)	--
pos_3007	dCTP	1	1	1	1	C00458	Pyrimidine metabolism(ko00240);;Metabolic pathways(ko01100)	--
pos_3011	Caffeine	1.37295	0.692001	0.761022	1.50988	C07481	Caffeine metabolism(ko00232);;Biosynthesis of secondary metabolites(ko01110);;Metabolic pathways(ko01100)	--
pos_3012	ciclopirox	4.00653	29.7146	0.610687	0.0823411	--	--	--
pos_3016	Hastatoside	2.49813	1.63951	0.682206	1.03948	--	--	--
pos_3020	Bracteatin 6-O-glucoside	8.17788	3.3949	0.362965	0.874336	C16410	Flavonoid biosynthesis(ko00941)	--
pos_3044	3-Buten-1-amine	1.43322	0.41775	0.497546	1.70698	--	--	--
pos_3045	L-N2-(2-Carboxyethyl)arginine	0.668075	0.844731	1.21488	0.960811	C06655	Biosynthesis of secondary metabolites(ko01110);;Metabolic pathways(ko01100)	--
pos_3046	Aspartame	0.633617	1.22908	1.07366	0.553493	--	--	--
pos_3049	1-epi-Valienol 1-phosphate	0.49023	0.204773	0.63933	1.53057	C21209	Biosynthesis of secondary metabolites(ko01110)	--
pos_3050	L-phenylalanyl-L-proline	1.02155	0.619926	0.743513	1.22521	--	--	Amino acids and derivatives
pos_3057	(R)-(Indol-3-yl)lactate	0.72484	0.925575	1.0758	0.842487	C22006	Tryptophan metabolism(ko00380);;Metabolic pathways(ko01100)	--
pos_3065	4-Isopropenyl-2-oxy-cyclohexanecarboxyl-CoA	8.8084e-09	1.58023e+08	1.58023e+08	8.8084e-09	C11935	Limonene and pinene degradation(ko00903)	--
pos_3066	Oxolinic Acid	1.09094	1.8715	1.10169	0.642199	--	--	--
pos_3072	Brassica oleracea Alkaloid	1.63663	2.7899	1.0371	0.608394	--	--	--
pos_3074	cis-3,4-Leucopelargonidin	1.57013	0.820492	0.824085	1.577	C03648	Biosynthesis of secondary metabolites(ko01110);;Flavonoid biosynthesis(ko00941);;Metabolic pathways(ko01100)	--
pos_3091	Shikimate	0.344919	0.499284	1.50378	1.03885	C00493	Biosynthesis of secondary metabolites(ko01110);;Biosynthesis of amino acids(ko01230);;Metabolic pathways(ko01100);;Phenylalanine, tyrosine and tryptophan biosynthesis(ko00400)	Alcohols
pos_3092	3-Methylbutanoic acid	0.233654	0.488043	2.13657	1.0229	C08262	Biosynthesis of secondary metabolites(ko01110)	Lipid
pos_3093	L-Isoleucine	0.957825	0.670997	0.815221	1.1637	C00407	Glucosinolate biosynthesis(ko00966);;Tropane, piperidine and pyridine alkaloid biosynthesis(ko00960);;2-Oxocarboxylic acid metabolism(ko01210);;Valine, leucine and isoleucine degradation(ko00280);;ABC transporters(ko02010);;Aminoacyl-tRNA biosynthesis(ko00970);;Cyanoamino acid metabolism(ko00460);;Metabolic pathways(ko01100);;Biosynthesis of secondary metabolites(ko01110);;Valine, leucine and iso…	Amino acids and derivatives
pos_3094	4-(1-piperazinyl)-1H-Indole (hydrochloride)	0.929723	0.706565	0.958359	1.26104	--	--	--
pos_3096	Saphenic acid	0.59117	1.26262	1.53757	0.719907	--	--	--
pos_3124	6-Hydroxytryprostatin B	1.26197	0.454127	0.552709	1.53593	C20513	Metabolic pathways(ko01100);;Biosynthesis of secondary metabolites(ko01110)	--
pos_3132	N-Vinyl-2-pyrrolidone	1	1	1	1	--	--	Other
pos_3136	Novobiocic acid	1.49665	1.04058	0.549739	0.79068	C12474	Metabolic pathways(ko01100);;Biosynthesis of secondary metabolites(ko01110)	--
pos_3142	Isosakuranin	1.98309	1.12424	2.54137	4.48283	--	--	--
pos_3151	N-Acetylornithine	1.3673	0.748227	0.76008	1.38896	C00437	2-Oxocarboxylic acid metabolism(ko01210);;Metabolic pathways(ko01100);;Biosynthesis of amino acids(ko01230);;Arginine biosynthesis(ko00220);;Biosynthesis of secondary metabolites(ko01110)	Amino acids and derivatives
pos_3154	5,2'-O-dimethyluridine	0.672412	0.153056	0.133842	0.587998	--	--	--
pos_3156	Fastigilin B	0.797076	0.695847	1.09619	1.25566	--	--	--
pos_3161	N1-Hydroxy-roquefortine C	0.70941	0.974727	1.31064	0.953892	C22169	Biosynthesis of secondary metabolites(ko01110)	--
pos_3169	(-)-Jasmonoyl-L-isoleucine	1.18795	0.692037	0.903047	1.55017	C18699	Plant hormone signal transduction(ko04075)	Amino acids and derivatives
pos_3176	(3xi,6xi)-Cyclo(alanylvalyl)	1.08819	0.782944	0.769776	1.06989	--	--	--
pos_3183	8-Demethyl-8-formylriboflavin 5'-phosphate	34.6914	32681.3	0.572802	0.000608033	C21803	Biosynthesis of secondary metabolites(ko01110);;Metabolic pathways(ko01100)	--
pos_3194	C20912	0.538445	1.51394	1.59364	0.566792	C20912	Monobactam biosynthesis(ko00261)	--
pos_3197	Thr Cys Val	1.06357	0.720535	1.39817	2.06381	--	--	--
pos_3211	Piperidine	1.37472	0.588137	0.674448	1.57647	C01746	Tropane, piperidine and pyridine alkaloid biosynthesis(ko00960)	--
pos_3215	Leucyl-Tryptophan	2.35452	2.12226	0.991487	1.1	--	--	--
pos_3223	Tyrosyl-Serine	5.74964	1.18361	0.262061	1.27302	--	--	--
pos_3225	Asp Val Leu	0.760351	0.552181	0.992356	1.36647	--	--	--
pos_3230	Cys Gly Cys Tyr	1.08936	1.2494	0.846602	0.738161	--	--	--
pos_3233	UDP-2-acetamido-3-amino-2,3-dideoxy-alpha-D-glucuronate	1.18164e-08	1.10552e+09	1.10552e+09	1.18164e-08	C20359	Metabolic pathways(ko01100);;Amino sugar and nucleotide sugar metabolism(ko00520)	--
pos_3244	Precorrin 5	3.76089	1.18462	0.152354	0.48369	C06416	Metabolic pathways(ko01100);;Porphyrin and chlorophyll metabolism(ko00860)	--
pos_3246	Garcinone D	2.27747	6.31273	2.28605	0.824748	--	--	Other
pos_3252	dTDP-6-deoxy-beta-L-talose	20.1625	4.27501	0.252378	1.1903	C03187	Metabolic pathways(ko01100);;Polyketide sugar unit biosynthesis(ko00523);;Biosynthesis of secondary metabolites(ko01110)	--
[truncated: 1,129 more rows]
