# Supplementary material for: Combining transcriptomics and metabolomics to identify key response genes for aluminum toxicity in the root system of Brassica napus L. seedlings
Source: Theor Appl Genet. 2023 Jul 7;136(8):169. doi: 10.1007/s00122-023-04412-z (PMC10328865; doi:10.1007/s00122-023-04412-z)
Supplement: Supplementary file 6 — Supplementary file6 (XLSX 65 KB) [file 122_2023_4412_MOESM6_ESM.xlsx]

## Sheet: Table S6
Table S6 Candidate metabolites detected
ID	name	RT vs RCK	ST vs SCK	RT vsST	RCK vs SCK	KEGG_annotation	KEGG_pathway_annotation	Class
pos_4020	2-Oxoindole-3-acetate	2.34367	0.771953	0.505937	1.53603	C22202	Tryptophan metabolism(ko00380)	--
neg_12571	Roquefortine D	0.00381318	26.0253	63.6232	0.00932195	C22163	Biosynthesis of secondary metabolites(ko01110)	--
pos_4167	Fumiquinazoline D	2.1526	0.383478	0.34286	1.92459	C22149	Biosynthesis of secondary metabolites(ko01110);;Biosynthesis of various secondary metabolites - part 2(ko00998);;Metabolic pathways(ko01100)	--
pos_9786	3beta-Hydroxy-4beta,14alpha-dimethyl-9beta,19-cyclo-5alpha-ergost-24(24(1))-en-4alpha-carboxylate	0.290339	1.44593	3.35229	0.673131	C22116	Metabolic pathways(ko01100);;Biosynthesis of secondary metabolites(ko01110);;Steroid biosynthesis(ko00100)	--
neg_9451	2-[(L-Alanin-3-ylcarbamoyl)methyl]-3-(2-aminoethylcarbamoyl)-2-hydroxypropanoate	0.366814	0.616337	1.30998	0.779636	C22074	Metabolic pathways(ko01100);;Biosynthesis of secondary metabolites(ko01110)	--
neg_1305	8-Methylthiooctyl-desulfoglucosinolate	0.466191	0.828195	1.59291	0.896647	C21746	Glucosinolate biosynthesis(ko00966)	--
pos_8445	Biliverdin-IX-beta	2.99224	1.28175	0.319343	0.745506	C21724	Porphyrin and chlorophyll metabolism(ko00860)	--
neg_11055	(3R)-3-Hydroxy-2,3-dihydrotabersonine	0.493936	0.584368	1.23847	1.04681	C21682	Indole alkaloid biosynthesis(ko00901)	--
pos_5963	(13S,14R)-1-Hydroxy-13-O-acetyl-N-methylcanadine	0.844895	3.04399	2.33418	0.64788	C21588	Isoquinoline alkaloid biosynthesis(ko00950);;Biosynthesis of secondary metabolites(ko01110)	--
pos_1665	6-O-Methyl-N-deacetylisoipecoside aglycon	1.05069	0.360535	0.639728	1.86433	C21583	Biosynthesis of secondary metabolites(ko01110);;Isoquinoline alkaloid biosynthesis(ko00950)	--
neg_8390	4-Hydroxy-2,2'-bipyrrole-5-carbaldehyde	0.0987458	3.75441	4.94479	0.130054	C21569	Biosynthesis of secondary metabolites(ko01110);;Metabolic pathways(ko01100)	--
neg_8812	(1R,5aS,6R)-4a-Hydroxy-1,4,4a,5,5a,6,9,10a-octahydrophenazine-1,6-dicarboxylate	1.03539	1.94499	2.02752	1.07932	C21473	Biosynthesis of secondary metabolites(ko01110);;Metabolic pathways(ko01100)	--
neg_9194	(1R,6R)-1,4,5,5a,6,9-Hexahydrophenazine-1,6-dicarboxylate	0.00838505	75.0807	70.6216	0.00788705	C21408	Metabolic pathways(ko01100);;Biosynthesis of secondary metabolites(ko01110)	--
neg_7577	Calicheamicin T0	9.53712	0.215508	0.184551	8.16714	C21338	Metabolic pathways(ko01100);;Biosynthesis of secondary metabolites(ko01110)	--
pos_11434	3-Hydroxy-7,8-dimethoxy-6-isopropoxy-2-naphthoate	2.31553	0.291028	0.204239	1.625	C21323	Metabolic pathways(ko01100);;Biosynthesis of secondary metabolites(ko01110)	--
pos_6317	Validamycin B	1.06053	3.24234	1.15327	0.377222	C21293	Biosynthesis of secondary metabolites(ko01110)	--
neg_10474	6'-Oxokanamycin X	2.1521	0.917234	0.544847	1.27837	C21251	Biosynthesis of secondary metabolites(ko01110)	--
pos_7397	Acarbose 7IV-phosphate	1.32494	7.13265	0.794292	0.147545	C21156	Metabolic pathways(ko01100);;Biosynthesis of secondary metabolites(ko01110)	--
neg_9585	(3E)-3-[(1R,5R,6S)-5-Hydroxy-7-oxabicyclo[4.1.0]heptan-2-ylidene]-2-oxopropanoate	28.3539	0.568386	0.25959	12.9496	C21086	Biosynthesis of secondary metabolites(ko01110);;Biosynthesis of various secondary metabolites - part 2(ko00998);;Metabolic pathways(ko01100)	--
neg_7857	N-Acetylmuramic acid alpha-1-phosphate	5.33223	1.29722	0.510246	2.09737	C21027	Metabolic pathways(ko01100);;Amino sugar and nucleotide sugar metabolism(ko00520)	--
pos_5654	5,6,7,8-Tetrahydromonapterin	2.44368	0.796827	0.65921	2.02164	C21007	Folate biosynthesis(ko00790)	--
neg_9015	Dapdiamide A	0.361005	0.740476	1.16899	0.569919	C20962	Metabolic pathways(ko01100);;Biosynthesis of secondary metabolites(ko01110)	--
neg_9190	L-Anticapsin	0.0116922	231.139	51.7291	0.00261672	C20941	Biosynthesis of secondary metabolites(ko01110);;Biosynthesis of various secondary metabolites - part 2(ko00998);;Metabolic pathways(ko01100)	--
neg_7851	L-Dihydroanticapsin	3.33639	1.03532	0.588865	1.89765	C20940	Biosynthesis of secondary metabolites(ko01110);;Metabolic pathways(ko01100);;Biosynthesis of various secondary metabolites - part 2(ko00998)	--
neg_9137	Tabtoxinine-delta-lactam	0.531262	13.5918	16.4845	0.64433	C20920	Monobactam biosynthesis(ko00261)	--
pos_1155	C20911	0.835538	3.70038	1.65038	0.372653	C20911	Monobactam biosynthesis(ko00261)	--
pos_6342	Novapikromycin	3.01125	0.354188	0.473564	4.02617	C20740	Biosynthesis of secondary metabolites(ko01110)	--
pos_9085	(E,E)-4,8,12-Trimethyltrideca-1,3,7,11-tetraene	0.166526	0.559439	2.68808	0.80015	C20700	Diterpenoid biosynthesis(ko00904)	Terpenoids
neg_1214	3-Benzylmalic acid	0.449847	0.750441	1.28058	0.767638	C20654	Metabolic pathways(ko01100);;Phenylalanine, tyrosine and tryptophan biosynthesis(ko00400);;2-Oxocarboxylic acid metabolism(ko01210)	--
pos_6941	GDP-4-amino-4,6-dideoxy-alpha-D-mannose	4.1995	0.779498	0.597093	3.21681	C20638	Amino sugar and nucleotide sugar metabolism(ko00520);;Metabolic pathways(ko01100)	--
pos_7194	8-Demethylnovobiocic acid	2.23074	1.30658	0.540321	0.922497	C20629	Metabolic pathways(ko01100);;Biosynthesis of secondary metabolites(ko01110)	--
pos_1642	12alpha,13alpha-Dihydroxyfumitremorgin C	1.1339	0.445775	0.666512	1.69538	C20605	Metabolic pathways(ko01100);;Biosynthesis of secondary metabolites(ko01110)	--
neg_8968	7,8-Dihydroneopterin 2',3'-cyclic phosphate	0.0787791	10.0208	13.1217	0.103158	C20567	Folate biosynthesis(ko00790);;Metabolic pathways(ko01100)	--
neg_9540	N-[(7,8-Dihydropterin-6-yl)methyl]-4-(beta-D-ribofuranosyl)aniline 5'-phosphate	0.677897	2.90439	1.7174	0.400848	C20562	Folate biosynthesis(ko00790)	--
pos_7485	Aflatrem	2.82705	1.04628	0.465089	1.25667	C20555	Biosynthesis of secondary metabolites(ko01110)	--
pos_2930	Lolitriol	4.09617	0.196647	0.227435	4.73748	C20548	Biosynthesis of secondary metabolites(ko01110)	--
pos_3316	Terpendole C	0.490296	0.894307	1.75588	0.962645	C20546	Biosynthesis of secondary metabolites(ko01110)	--
pos_9560	12-Demethyl-11,12-dehydropaspaline	0.522718	0.94465	2.12766	1.17733	C20534	Biosynthesis of secondary metabolites(ko01110)	--
neg_9238	20,21-Diprenylterpendole I	0.046841	5.30017	61.1779	0.540667	C20532	Biosynthesis of secondary metabolites(ko01110)	--
pos_3124	6-Hydroxytryprostatin B	1.26197	0.454127	0.552709	1.53593	C20513	Metabolic pathways(ko01100);;Biosynthesis of secondary metabolites(ko01110)	--
pos_6257	2'-Dehydrokanamycin A	2.8811	0.674218	0.662682	2.8318	C20509	Biosynthesis of secondary metabolites(ko01110)	--
neg_7504	(1'S,5'S)-5'-Hydroxyaverantin	1.7732	2.21398	0.796962	0.638298	C20500	Aflatoxin biosynthesis(ko00254);;Biosynthesis of secondary metabolites(ko01110);;Metabolic pathways(ko01100)	--
neg_9935	(1'S)-Averantin	0.408537	2.99956	2.0586	0.28038	C20499	Aflatoxin biosynthesis(ko00254);;Biosynthesis of secondary metabolites(ko01110);;Metabolic pathways(ko01100)	--
neg_5919	Pelargonidin 3-O-beta-D-sambubioside	1.64992	2.1988	2.11846	1.58963	C20489	Anthocyanin biosynthesis(ko00942)	--
neg_8618	Pentalenolactone	3.19346	0.815899	0.935251	3.66061	C20407	Biosynthesis of secondary metabolites(ko01110);;Metabolic pathways(ko01100)	--
neg_8448	Biotin sulfoxide	1.51415	2.1689	1.40948	0.983986	C20386	Biotin metabolism(ko00780);;Metabolic pathways(ko01100)	--
neg_13816	ent-11beta-Hydroxycassa-12,15-diene	0.381751	2.61266	4.62688	0.676059	C20150	Biosynthesis of secondary metabolites(ko01110);;Diterpenoid biosynthesis(ko00904)	--
neg_4798	Androsta-1,4-diene-3,17-dione	1.4838	0.404994	0.562189	2.05972	C20144	Metabolic pathways(ko01100)	Lipid
neg_10125	N-Demethyl-desepoxymaytansinol	2.04613	0.810106	0.673111	1.70012	C20136	Biosynthesis of secondary metabolites(ko01110)	--
pos_8005	Pseudaminic acid	0.434204	0.639758	0.633184	0.429742	C20082	Amino sugar and nucleotide sugar metabolism(ko00520);;Metabolic pathways(ko01100)	--
pos_7529	(1R,6S)-6-Amino-5-oxocyclohex-2-ene-1-carboxylate	1.01272	0.229028	0.197808	0.874674	C19831	Biosynthesis of secondary metabolites(ko01110);;Metabolic pathways(ko01100)	--
neg_3963	24-Hydroxy-beta-amyrin	0.585907	6.27088	5.20828	0.486626	C19732	Sesquiterpenoid and triterpenoid biosynthesis(ko00909);;Biosynthesis of secondary metabolites(ko01110)	--
pos_8910	9,10,18-Trihydroxystearate	0.162358	117.883	8.71503	0.012003	C19621	Cutin, suberine and wax biosynthesis(ko00073)	Lipid
neg_14117	9,10-Epoxy-18-hydroxystearate	1.87033	0.277654	0.608121	4.09642	C19620	Cutin, suberine and wax biosynthesis(ko00073)	Lipid
pos_3524	(2S)-Lactyl-2-diphospho-5'-guanosine	0.352661	2.55182	1.1402	0.157575	C19155	Metabolic pathways(ko01100)	--
neg_8677	(4R)-7-Hydroxy-4-isopropenyl-7-methyl-2-oxo-oxepanone	0.605748	1.81224	2.58654	0.864559	C19079	Limonene and pinene degradation(ko00903)	--
pos_7291	Tetrahydrosarcinapterin	1.75103	9.75051	0.62229	0.111753	C18802	Metabolic pathways(ko01100);;Folate biosynthesis(ko00790);;Carbon metabolism(ko01200)	--
neg_5391	Landomycin H	1.20012	2.39107	1.40469	0.705037	C18683	Biosynthesis of secondary metabolites(ko01110)	--
pos_733	11-Deoxylandomycinone	0.214431	0.785625	2.4281	0.662735	C18682	Biosynthesis of secondary metabolites(ko01110)	--
pos_6401	epsilon-Rhodomycin T	0.927923	2.15437	1.41331	0.608736	C18640	Biosynthesis of secondary metabolites(ko01110)	--
neg_2306	DHKred-OH	0.533058	1.25275	2.40335	1.02265	C18358	Biosynthesis of secondary metabolites(ko01110)	--
neg_15437	Calcitetrol	22.5785	0.949547	1.46431	34.8186	C18231	Steroid biosynthesis(ko00100);;Metabolic pathways(ko01100)	Coenzyme
pos_7723	16-Hydroxypalmitate	0.924638	0.434036	0.659531	1.40502	C18218	Metabolic pathways(ko01100);;Cutin, suberine and wax biosynthesis(ko00073)	Lipid
pos_764	Carboxynorspermidine	1.10005	0.319289	0.430096	1.48181	C18174	Metabolic pathways(ko01100);;Arginine and proline metabolism(ko00330)	--
pos_6402	N1,N5,N10-Tricaffeoyl spermidine	1.01243	2.60051	1.48926	0.5798	C18070	Phenylpropanoid biosynthesis(ko00940);;Biosynthesis of secondary metabolites(ko01110)	--
pos_3492	2-Amino-2-deoxyisochorismate	0.0829923	27.7167	23.8978	0.0715573	C18054	Biosynthesis of secondary metabolites(ko01110);;Metabolic pathways(ko01100)	--
neg_4600	dTDP-4-amino-2,3,4,6-tetradeoxy-D-glucose	0.273757	1.90835	3.47629	0.498683	C18033	Biosynthesis of secondary metabolites(ko01110);;Metabolic pathways(ko01100);;Polyketide sugar unit biosynthesis(ko00523)	--
neg_12268	Rhizocticin C	0.0243793	1.19935	6.84438	0.139126	C17960	Phosphonate and phosphinate metabolism(ko00440)	--
pos_4126	Phosphonoformyl-CMP	4.38073e+09	0.836212	0.265973	1.39338e+09	C17945	Biosynthesis of secondary metabolites(ko01110);;Phosphonate and phosphinate metabolism(ko00440)	--
pos_8388	Dopamine quinone	1.67519	0.683974	0.434849	1.06503	C17755	Betalain biosynthesis(ko00965)	Aldehyde
pos_4285	1-Dehydro-[6]-gingerdione	2.32465	0.234407	0.199711	1.98057	C17746	Biosynthesis of secondary metabolites(ko01110);;Stilbenoid, diarylheptanoid and gingerol biosynthesis(ko00945)	--
neg_14848	Antibiotic JI-20B	0.427077	0.503757	0.946624	0.802534	C17705	Biosynthesis of secondary metabolites(ko01110)	--
pos_5588	Validoxylamine A	1.93407	5.62527	1.11722	0.384122	C17700	Metabolic pathways(ko01100);;Biosynthesis of secondary metabolites(ko01110)	--
neg_10752	2-Keto-5-epi-valiolone	3.00775	0.568722	0.350584	1.8541	C17695	Biosynthesis of secondary metabolites(ko01110)	--
pos_6067	OA-6129 B1	1.23893	2.68779	0.916594	0.422503	C17373	Carbapenem biosynthesis(ko00332);;Biosynthesis of secondary metabolites(ko01110)	--
neg_9599	3-Methylthiopropyl-desulfoglucosinolate	7.28302	0.611205	0.357147	4.25571	C17244	Biosynthesis of secondary metabolites(ko01110);;2-Oxocarboxylic acid metabolism(ko01210);;Glucosinolate biosynthesis(ko00966)	--
pos_4533	p-Hydroxybenzyldesulphoglucosinolate	2.00601	1.46893	0.884457	1.20783	C17240	Glucosinolate biosynthesis(ko00966);;2-Oxocarboxylic acid metabolism(ko01210)	--
neg_5525	2-(4'-Methylthio)butylmalic acid	0.832964	2.96969	1.40599	0.394363	C17218	2-Oxocarboxylic acid metabolism(ko01210);;Glucosinolate biosynthesis(ko00966)	--
neg_9535	Futalosine	0.365321	1.19486	0.783674	0.239603	C16999	Ubiquinone and other terpenoid-quinone biosynthesis(ko00130);;Biosynthesis of secondary metabolites(ko01110)	--
neg_5124	Afzelin	0.301205	13.2633	11.7972	0.26791	C16911	Flavone and flavonol biosynthesis(ko00944)	--
neg_5228	N-Formyldemecolcine	1.40272	0.4886	0.609721	1.75045	C16710	Biosynthesis of secondary metabolites(ko01110);;Isoquinoline alkaloid biosynthesis(ko00950)	--
neg_7022	(S)-Autumnaline	0.707197	0.818284	2.19115	1.89368	C16707	Isoquinoline alkaloid biosynthesis(ko00950);;Biosynthesis of secondary metabolites(ko01110)	--
pos_8949	7-Mercaptoheptanoylthreonine	2.95898	1.64378	0.562469	1.01251	C16594	Metabolic pathways(ko01100)	--
neg_10873	7(1)-Hydroxychlorophyllide a	0.969241	0.495505	0.504788	0.9874	C16540	Biosynthesis of secondary metabolites(ko01110);;Metabolic pathways(ko01100);;Porphyrin and chlorophyll metabolism(ko00860)	--
pos_5257	3'-N-Debenzoyltaxol	0.849877	1.60802	3.14678	1.66315	C16524	Metabolic pathways(ko01100);;Biosynthesis of secondary metabolites(ko01110);;Diterpenoid biosynthesis(ko00904)	--
neg_6250	7-Methyl-3-oxo-6-octenoyl-CoA	1.14965	5.71049	2.16434	0.43573	C16466	Biosynthesis of secondary metabolites(ko01110)	Lipid
neg_8393	Desmethylxanthohumol	0.21888	9.36717	2.64105	0.0617128	C16417	Flavonoid biosynthesis(ko00941)	Flavonoids
pos_4489	Pelargonidin 3-glucoside 5-caffeoylglucoside	0.543346	1.81887	0.607137	0.181368	C16371	Anthocyanin biosynthesis(ko00942)	--
pos_6938	Pelargonidin 3-(6-p-coumaroyl)glucoside	2.35137	0.61359	0.227507	0.871842	C16368	Anthocyanin biosynthesis(ko00942)	--
pos_4687	Pelargonidin 3-O-beta-D-glucoside 5-O-(6-coumaroyl-beta-D-glucoside)	0.227399	1.82072	5.97801	0.746627	C16349	Anthocyanin biosynthesis(ko00942)	--
pos_8417	2(R)-HOT	0.509157	1.70938	2.15148	0.640842	C16342	alpha-Linolenic acid metabolism(ko00592)	--
neg_14146	2(R)-HPOT	1.63878	2.38813	1.41379	0.970174	C16341	alpha-Linolenic acid metabolism(ko00592)	--
pos_9557	13(S)-HOTrE	1.02453	2.5727	1.63439	0.650867	C16316	alpha-Linolenic acid metabolism(ko00592)	--
neg_11214	12-Oxo-9(Z)-dodecenoic acid	0.739459	0.477512	0.8513	1.31829	C16311	Biosynthesis of secondary metabolites(ko01110);;alpha-Linolenic acid metabolism(ko00592)	--
neg_11216	Dodecanedioic acid	0.738276	0.480196	0.855803	1.31575	C16308	alpha-Linolenic acid metabolism(ko00592);;Biosynthesis of secondary metabolites(ko01110)	Lipid
neg_5398	Pelargonidin 3-O-3'',6''-O-dimalonylglucoside	1.67678	2.71088	1.44035	0.890907	C16288	Anthocyanin biosynthesis(ko00942)	--
pos_8095	Geosmin	0.13666	0.672761	3.02773	0.615032	C16286	Sesquiterpenoid and triterpenoid biosynthesis(ko00909);;Biosynthesis of secondary metabolites(ko01110)	--
neg_8191	Malonylgenistin	0.200367	10.8867	9.7124	0.178754	C16192	Isoflavonoid biosynthesis(ko00943)	--
neg_2401	9-Demethylmunduserone	0.904311	3.8105	1.77854	0.422086	C16189	Isoflavonoid biosynthesis(ko00943);;Biosynthesis of secondary metabolites(ko01110)	--
pos_2666	2-Methyl-1-hydroxypropyl-ThPP	0.311693	0.536463	1.4387	0.835905	C15976	Valine, leucine and isoleucine degradation(ko00280)	Nucleotides and derivatives
neg_6371	Dihydrophaseic acid	3.04441	1.80311	0.82773	1.39756	C15971	Carotenoid biosynthesis(ko00906)	Terpenoids
pos_6228	(3S,2'S)-4-Ketomyxol 2'-alpha-L-fucoside	2.2783	0.608317	1.21909	4.5658	C15942	Carotenoid biosynthesis(ko00906)	--
neg_15140	Hydroxyspirilloxanthin	3.99276	0.88841	0.482945	2.17049	C15879	Carotenoid biosynthesis(ko00906);;Metabolic pathways(ko01100)	--
pos_7871	6-Deoxocastasterone	0.941122	0.483972	0.551065	1.07159	C15802	Metabolic pathways(ko01100);;Brassinosteroid biosynthesis(ko00905);;Biosynthesis of secondary metabolites(ko01110)	Lipid
pos_5583	Glyceollin III	0.157494	7.33478	4.45402	0.0956374	C15511	Isoflavonoid biosynthesis(ko00943)	--
pos_9263	5,6-DHET	0.391119	1.01528	1.97226	0.759778	C14772	Metabolic pathways(ko01100);;Arachidonic acid metabolism(ko00590)	--
pos_5235	27-O-Demethylrifamycin SV	1.46294	3.88602	1.55317	0.58471	C14727	Biosynthesis of secondary metabolites(ko01110)	--
pos_4834	Rifamycin W-hemiacetal	1.66076	5.88515	2.15766	0.608879	C14722	Biosynthesis of secondary metabolites(ko01110)	--
neg_14145	15-Deoxy-delta-12,14-PGJ2	1.45301	2.50442	1.51198	0.877219	C14717	Arachidonic acid metabolism(ko00590)	Lipid
neg_10555	S-(Hydroxymethyl)glutathione	11.3988	0.615497	0.297502	5.50966	C14180	Metabolic pathways(ko01100)	Amino acids and derivatives
neg_5126	Adipyl-CoA	0.506209	7.62954	5.47857	0.363495	C14143	Metabolic pathways(ko01100)	Lipid
neg_5371	Salvianin	0.337594	2.74226	2.21567	0.272767	C12647	Anthocyanin biosynthesis(ko00942)	--
pos_5915	Cyanidin 3-O-rutinoside 5-O-beta-D-glucoside	1.30599	3.34631	1.05864	0.413163	C12646	Anthocyanin biosynthesis(ko00942)	--
neg_7686	Quercetin 3-O-(6-O-malonyl-beta-D-glucoside)	2.03966	0.703312	0.364351	1.05665	C12638	Flavone and flavonol biosynthesis(ko00944)	Flavonoids
pos_4013	Decarbamoylnovobiocin	0.608406	2.98038	1.82316	0.372175	C12476	Metabolic pathways(ko01100);;Biosynthesis of secondary metabolites(ko01110)	--
pos_7281	Demethyldecarbamoylnovobiocin	5.72522	1.72663	0.444824	1.47497	C12475	Biosynthesis of secondary metabolites(ko01110);;Metabolic pathways(ko01100)	--
pos_11505	6-Deoxydihydrokalafungin	1.00514	0.43218	0.346689	0.806311	C12435	Biosynthesis of secondary metabolites(ko01110);;Metabolic pathways(ko01100)	--
pos_725	Auraviketone	5.39788	1.69497	0.72408	2.30594	C12417	Biosynthesis of secondary metabolites(ko01110)	--
neg_11108	Jadomycin B	1.59936	0.2187	0.468637	3.42716	C12395	Biosynthesis of secondary metabolites(ko01110)	--
neg_7055	8-Demethyltetracenomycin C	0.305732	2.48457	2.50701	0.308493	C12379	Metabolic pathways(ko01100);;Biosynthesis of secondary metabolites(ko01110)	--
neg_8056	Tetracenomycin D3	2.90909	1.91371	1.29828	1.97355	C12368	Metabolic pathways(ko01100);;Biosynthesis of secondary metabolites(ko01110)	--
pos_3799	Astragalin	0.462132	0.844216	3.43886	1.88246	C12249	Biosynthesis of secondary metabolites(ko01110);;Flavone and flavonol biosynthesis(ko00944)	Flavonoids
pos_3705	p-Coumaroyl quinic acid	0.278835	1.03201	1.47134	0.397536	C12208	Flavonoid biosynthesis(ko00941);;Biosynthesis of secondary metabolites(ko01110);;Stilbenoid, diarylheptanoid and gingerol biosynthesis(ko00945);;Phenylpropanoid biosynthesis(ko00940)	Alcohols
pos_5506	Petunidin 3-O-glucoside	2.31737	1.85713	1.11136	1.38678	C12139	Anthocyanin biosynthesis(ko00942)	--
pos_3896	Isoformononetin	0.504067	1.14183	0.669659	0.295625	C12125	Isoflavonoid biosynthesis(ko00943)	--
pos_10837	5-O-beta-D-Mycaminosyltylactone	2.25188	0.578792	0.881809	3.43082	C12001	Metabolic pathways(ko01100);;Biosynthesis of secondary metabolites(ko01110)	--
neg_15821	10-Deoxymethymycin	0.0881209	0.717146	5.95647	0.731914	C11994	Metabolic pathways(ko01100);;Biosynthesis of secondary metabolites(ko01110)	--
neg_15394	Avermectin B1a monosaccharide	1.11437	0.482126	0.419375	0.969325	C11981	Biosynthesis of secondary metabolites(ko01110);;Metabolic pathways(ko01100)	--
neg_7727	dTDP-3-amino-3,6-dideoxy-D-glucose	0.906757	2.09453	1.16703	0.505228	C11925	Metabolic pathways(ko01100);;Polyketide sugar unit biosynthesis(ko00523);;Biosynthesis of secondary metabolites(ko01110)	--
pos_3748	10-Deacetyl-2-debenzoylbaccatin III	0.461621	1.31527	1.35439	0.475351	C11899	Metabolic pathways(ko01100);;Biosynthesis of secondary metabolites(ko01110);;Diterpenoid biosynthesis(ko00904)	--
pos_7608	Gibberellin A14	0.278133	1.14056	2.13427	0.520454	C11858	Biosynthesis of secondary metabolites(ko01110);;Diterpenoid biosynthesis(ko00904)	--
neg_11849	13(1)-Hydroxy-magnesium-protoporphyrin IX 13-monomethyl ester	0.768591	2.85911	1.06794	0.287085	C11829	Biosynthesis of secondary metabolites(ko01110);;Porphyrin and chlorophyll metabolism(ko00860)	--
neg_3425	Vinorine	3.13814	1.91044	1.4053	2.30837	C11807	Indole alkaloid biosynthesis(ko00901);;Biosynthesis of secondary metabolites(ko01110)	--
neg_5743	7-Deoxyloganate	1.21499	3.07474	1.37443	0.543109	C11636	Biosynthesis of secondary metabolites(ko01110);;Monoterpenoid biosynthesis(ko00902)	--
neg_5867	Cobalt-precorrin 4	1.81637	3.37325	1.22998	0.6623	C11540	Porphyrin and chlorophyll metabolism(ko00860);;Metabolic pathways(ko01100)	--
pos_1802	24-Methylenelophenol	1.18087	3.19271	3.00293	1.11068	C11522	Metabolic pathways(ko01100);;Biosynthesis of secondary metabolites(ko01110);;Steroid biosynthesis(ko00100)	Lipid
neg_9189	2-Hydroxy-2H-benzo[h]chromene-2-carboxylate	2.01087	0.455102	0.476181	2.10401	C11425	Metabolic pathways(ko01100)	--
neg_6725	2-Hydroxy-cis-hex-2,4-dienoate	0.619822	2.99974	1.29818	0.268237	C11354	Metabolic pathways(ko01100)	--
neg_5950	Matairesinol	0.912736	2.81935	1.74517	0.564981	C10682	Biosynthesis of secondary metabolites(ko01110);;Metabolic pathways(ko01100);;Biosynthesis of various secondary metabolites - part 2(ko00998)	Lignin and coumarin
neg_8742	Daidzin	0.380884	1.76317	2.20582	0.476507	C10216	Isoflavonoid biosynthesis(ko00943)	Flavonoids
neg_8738	Kaempferide	1.75025	0.328704	0.370329	1.9719	C10098	Flavone and flavonol biosynthesis(ko00944)	--
neg_7931	Sakuranetin	2.06732	0.912745	0.731977	1.65789	C09833	Biosynthesis of secondary metabolites(ko01110);;Flavonoid biosynthesis(ko00941)	--
neg_10086	Naringin	6.82234	0.188507	0.485105	17.5566	C09789	Flavonoid biosynthesis(ko00941)	--
pos_7252	Naringin Dihydrochalcone	0.988637	2.04326	0.775957	0.375449	C09789	Flavonoid biosynthesis(ko00941)	Flavonoids
neg_8374	Asperuloside	0.142051	7.94101	6.01191	0.107543	C09769	Monoterpenoid biosynthesis(ko00902);;Biosynthesis of secondary metabolites(ko01110)	--
neg_8232	Magnoflorine	0.497416	1.87909	1.97355	0.522419	C09581	Biosynthesis of secondary metabolites(ko01110);;Isoquinoline alkaloid biosynthesis(ko00950)	--
neg_3167	Umbelliferone	2.0628	1.64887	1.23906	1.5501	C09315	Biosynthesis of secondary metabolites(ko01110);;Phenylpropanoid biosynthesis(ko00940)	--
pos_10850	Sclareol	3.46907	1.30086	0.632138	1.68576	C09183	Diterpenoid biosynthesis(ko00904);;Biosynthesis of secondary metabolites(ko01110)	--
neg_9012	Chanoclavine-I	0.311982	0.691188	1.22373	0.552354	C09131	Indole alkaloid biosynthesis(ko00901);;Biosynthesis of secondary metabolites(ko01110)	--
pos_4104	Pelargonin	0.742542	2.12223	1.44451	0.505415	C08725	Anthocyanin biosynthesis(ko00942)	Flavonoids
neg_15114	Neurosporaxanthin	3.05568	1.26554	1.20153	2.90112	C08607	Metabolic pathways(ko01100);;Carotenoid biosynthesis(ko00906)	--
neg_1298	Dopaxanthin	0.421842	0.92784	1.55558	0.707242	C08543	Biosynthesis of secondary metabolites(ko01110);;Betalain biosynthesis(ko00965)	--
pos_723	Betanidin	1.27911	4.12636	1.88637	0.584749	C08539	Betalain biosynthesis(ko00965);;Biosynthesis of secondary metabolites(ko01110)	--
pos_8412	Sparfloxacin	0.676032	1.03301	2.07962	1.36096	C07662	ABC transporters(ko02010)	--
neg_8205	Psilocybin	1.14576	3.06275	0.953534	0.356713	C07576	Indole alkaloid biosynthesis(ko00901);;Biosynthesis of secondary metabolites(ko01110)	--
neg_10850	Crepenynate	0.587144	0.42866	1.61502	2.21212	C07289	Linoleic acid metabolism(ko00591)	--
neg_10692	Limonene-1,2-diol	1.10926	0.481735	0.846295	1.94871	C07276	Limonene and pinene degradation(ko00903)	--
pos_5147	2-Methylbenzoic acid	2.17347	1.62664	0.977439	1.30603	C07215	Metabolic pathways(ko01100)	Organic acid
neg_10795	Vinblastine	1.21967	2.08283	1.15669	0.677339	C07201	Indole alkaloid biosynthesis(ko00901);;Biosynthesis of secondary metabolites(ko01110)	--
neg_4823	2-Hydroxy-1,4-benzoquinone	1.25157	2.66276	1.27022	0.59704	C07103	Metabolic pathways(ko01100)	--
pos_3399	3'-Amino-3'-deoxy-AMP	1.08025	2.60942	1.32714	0.549408	C07026	Biosynthesis of various secondary metabolites - part 2(ko00998);;Metabolic pathways(ko01100);;Biosynthesis of secondary metabolites(ko01110)	--
pos_6495	Capsaicin	1.3576	0.455512	0.405096	1.20734	C06866	Biosynthesis of various secondary metabolites - part 2(ko00998);;Metabolic pathways(ko01100);;Biosynthesis of secondary metabolites(ko01110)	--
pos_910	Diethanolamine	0.482001	0.768356	1.06832	0.670173	C06772	Glycerophospholipid metabolism(ko00564)	Amino acids and derivatives
pos_638	Clavulanic acid	0.934123	2.31666	1.39128	0.560993	C06662	Biosynthesis of secondary metabolites(ko01110);;Metabolic pathways(ko01100)	Amino acids and derivatives
pos_2748	dTDP-3,4-dioxo-2,6-dideoxy-D-glucose	0.5625	8.79072	5.78475	0.370154	C06620	Biosynthesis of secondary metabolites(ko01110);;Metabolic pathways(ko01100);;Polyketide sugar unit biosynthesis(ko00523)	--
neg_5305	2,3-Dihydroxy-p-cumate	1.41012	2.49539	1.50728	0.851753	C06580	Metabolic pathways(ko01100)	--
neg_8806	cis-2,3-Dihydroxy-2,3-dihydro-p-cumate	0.769177	6.02763	3.98469	0.508481	C06579	Metabolic pathways(ko01100)	--
pos_5151	O-Carbamoyl-deacetylcephalosporin C	0.29036	2.36148	2.53609	0.31183	C06568	Penicillin and cephalosporin biosynthesis(ko00311);;Metabolic pathways(ko01100);;Biosynthesis of secondary metabolites(ko01110)	--
neg_7828	Cephamycin C	0.754867	2.01281	1.52272	0.571067	C06566	Penicillin and cephalosporin biosynthesis(ko00311);;Metabolic pathways(ko01100);;Biosynthesis of secondary metabolites(ko01110)	--
neg_9580	Cyanuric acid	12.5856	0.553227	0.315461	7.17657	C06554	Metabolic pathways(ko01100)	Other
neg_7006	N-Isopropylammelide	0.997324	4.05775	1.38213	0.339702	C06553	Metabolic pathways(ko01100)	--
neg_2413	Lipoxin B4	0.602926	0.460096	1.02628	1.34487	C06315	Arachidonic acid metabolism(ko00590)	Lipid
pos_2808	Salicin 6-phosphate	3.92476	1.98538	0.339665	0.671462	C06188	Glycolysis / Gluconeogenesis(ko00010)	--
pos_6558	Senecionine	1.47291	6.82174	0.823487	0.177802	C06176	Tropane, piperidine and pyridine alkaloid biosynthesis(ko00960);;Biosynthesis of secondary metabolites(ko01110)	--
neg_7616	Macarpine	1.56815	2.25447	1.96217	1.36484	C06165	Isoquinoline alkaloid biosynthesis(ko00950);;Biosynthesis of secondary metabolites(ko01110);;Metabolic pathways(ko01100)	--
neg_11098	gamma-Glutamyl-beta-aminopropiononitrile	0.0855983	4.94301	5.98952	0.103721	C06114	Cyanoamino acid metabolism(ko00460)	--
pos_8493	Zeaxanthin	0.0907251	0.751478	2.33008	0.281308	C06098	Metabolic pathways(ko01100);;Carotenoid biosynthesis(ko00906);;Biosynthesis of secondary metabolites(ko01110)	--
neg_9334	Gibberellin A53	4.01783	0.64287	0.491137	3.06953	C06094	Diterpenoid biosynthesis(ko00904)	Terpenoids
neg_8204	Abscisic acid	1.90131	0.284593	0.452635	3.02397	C06082	Carotenoid biosynthesis(ko00906);;Metabolic pathways(ko01100);;Plant hormone signal transduction(ko04075);;Biosynthesis of secondary metabolites(ko01110)	Terpenoids
neg_9166	4-Hydroxy-L-threonine	1.51035	0.768228	0.464892	0.913987	C06056	Vitamin B6 metabolism(ko00750)	--
neg_9936	Stizolobinate	0.625978	2.06027	1.32371	0.402186	C06048	Tyrosine metabolism(ko00350)	--
pos_6008	Prostaglandin J2	1.40076	2.00539	1.57361	1.09916	C05957	Arachidonic acid metabolism(ko00590);;Metabolic pathways(ko01100)	Lipid
neg_2662	Prostaglandin B2	0.571615	0.340907	0.8968	1.50371	C05954	Metabolic pathways(ko01100);;Arachidonic acid metabolism(ko00590)	--
neg_12865	Prostaglandin A2	2.23362	0.718744	0.952192	2.95909	C05953	Metabolic pathways(ko01100);;Arachidonic acid metabolism(ko00590)	Lipid
pos_2548	Linatine	0.896064	2.89902	2.13777	0.660769	C05939	Metabolic pathways(ko01100);;Arginine and proline metabolism(ko00330)	--
neg_9181	L-4-Hydroxyglutamate semialdehyde	0.0290087	14.1104	19.7337	0.040569	C05938	Metabolic pathways(ko01100);;Arginine and proline metabolism(ko00330)	--
neg_10586	Neopterin	0.81729	2.005	1.28926	0.525534	C05926	Folate biosynthesis(ko00790)	Coenzyme
neg_5416	Biotinyl-5'-AMP	2.19403	1.83574	1.03839	1.24106	C05921	Biotin metabolism(ko00780);;Metabolic pathways(ko01100)	--
pos_8904	2-Hexaprenyl-6-methoxyphenol	0.214301	6.93753	4.94325	0.152698	C05802	Biosynthesis of secondary metabolites(ko01110);;Ubiquinone and other terpenoid-quinone biosynthesis(ko00130)	--
neg_10158	3-Ketosucrose	0.763917	2.25007	1.89216	0.642404	C05731	Starch and sucrose metabolism(ko00500)	--
pos_2739	N-Monomethyl-2-aminoethylphosphonate	0.689409	2.55051	2.51799	0.68062	C05679	Phosphonate and phosphinate metabolism(ko00440)	--
neg_9587	3-Methylindolepyruvate	4.57405	0.629203	0.376833	2.73942	C05644	Tryptophan metabolism(ko00380);;Metabolic pathways(ko01100)	--
pos_5580	5-Hydroxyindoleacetate	0.0190456	87.8146	33.2619	0.00721398	C05635	Tryptophan metabolism(ko00380);;Metabolic pathways(ko01100)	Alkaloids
pos_6858	hydrocinnamic acid	1.45291	0.465266	0.373769	1.16719	C05629	Metabolic pathways(ko01100);;Phenylalanine metabolism(ko00360)	Alkaloids
neg_5425	5-Hydroxyferulate	1.2579	6.43871	2.63573	0.514928	C05619	Phenylpropanoid biosynthesis(ko00940);;Biosynthesis of secondary metabolites(ko01110);;Metabolic pathways(ko01100)	Lignin and coumarin
neg_6444	3-Hydroxyphenylacetic acid	0.452499	2.71191	3.09055	0.515677	C05593	Metabolic pathways(ko01100);;Phenylalanine metabolism(ko00360);;Tyrosine metabolism(ko00350)	Organic acid
neg_5087	3,4-Dihydroxymandelaldehyde	1.08858	0.45243	0.498693	1.19989	C05577	Metabolic pathways(ko01100);;Tyrosine metabolism(ko00350)	--
pos_2779	delta-(L-2-Aminoadipyl)-L-cysteinyl-D-valine	0.392614	4.0017	5.94862	0.583629	C05556	Biosynthesis of secondary metabolites(ko01110);;Penicillin and cephalosporin biosynthesis(ko00311);;Metabolic pathways(ko01100)	--
neg_9445	6-Acetamido-2-oxohexanoate	0.404186	0.621108	1.19741	0.779215	C05548	Metabolic pathways(ko01100);;Lysine degradation(ko00310)	Organic acid
pos_11293	Ergosta-5,7,22,24(28)-tetraen-3beta-ol	1.9799	1.22849	1.39909	2.25484	C05440	Metabolic pathways(ko01100);;Steroid biosynthesis(ko00100);;Biosynthesis of secondary metabolites(ko01110)	--
pos_4403	3-beta-D-Galactosyl-sn-glycerol	2.28003	1.52582	0.945062	1.4122	C05401	Galactose metabolism(ko00052);;Glycerolipid metabolism(ko00561)	Lipid
pos_5543	Melibiitol	2.50971	1.35041	0.749879	1.39364	C05399	Galactose metabolism(ko00052)	--
neg_7752	trans-Hex-2-enoyl-CoA	1.92141	7.76777	1.4942	0.3696	C05271	Fatty acid degradation(ko00071);;Fatty acid metabolism(ko01212);;Fatty acid elongation(ko00062);;Metabolic pathways(ko01100)	Lipid
neg_10471	Dihydrosanguinarine	0.0793833	42.9622	10.7071	0.0197839	C05191	Biosynthesis of secondary metabolites(ko01110);;Isoquinoline alkaloid biosynthesis(ko00950);;Metabolic pathways(ko01100)	Other
pos_10756	Berbamunine	3.40592e+09	0.552356	0.397552	2.45137e+09	C05177	Isoquinoline alkaloid biosynthesis(ko00950)	--
neg_3087	8(R)-HPETE	0.49617	0.60809	1.06616	0.869932	C04822	Arachidonic acid metabolism(ko00590)	--
neg_8492	O-(1->4)-alpha-L-Dihydrostreptosyl-streptidine 6-phosphate	0.953175	2.10884	1.27433	0.575985	C04767	Metabolic pathways(ko01100);;Biosynthesis of secondary metabolites(ko01110)	--
pos_1041	Coenzyme B	0.355113	0.981294	1.90196	0.688288	C04628	Carbon metabolism(ko01200);;Metabolic pathways(ko01100)	--
neg_9494	N-Succinyl-2-L-amino-6-oxoheptanedioate	0.225693	1.23156	2.85165	0.522587	C04462	Biosynthesis of amino acids(ko01230);;Lysine biosynthesis(ko00300);;Metabolic pathways(ko01100)	Amino acids and derivatives
neg_7193	3-Amino-3-(4-hydroxyphenyl)propanoate	3.25419	1.06831	0.654836	1.9947	C04368	Tyrosine metabolism(ko00350)	Amino acids and derivatives
pos_2893	(R)-4'-Phosphopantothenoyl-L-cysteine	1.60683	1.00311	0.39887	0.63893	C04352	Metabolic pathways(ko01100);;Pantothenate and CoA biosynthesis(ko00770)	Amino acids and derivatives
neg_5248	(2S,3S)-2,3-Dihydro-2,3-dihydroxybenzoate	0.665412	3.32249	1.86351	0.373216	C04171	Biosynthesis of secondary metabolites(ko01110)	--
neg_5029	4-(beta-D-Glucosyloxy)benzoate	0.718285	2.02561	2.15557	0.764368	C03993	Ubiquinone and other terpenoid-quinone biosynthesis(ko00130)	--
neg_9091	(S)-1-Pyrroline-5-carboxylate	1.9075	3.12862	0.938278	0.572063	C03912	Carbapenem biosynthesis(ko00332);;Alanine, aspartate and glutamate metabolism(ko00250);;Metabolic pathways(ko01100);;Biosynthesis of amino acids(ko01230);;Arginine and proline metabolism(ko00330);;Biosynthesis of secondary metabolites(ko01110)	Amino acids and derivatives
neg_9579	5-Guanidino-2-oxopentanoate	8.53145	0.578206	0.306167	4.51751	C03771	D-Arginine and D-ornithine metabolism(ko00472);;Metabolic pathways(ko01100);;Arginine and proline metabolism(ko00330)	Organic acid
neg_5169	Bis-gamma-glutamylcystine	0.314789	2.0067	1.461	0.229185	C03646	Metabolic pathways(ko01100);;Glutathione metabolism(ko00480)	Amino acids and derivatives
neg_4684	Luteolin 7-O-glucuronide	0.222253	0.650741	1.37911	0.471018	C03515	Flavone and flavonol biosynthesis(ko00944)	Flavonoids
pos_7872	Phylloquinol	0.969826	0.433061	0.482753	1.08111	C03313	Biosynthesis of secondary metabolites(ko01110);;Metabolic pathways(ko01100);;Ubiquinone and other terpenoid-quinone biosynthesis(ko00130)	Terpenoids
neg_12362	Strictosidine aglycone	2.51012	1.06783	0.55024	1.29344	C03309	Metabolic pathways(ko01100);;Indole alkaloid biosynthesis(ko00901);;Biosynthesis of secondary metabolites(ko01110)	--
neg_9752	O-beta-D-Xylosylzeatin	3.11788	1.17422	0.719317	1.90999	C03300	Zeatin biosynthesis(ko00908);;Biosynthesis of secondary metabolites(ko01110)	--
neg_5130	Phosphoguanidinoacetate	1.06768	0.487284	0.387602	0.849269	C03166	Metabolic pathways(ko01100);;Arginine and proline metabolism(ko00330)	Amino acids and derivatives
neg_8137	Maltose 6'-phosphate	0.491617	2.04722	1.54329	0.370602	C02995	Starch and sucrose metabolism(ko00500);;Metabolic pathways(ko01100)	--
pos_8663	7,8-Dihydrobiopterin	0.768684	0.289353	0.332261	0.88267	C02953	Folate biosynthesis(ko00790);;Metabolic pathways(ko01100)	Coenzyme
pos_4176	Pimelate	2.14657	0.68322	0.30019	0.943151	C02656	Metabolic pathways(ko01100);;Biotin metabolism(ko00780)	Lipid
pos_9549	Perillyl aldehyde	1.04933	2.30675	1.5803	0.718869	C02576	Limonene and pinene degradation(ko00903)	--
pos_2752	Xanthurenic acid	0.425256	8.75621	6.28118	0.305053	C02470	Tryptophan metabolism(ko00380)	--
neg_14695	Demethylmacrocin	1.86233	0.569336	0.347186	1.13567	C02400	Metabolic pathways(ko01100);;Biosynthesis of secondary metabolites(ko01110)	--
neg_9660	N-Acetylindoxyl	0.480086	0.871352	1.12351	0.619018	C02298	Tryptophan metabolism(ko00380)	--
neg_4897	D-Xylonolactone	0.709643	0.0548215	0.405268	5.24604	C02266	Pentose and glucuronate interconversions(ko00040);;Metabolic pathways(ko01100)	Carbohydrate
neg_11512	Chlorophyllide	0.551279	1.38848	0.887335	0.352306	C02139	Biosynthesis of secondary metabolites(ko01110);;Metabolic pathways(ko01100);;Porphyrin and chlorophyll metabolism(ko00860)	--
neg_9187	(-)-Carvone	0.00806615	840.725	74.5862	0.0007156	C01767	Limonene and pinene degradation(ko00903);;Monoterpenoid biosynthesis(ko00902);;Biosynthesis of secondary metabolites(ko01110)	Terpenoids
neg_8575	Quercitrin	0.487013	21.1309	16.4377	0.378846	C01750	Flavone and flavonol biosynthesis(ko00944)	Flavonoids
neg_10046	Morphinone	1.50226	2.19735	0.847819	0.579626	C01735	Isoquinoline alkaloid biosynthesis(ko00950);;Biosynthesis of secondary metabolites(ko01110)	--
pos_3495	Puromycin	1.23857	0.311535	0.359474	1.42916	C01610	Biosynthesis of various secondary metabolites - part 2(ko00998);;Metabolic pathways(ko01100);;Biosynthesis of secondary metabolites(ko01110)	--
neg_1019	Maleamate	0.372993	0.607483	1.50141	0.921862	C01596	Metabolic pathways(ko01100);;Nicotinate and nicotinamide metabolism(ko00760)	--
pos_8270	Calcidiol	0.165267	1.55556	5.30878	0.564021	C01561	Steroid biosynthesis(ko00100);;Biosynthesis of secondary metabolites(ko01110);;Metabolic pathways(ko01100)	Coenzyme
pos_4686	Scopolin	0.519501	3.2069	1.00647	0.163044	C01527	Biosynthesis of secondary metabolites(ko01110);;Phenylpropanoid biosynthesis(ko00940)	--
neg_7915	4-Hydroxy-3-methoxycinnamic acid	3.19669	1.03741	0.86297	2.65918	C01494	Biosynthesis of secondary metabolites(ko01110);;Phenylpropanoid biosynthesis(ko00940);;Metabolic pathways(ko01100)	Lignin and coumarin
pos_4061	4-Cresol	0.538259	1.9873	1.69778	0.459842	C01468	Metabolic pathways(ko01100)	Phenol ethers
neg_7909	Maleic acid	4.63312	1.55943	0.643483	1.91181	C01384	Butanoate metabolism(ko00650);;Metabolic pathways(ko01100);;Tyrosine metabolism(ko00350);;Nicotinate and nicotinamide metabolism(ko00760)	--
neg_15259	3alpha,7alpha,12alpha-Trihydroxy-5beta-cholestan-26-al	1.98463	2.87028	2.16884	1.49963	C01301	Metabolic pathways(ko01100)	--
neg_2388	6-(Hydroxymethyl)-7,8-dihydropterin	0.572077	2.84168	2.20809	0.444524	C01300	Folate biosynthesis(ko00790);;Metabolic pathways(ko01100)	--
pos_10526	6-Hydroxypseudooxynicotine	0.460378	0.909458	1.37493	0.696006	C01297	Metabolic pathways(ko01100);;Nicotinate and nicotinamide metabolism(ko00760)	--
neg_14192	4-Amino-5-hydroxymethyl-2-methylpyrimidine	0.26512	2.4995	8.2973	0.880088	C01279	ABC transporters(ko02010);;Thiamine metabolism(ko00730);;Metabolic pathways(ko01100)	--
neg_5837	all-trans-Hexaprenyl diphosphate	0.293431	1.01654	2.90299	0.83797	C01230	Terpenoid backbone biosynthesis(ko00900);;Ubiquinone and other terpenoid-quinone biosynthesis(ko00130);;Biosynthesis of secondary metabolites(ko01110)	--
pos_1072	O-Succinyl-L-homoserine	0.439118	0.843618	1.68168	0.875342	C01118	Biosynthesis of secondary metabolites(ko01110);;Sulfur metabolism(ko00920);;Biosynthesis of amino acids(ko01230);;Metabolic pathways(ko01100);;Cysteine and methionine metabolism(ko00270)	--
neg_2710	(R)-3-Hydroxybutanoate	0.542912	2.09385	2.35699	0.611141	C01089	Metabolic pathways(ko01100);;Butanoate metabolism(ko00650);;Synthesis and degradation of ketone bodies(ko00072)	Organic acid
neg_1021	N-Carbamoylsarcosine	0.489346	0.830375	1.33729	0.788074	C01043	Arginine and proline metabolism(ko00330);;Metabolic pathways(ko01100)	--
pos_678	N-Acetylserotonin	0.798929	2.36425	1.87656	0.634129	C00978	Tryptophan metabolism(ko00380);;Metabolic pathways(ko01100)	--
neg_2555	4-Pyridoxolactone	1.97835	3.60343	0.732657	0.402243	C00971	Vitamin B6 metabolism(ko00750)	--
neg_4516	Sterigmatocystin	0.961194	0.37803	0.711517	1.80913	C00961	Aflatoxin biosynthesis(ko00254);;Biosynthesis of secondary metabolites(ko01110)	Alkaloids
neg_1771	(S)-Lactate	0.388532	0.869308	1.79589	0.802661	C00954	Glycolysis / Gluconeogenesis(ko00010);;Plant hormone signal transduction(ko04075);;Propanoate metabolism(ko00640);;Metabolic pathways(ko01100);;Tryptophan metabolism(ko00380);;Pyruvate metabolism(ko00620);;Biosynthesis of secondary metabolites(ko01110);;Fructose and mannose metabolism(ko00051)	Alkaloids
neg_12146	Sinapine	2.53571	1.33121	1.04828	1.99679	C00933	Phenylpropanoid biosynthesis(ko00940)	--
neg_5090	Porphobilinogen	1.55714	0.936623	0.448958	0.746396	C00931	Biosynthesis of secondary metabolites(ko01110);;Porphyrin and chlorophyll metabolism(ko00860);;Metabolic pathways(ko01100)	Amino acids and derivatives
neg_6298	Dihydropteroate	0.145417	17.9732	11.9463	0.0966542	C00921	Metabolic pathways(ko01100);;Folate biosynthesis(ko00790)	Coenzyme
pos_2762	Paromomycin	1.37873	3.49133	1.58922	0.627582	C00832	Biosynthesis of secondary metabolites(ko01110)	--
neg_4933	Dopaquinone	1.20825	2.32502	1.23587	0.642248	C00822	Betalain biosynthesis(ko00965);;Tyrosine metabolism(ko00350);;Metabolic pathways(ko01100)	Amino acids and derivatives
neg_6427	Prostaglandin D2	1.72629	0.0472813	0.2493	9.10223	C00696	Arachidonic acid metabolism(ko00590);;Metabolic pathways(ko01100)	--
neg_7185	Indole-3-acetaldehyde	7.56547	1.18635	0.543403	3.46533	C00637	Metabolic pathways(ko01100);;Tryptophan metabolism(ko00380)	Alkaloids
neg_7179	2-Hydroxy-2,4-pentadienoate	2.74674	1.0959	0.679503	1.70309	C00596	Metabolic pathways(ko01100);;Phenylalanine metabolism(ko00360)	--
neg_11578	Testosterone	0.624466	0.45633	1.05478	1.44342	C00535	Metabolic pathways(ko01100)	Lipid
neg_10727	Folate	1.30399	2.04086	0.884745	0.565301	C00504	One carbon pool by folate(ko00670);;Folate biosynthesis(ko00790);;Metabolic pathways(ko01100)	Amino acids and derivatives
pos_4119	Biliverdin	1.05086	5.01647	2.10527	0.441016	C00500	Metabolic pathways(ko01100);;Porphyrin and chlorophyll metabolism(ko00860);;Biosynthesis of secondary metabolites(ko01110)	--
neg_5634	Allantoate	1.7956	0.329481	0.511713	2.78873	C00499	Metabolic pathways(ko01100);;Purine metabolism(ko00230)	Amino acids and derivatives
pos_5303	5,10-Methenyltetrahydrofolate	2.03995	0.653828	0.694958	2.16828	C00445	One carbon pool by folate(ko00670);;Metabolic pathways(ko01100);;Carbon metabolism(ko01200)	Coenzyme
neg_2009	2,5-Dioxopentanoate	0.207969	0.748729	2.79941	0.777571	C00433	Arginine and proline metabolism(ko00330);;Pentose and glucuronate interconversions(ko00040);;Ascorbate and aldarate metabolism(ko00053);;Metabolic pathways(ko01100)	Organic acid
pos_4135	Streptomycin	0.572296	0.800112	2.03923	1.4586	C00413	Metabolic pathways(ko01100);;Biosynthesis of secondary metabolites(ko01110)	--
neg_1943	Xanthine	0.345371	0.658617	1.66957	0.875504	C00385	Biosynthesis of secondary metabolites(ko01110);;Caffeine metabolism(ko00232);;Metabolic pathways(ko01100);;Purine metabolism(ko00230)	--
pos_1223	Thiamine	0.357775	3.2587	2.96274	0.325282	C00378	Sulfur relay system(ko04122);;Thiamine metabolism(ko00730);;ABC transporters(ko02010);;Metabolic pathways(ko01100)	--
neg_10642	dAMP	0.0865428	10.4767	9.70039	0.0801302	C00360	Metabolic pathways(ko01100);;Purine metabolism(ko00230)	Nucleotides and derivatives
neg_8719	L-Citrulline	0.38696	1.75587	1.72256	0.37962	C00327	Biosynthesis of secondary metabolites(ko01110);;Biosynthesis of amino acids(ko01230);;Arginine biosynthesis(ko00220);;Metabolic pathways(ko01100)	Amino acids and derivatives
neg_5523	Quinate	0.621809	2.52731	1.8593	0.457454	C00296	Metabolic pathways(ko01100);;Phenylalanine, tyrosine and tryptophan biosynthesis(ko00400)	Alkaloids
neg_7182	Hypoxanthine	3.45279	0.968852	0.612226	2.18185	C00262	Purine metabolism(ko00230);;Metabolic pathways(ko01100)	--
pos_1172	dADP	2.09228	1.04872	0.681513	1.35967	C00206	Metabolic pathways(ko01100);;Purine metabolism(ko00230)	--
pos_665	Niacinamide	1.63627	0.550543	0.786623	2.33793	C00153	Metabolic pathways(ko01100);;Nicotinate and nicotinamide metabolism(ko00760)	Coenzyme
neg_1944	L-Malic acid	0.300105	0.685128	2.05314	0.899332	C00149	Metabolic pathways(ko01100);;Carbon fixation in photosynthetic organisms(ko00710);;Carbon metabolism(ko01200);;Citrate cycle (TCA cycle)(ko00020);;Pyruvate metabolism(ko00620);;Biosynthesis of secondary metabolites(ko01110);;Glyoxylate and dicarboxylate metabolism(ko00630)	Organic acid
neg_5049	Phenol	0.631525	2.14247	2.36968	0.698501	C00146	Tyrosine metabolism(ko00350);;Metabolic pathways(ko01100)	Alcohols
pos_4678	N-Acetyl-D-glucosamine	0.478726	3.24084	3.54729	0.523993	C00140	Oxidative phosphorylation(ko00190);;Nitrogen metabolism(ko00910);;Glyoxylate and dicarboxylate metabolism(ko00630);;Sulfur metabolism(ko00920);;Alanine, aspartate and glutamate metabolism(ko00250);;Carbon metabolism(ko01200);;Tyrosine metabolism(ko00350);;Porphyrin and chlorophyll metabolism(ko00860);;Amino sugar and nucleotide sugar metabolism(ko00520);;Propanoate metabolism(ko00640);;ABC transp…	Carbohydrate
neg_9567	Fumarate	4.87328	0.663054	0.410225	3.01505	C00116	Galactose metabolism(ko00052);;ABC transporters(ko02010);;Carbon metabolism(ko01200);;Tyrosine metabolism(ko00350);;Alanine, aspartate and glutamate metabolism(ko00250);;Pentose and glucuronate interconversions(ko00040);;Glycerolipid metabolism(ko00561);;Oxidative phosphorylation(ko00190);;Arginine biosynthesis(ko00220);;Nicotinate and nicotinamide metabolism(ko00760);;Biosynthesis of secondary m…	Organic acid
neg_6257	L-Cysteine	2.07125	0.773499	0.682572	1.82777	C00097	Thiamine metabolism(ko00730);;Cysteine and methionine metabolism(ko00270);;Carbon metabolism(ko01200);;Sulfur metabolism(ko00920);;Sulfur relay system(ko04122);;Pantothenate and CoA biosynthesis(ko00770);;Cyanoamino acid metabolism(ko00460);;Glutathione metabolism(ko00480);;Penicillin and cephalosporin biosynthesis(ko00311);;Carbapenem biosynthesis(ko00332);;Biosynthesis of secondary metabolites(…	Amino acids and derivatives
neg_7692	GDP-glucose	26.7646	0.825278	0.524073	16.9962	C00096	Amino sugar and nucleotide sugar metabolism(ko00520);;Metabolic pathways(ko01100);;Starch and sucrose metabolism(ko00500);;Biosynthesis of secondary metabolites(ko01110);;N-Glycan biosynthesis(ko00510);;Ascorbate and aldarate metabolism(ko00053);;Fructose and mannose metabolism(ko00051)	Nucleotides and derivatives
neg_2607	Pyrocatechol	0.673356	2.19309	1.91197	0.587041	C00090	Metabolic pathways(ko01100)	--
pos_357	ITP	236.507	0.859565	0.14502	39.9019	C00081	Metabolic pathways(ko01100);;Purine metabolism(ko00230)	Nucleotides and derivatives
pos_2546	L-Phenylalanine	0.3471	2.33016	1.9928	0.296848	C00079	Biosynthesis of secondary metabolites(ko01110);;Biosynthesis of amino acids(ko01230);;Metabolic pathways(ko01100);;Cyanoamino acid metabolism(ko00460);;Phenylalanine, tyrosine and tryptophan biosynthesis(ko00400);;Aminoacyl-tRNA biosynthesis(ko00970);;Phenylalanine metabolism(ko00360);;Phenylpropanoid biosynthesis(ko00940);;ABC transporters(ko02010);;Tropane, piperidine and pyridine alkaloid bios…	--
neg_7191	L-Ascorbic acid	6.21744	1.17391	0.55565	2.94292	C00072	Metabolic pathways(ko01100);;Glutathione metabolism(ko00480);;Ascorbate and aldarate metabolism(ko00053);;Biosynthesis of secondary metabolites(ko01110)	Carbohydrate
neg_7849	Ascorbate	6.54232	1.38377	0.494765	2.3392	C00072	Metabolic pathways(ko01100);;Glutathione metabolism(ko00480);;Biosynthesis of secondary metabolites(ko01110);;Ascorbate and aldarate metabolism(ko00053)	Carbohydrate
pos_1173	CTP	2.49956e-10	1.06656e+10	1.06656e+10	2.49956e-10	C00063	Metabolic pathways(ko01100);;Mannose type O-glycan biosynthesis(ko00515);;Pyrimidine metabolism(ko00240)	Carbohydrate
pos_2909	L-Arginine	1.40886	0.334237	0.430436	1.81435	C00062	Biosynthesis of amino acids(ko01230);;Biosynthesis of secondary metabolites(ko01110);;Arginine and proline metabolism(ko00330);;Aminoacyl-tRNA biosynthesis(ko00970);;Metabolic pathways(ko01100);;Arginine biosynthesis(ko00220);;ABC transporters(ko02010);;D-Arginine and D-ornithine metabolism(ko00472);;Monobactam biosynthesis(ko00261)	Amino acids and derivatives
neg_7806	Glutathione	1.27508	0.612475	1.02376	2.13131	C00051	ABC transporters(ko02010);;Glutathione metabolism(ko00480);;Cysteine and methionine metabolism(ko00270);;Metabolic pathways(ko01100)	Amino acids and derivatives
pos_7345	L-Alanine	3.89647	1.22564	0.77441	2.46196	C00041	Alanine, aspartate and glutamate metabolism(ko00250);;Biosynthesis of various secondary metabolites - part 2(ko00998);;Carbon metabolism(ko01200);;Cysteine and methionine metabolism(ko00270);;ABC transporters(ko02010);;Cyanoamino acid metabolism(ko00460);;Aminoacyl-tRNA biosynthesis(ko00970);;Selenocompound metabolism(ko00450);;Metabolic pathways(ko01100);;Carbon fixation in photosynthetic organi…	Amino acids and derivatives
pos_11553	Glycocholate	0.766284	0.259336	0.379287	1.12071	C00025	Carbapenem biosynthesis(ko00332);;2-Oxocarboxylic acid metabolism(ko01210);;Glutathione metabolism(ko00480);;Arginine biosynthesis(ko00220);;C5-Branched dibasic acid metabolism(ko00660);;Aminoacyl-tRNA biosynthesis(ko00970);;Metabolic pathways(ko01100);;Butanoate metabolism(ko00650);;Biosynthesis of amino acids(ko01230);;Taurine and hypotaurine metabolism(ko00430);;Histidine metabolism(ko00340);;…	Amino acids and derivatives
pos_1100	NAD+	0.00875329	9.05753e+10	377.655	3.64969e-11	C00003	Oxidative phosphorylation(ko00190);;Metabolic pathways(ko01100);;Thiamine metabolism(ko00730);;Nicotinate and nicotinamide metabolism(ko00760)	Alkaloids
neg_1030	4-Hydroxy-1H-indole-3-carbaldehyde	0.759038	1.83955	0.9108	0.375815	--	--	--
neg_10357	Lys-Asn-OH	0.406967	1.00494	1.47108	0.595737	--	--	--
neg_10361	Xylotriose	2.66034	1.3336	0.376825	0.751709	--	--	--
neg_10364	Rutaevin	1.09915	2.12995	1.04846	0.541049	--	--	--
neg_10513	Ingenol	0.720843	0.452356	0.595174	0.948428	--	--	--
neg_10861	Handelin	0.412459	1.23575	1.58953	0.530543	--	--	--
neg_10971	4-Androsten-17.beta.-ol-3-one glucosiduronate	0.296933	3.07313	2.31363	0.223549	--	--	--
neg_11086	Leu-TyrMe-OH	0.497426	2.51282	3.34655	0.662467	--	--	--
neg_11187	Phe Ser Tyr Asp	0.150562	9.27554	3.66523	0.0594945	--	--	--
neg_11491	13,14-dihydro-19(R)-hydroxyPGE1	0.398773	1.09963	2.33253	0.845873	--	--	--
neg_11761	7beta-Hydroxylathyrol	4.95111	1.20271	0.644996	2.65521	--	--	--
neg_12034	Gelcohol	0.320804	0.618974	2.07352	1.07467	--	--	--
neg_12120	Isomucronulatol 7-O-glucoside	12.7101	1.29306	0.396979	3.90211	--	--	--
neg_1219	Muramic acid	1.67139	2.3301	1.07737	0.772802	--	--	--
neg_12326	cis-[8]-Shogaol	0.0737278	1.29957	2.52984	0.143525	--	--	--
neg_1258	L-Erythrulose	1.40004	2.0653	1.36352	0.92431	--	--	--
neg_1271	Gluconic acid	0.276166	0.870097	1.82403	0.578943	--	--	--
neg_1295	Lactobionic acid	1.35369	2.53154	1.82037	0.973408	--	--	--
neg_13162	Furanodienone	0.206944	1.07739	3.72573	0.715635	--	--	Terpenoids
neg_13720	9-OxoOTrE	1.00256	2.07695	1.33042	0.6422	--	--	--
neg_13998	Picfeltarraenin IA	0.320974	0.657346	0.739051	0.360869	--	--	--
neg_1417	Nifuratel	3.12207	1.47229	0.600138	1.27262	--	--	--
neg_14348	Tridecanedioic acid	1.75409	1.06599	1.30461	2.14675	--	--	Lipid
neg_14473	2-Desoxy-4-epi-pulchellin	18.9166	1.97215	1.49973	14.3852	--	--	--
neg_14489	Oxytocin	2.56224	0.453483	0.785328	4.43721	--	--	--
neg_14569	Maslinic Acid	8.05144	1.86579	0.626686	2.70434	--	--	--
neg_14633	(R)-4-((3S,5R,8R,9S,10S,13R,14S,17R)-3-hydroxy-4,4,10,13,14-pentamethyl-7,11-dioxohexadecahydro-1H-cyclopenta[a]phenanthren-17-yl)pentanoic acid	1.8951	1.22091	1.32067	2.04995	--	--	--
neg_14675	Ganoderenic acid A	0.752557	0.903617	2.00454	1.66943	--	--	Terpenoids
neg_14779	25-O-Methylalisol A	3.58416	0.558585	1.40016	8.98413	--	--	--
neg_14981	Proscillaridin A	42.8765	0.45129	0.534494	50.7816	--	--	--
neg_15245	Ginsenoside Rc	0.578243	0.110518	0.102685	0.537262	--	--	Terpenoids
neg_15563	Fuziline	0.393073	0.97006	1.3338	0.540464	--	--	--
neg_15710	Neoandrographolide	9.08353	0.939227	0.236012	2.28254	--	--	--
neg_1807	Norepinephrine (noradrenaline)	0.449386	1.94191	1.92569	0.445632	--	--	--
neg_1964	Lysyl-Serine	4.84503	0.91077	0.628739	3.34471	--	--	Amino acids and derivatives
neg_2059	HYDROXYCITRIC ACID	1.75261	0.625356	0.448796	1.25778	--	--	Organic acid
neg_2400	Leucyl-Glutamate	2.177	0.933299	0.69319	1.61692	--	--	--
neg_3140	Deslanoside	0.919	0.273668	0.356566	1.19738	--	--	--
neg_3171	Peimine	2.76404	0.283906	1.67415	16.2991	--	--	--
neg_4218	1-Palmitoyl Lysophosphatidic Acid	0.258962	0.538125	1.41737	0.68208	--	--	--
neg_4694	Adifoline	0.594075	2.19874	1.642	0.443651	--	--	--
neg_4922	Toddalolactone	0.430731	2.2143	3.02964	0.589335	--	--	--
neg_5105	Asperulosidic acid	0.525522	3.42988	3.2182	0.493088	--	--	--
neg_5291	Ginkgolide J	0.982844	2.31787	1.16251	0.492938	--	--	Terpenoids
neg_5636	Serinyl-Threonine	2.9985	1.79271	1.30429	2.18157	--	--	Amino acids and derivatives
neg_5971	4-Ethynylaniline	1.34893	2.85912	1.46495	0.691162	--	--	--
neg_6090	Lysyl-Asparagine	0.281181	1.37277	0.637897	0.130659	--	--	Amino acids and derivatives
neg_6443	Demoxepam	0.576913	2.16863	1.89525	0.504186	--	--	--
neg_6890	Phenylalanyl-Glutamate	0.392583	1.30871	1.59268	0.477767	--	--	Amino acids and derivatives
neg_6917	Bruceine A	2.02257	1.37663	0.848127	1.24609	--	--	--
neg_7198	ETHYL 1-BENZYL-3-HYDROXY- 2-OXO[5H]PYRROLE-4-CARBOXYLATE	5.65347	1.20659	0.623261	2.92029	--	--	--
neg_7498	Rosolic Acid	0.370447	0.961362	1.88497	0.726345	--	--	--
neg_7810	Naringenin-7-O-Glucoside	1.0566	0.454244	0.691125	1.6076	--	--	--
neg_7853	1-Methyladenosine	5.67206	1.81407	0.570654	1.78427	--	--	--
neg_7914	m-CRESYL ACETATE	3.9212	0.978589	0.892335	3.57559	--	--	--
neg_8139	Chrysin-7-O-glucuronide	0.547095	2.56459	1.56968	0.334856	--	--	--
neg_8157	Nystatin	0.105795	4.12032	4.97796	0.127816	--	--	--
neg_8358	Tracheloside	2.39382	0.903883	0.641201	1.69814	--	--	--
neg_8854	Arginyl-Tryptophan	1.09147	20.906	12.7261	0.66441	--	--	Amino acids and derivatives
neg_9050	L-Aspartic Acid 4-Benzyl Ester	15.4016	0.872886	0.398671	7.03434	--	--	--
neg_9081	Doxycycline	0.500652	1.76657	2.00257	0.567534	--	--	--
neg_9102	Lithospermoside	3.31866	0.985449	0.617034	2.07796	--	--	--
neg_9155	6''-O-Acetyldaidzin	0.568812	1.98434	2.74938	0.788112	--	--	--
neg_9225	Hydroxyisovalerylshikonin	4.90169	0.702146	0.555807	3.88009	--	--	--
neg_9450	SAPPANONE A DIMETHYL ETHER	0.421619	0.658221	1.28824	0.825175	--	--	--
neg_9558	(锟斤拷)-Praeruptorin A	0.356203	1.37553	1.92691	0.498986	--	--	--
neg_9583	3-Indolepropionic acid	9.76434	0.623722	0.358182	5.60733	--	--	Alkaloids
neg_9731	MUNDOSERONE	2.10967	1.65086	1.00114	1.27938	--	--	--
neg_9732	Tryptophyl-Asparagine	2.04717	1.72461	1.04446	1.23981	--	--	--
neg_9733	Noricaritin	2.0129	1.87031	1.02883	1.10727	--	--	--
pos_10042	3alpha,17alpha-Dihydroxy-5beta-pregnan-20-one	1.12919	2.75757	1.0432	0.427175	--	--	--
pos_10116	LARIXOL ACETATE	0.435991	1.06528	2.10731	0.862467	--	--	--
pos_10377	Sebacic acid	1.17203	2.04149	1.02595	0.589002	--	--	--
pos_1071	Tyr Cys Gly Ser	0.306229	0.902724	2.1188	0.718757	--	--	--
pos_10794	Ibogamine	2.7027	1.62541	1.17993	1.96197	--	--	--
pos_11075	Gln Tyr Phe Trp	0.203722	0.843655	1.51425	0.365656	--	--	--
pos_11425	9alpha-Fluoro-11beta,16alpha,17alpha,21-tetrahydroxypregn-4-ene-3,20-dione	1.66895	0.212159	0.138186	1.08704	--	--	--
pos_11532	Echinacoside	1.3985	0.187023	0.127753	0.955304	--	--	--
pos_1170	Disodium 5'-inosinate	0.15309	98.183	14.2251	0.0221801	--	--	--
pos_1177	Acadesine (Drug)	0.726921	0.484851	1.14255	1.71299	--	--	--
pos_1189	Prostratin	0.360811	0.860791	1.90579	0.798836	--	--	--
pos_1384	25-Hydroxy-6,19-dihydro-6,19-ethanovitamin D3	4.61146	0.949156	0.765711	3.7202	--	--	--
pos_1649	Deserpidine	1.24922	0.485487	0.640554	1.64823	--	--	--
pos_1830	(2R,3S,4R,7S,10S)-4-ethyl-2,3,7,10-tetramethyldodecahydrocyclopenta[b]quinolizin-2-ol	1.38306	0.560503	0.496596	1.22537	--	--	--
pos_2510	Plantagoside	0.538952	1.10581	2.38024	1.16009	--	--	--
pos_2553	Isoquinoline N-oxide	0.488617	0.977311	1.31058	0.655239	--	--	--
pos_2568	1-Anilino-9,10-dioxo-2-anthroic acid	0.699978	3.11499	2.54646	0.572222	--	--	--
pos_261	Coniine	0.340215	1.505	2.18473	0.493875	--	--	Alkaloids
pos_2782	2'-O-Methyluridine	0.446301	3.40024	3.64658	0.478634	--	--	Alkaloids
pos_2904	8-Epideoxyloganic acid	2.78831	0.396644	0.25134	1.76686	--	--	Terpenoids
pos_2916	Glu Ile Gly	1.86299	0.321972	0.396315	2.29315	--	--	--
pos_2934	Met Gly Leu Phe	0.389354	0.679444	1.83815	1.05335	--	--	--
pos_2943	Isobarbaloin	0.289506	0.798138	1.00848	0.365801	--	--	--
pos_2994	Sodium 2-O-L-rhamnopyranosyl-4-deoxy-alpha-L-threo-hex-4-eno-pyranosiduronate	0.870268	2.88236	1.91901	0.579405	--	--	--
pos_3044	3-Buten-1-amine	1.43322	0.41775	0.497546	1.70698	--	--	--
pos_3072	Brassica oleracea Alkaloid	1.63663	2.7899	1.0371	0.608394	--	--	--
pos_3223	Tyrosyl-Serine	5.74964	1.18361	0.262061	1.27302	--	--	--
pos_3323	Methyl 3,4,5-trimethoxycinnamate	0.682718	0.437931	0.968168	1.50934	--	--	--
pos_3589	5-O-Feruloylquinic acid	1.22812	2.09653	1.0295	0.603071	--	--	Alcohols
pos_3707	Glu Ile Leu	0.673406	0.468547	0.973024	1.39845	--	--	--
pos_3785	Loteprednol Etabonate	0.251482	0.995415	2.20774	0.557765	--	--	Lipid
pos_4144	Isoquinoline	4.14406	1.35892	0.635048	1.9366	--	--	--
pos_4291	Pro Met Phe Gly	0.473547	1.01822	1.5938	0.741235	--	--	--
pos_4360	1-Methylpiperazine	0.818939	0.452874	0.719114	1.30039	--	--	--
pos_4387	5-O-Methylvisammioside	0.609461	1.3761	2.01882	0.894116	--	--	--
pos_4554	2-Methylcyclopentane-1,3-dione	2.46492	1.56394	0.838155	1.32101	--	--	--
pos_4582	Methylergonovine	1.05459	0.210593	0.190037	0.951648	--	--	Alkaloids
pos_4597	2-Aminobenzimidazole	2.15239	1.18235	0.695508	1.26613	--	--	--
pos_4625	Glycyl-Isoleucine	2.01132	0.831979	0.639548	1.54611	--	--	--
pos_4945	Ser Phe Asp Trp	0.60116	1.39903	2.25879	0.970597	--	--	--
pos_4966	N4-acetyl-2'-O-methylcytidine	0.761846	3.6377	2.56177	0.536514	--	--	--
pos_5125	Quinacridone	0.168981	2.29509	3.21369	0.236615	--	--	--
pos_5153	Ser His Glu Met	2.04072	1.413	0.922769	1.33271	--	--	--
pos_5242	Megastigmatrienone	3.51177	0.831976	0.785326	3.31486	--	--	--
pos_5281	Robinetinidol 3-O-gallate	0.932658	2.27833	0.924011	0.378253	--	--	--
pos_5726	2,2,6,7-Tetramethylbicyclo[4.3.0]nona-1(9),4-dien-8-one	0.560428	2.30827	2.25493	0.547477	--	--	--
pos_5748	Didanosine	2.6725	1.45795	0.968425	1.77517	--	--	--
pos_5827	Sulindac	0.453175	0.726889	1.21419	0.756978	--	--	--
pos_5981	Hetacillin	0.669929	8.6319	2.37411	0.184257	--	--	--
pos_6062	3-methyl-2-Quinoxalinone	1.30917	2.47315	0.863783	0.457247	--	--	--
pos_6063	Stavudine	1.32786	2.45358	0.87172	0.471769	--	--	--
pos_6064	Glu Gln	1.43168	2.67216	0.8457	0.453106	--	--	--
pos_6120	PE(18_1(9Z)_0_0)	3.15515	1.6272	1.73815	3.37027	--	--	--
pos_6148	Cytarabine	0.0840023	61.3178	9.72067	0.0133168	--	--	Alkaloids
pos_6150	Ser Ser Ser Lys	0.00266898	341.422	254.089	0.00198627	--	--	--
pos_616	D-(+)-Turanose	2.10677	1.79136	1.17214	1.37852	--	--	Lipid
pos_6232	Tyr Met Pro	0.650871	1.88675	1.15324	0.397835	--	--	--
pos_6261	Pioglitazone	1.07653	2.11216	0.735062	0.37465	--	--	--
pos_6310	Epigallocatechin 3-O-cinnamate	1.08285	4.21076	1.17494	0.302153	--	--	Phenol ethers
pos_6338	Pro Met Tyr	1.38415	2.35061	0.833495	0.490803	--	--	--
pos_6418	2-Indanone oxime	0.666965	0.392312	0.460302	0.782555	--	--	--
pos_6422	5-Hydroxyindoleacetic acid	0.703737	0.394952	0.462203	0.823566	--	--	--
pos_6440	Tropone	0.700219	0.389883	0.438138	0.786885	--	--	--
pos_6494	Dihydrocapsaicin	1.33075	0.563696	0.460543	1.08723	--	--	--
pos_7149	Pro Gly Pro Ser	1.88198	0.701187	0.462938	1.24252	--	--	--
pos_7153	Asp Met Asn Trp	0.556446	2.31873	1.15107	0.276233	--	--	--
pos_7202	Isoliquiritin apioside	1.75502	3.39083	0.664284	0.343818	--	--	Flavonoids
pos_7212	Maltitol	1.06966	3.71758	0.761102	0.218993	--	--	Lipid
pos_7225	Didymin	1.56799	4.67727	0.737843	0.247352	--	--	--
pos_7246	Tocopheronic acid	0.345961	2.16224	2.282	0.365122	--	--	--
pos_7289	Glaucarubin	1.93055	3.02232	0.518667	0.331307	--	--	--
pos_729	Citicoline (sodium)	0.541493	2.80354	2.96569	0.572812	--	--	--
pos_7315	(-)-Syringaresnol-4-O-锟斤拷-D-apiofuranosyl-(1锟斤拷2)-锟斤拷-D-glucopyranoside	1.7164	3.9692	0.635093	0.274632	--	--	--
pos_7484	TyrMe-TyrMe-OH	3.68424	1.0846	0.42168	1.4324	--	--	--
pos_7486	Baohuoside I	3.03618	1.38166	0.48739	1.07103	--	--	--
pos_7490	Lys Cys Met Met	4.2769	1.36845	0.407638	1.27401	--	--	--
pos_7530	Credazine	1.00483	0.381291	0.228979	0.60344	--	--	--
pos_791	2-Methyl-1-Pyrroline	0.34998	2.75958	3.16767	0.401735	--	--	--
pos_7919	C16 Sphinganine	1.12819	0.309133	0.383252	1.39869	--	--	--
pos_8112	3-Deoxyestradiol	0.520758	0.998564	2.09731	1.09376	--	--	--
pos_8450	3,4-Dihydrocadalene	0.366888	1.60349	2.47634	0.566601	--	--	--
pos_8585	15(R)-15-methyl Prostaglandin A2	0.316535	3.64429	3.03386	0.263515	--	--	--
pos_8706	Picroside III	0.938063	564.432	23.0606	0.0383258	--	--	--
pos_8815	3-methoxy Limaprost	0.500471	1.17736	2.25243	0.957458	--	--	--
pos_8865	Gly Val Gly His	1.1207	0.451272	0.493979	1.22676	--	--	--
pos_9004	Dexmedetomidine	1.01152	2.00442	1.42447	0.718852	--	--	Other
pos_9008	Ginsenoyne J	1.07896	2.21291	1.28476	0.626418	--	--	--
pos_9064	Eicosapentaenoic Acid methyl ester	0.457794	1.61477	2.24144	0.635455	--	--	--
pos_9459	Glycerol 1-myristate	0.404878	3.0715	2.98523	0.393507	--	--	--
pos_9499	Schisandrin	1.0067	0.432916	0.443283	1.0308	--	--	--
pos_9550	4-hydroxy Nonenal Alkyne	1.09901	2.30118	1.57755	0.753416	--	--	--
pos_9552	2,4,6-undecatrienal	0.95179	2.1154	1.56206	0.702822	--	--	--
pos_9554	5-(2-hydroxyethyl)isolongifol-5-ene	1.03916	2.44072	1.66503	0.708901	--	--	--
pos_959	Atractylodin	0.658733	1.61746	2.1203	0.863518	--	--	--
pos_9954	Methyl palmitoleate	0.834067	2.23533	1.62565	0.606578	--	--	--
