# Supplementary material for: Combining transcriptomics and metabolomics to identify key response genes for aluminum toxicity in the root system of Brassica napus L. seedlings
Source: Theor Appl Genet. 2023 Jul 7;136(8):169. doi: 10.1007/s00122-023-04412-z (PMC10328865; doi:10.1007/s00122-023-04412-z)
Supplement: Supplementary file 7 — Supplementary file7 (XLSX 31 KB) [file 122_2023_4412_MOESM7_ESM.xlsx]

## Sheet: Table S8
	Table S8 Screening of hub genes based on QTGs, DEGs and DAMs
Functional classification	ID	Gene accession	QTL	RT. FPKM	RCK. FPKM	ST. FPKM	SCK. FPKM	Descriptions	KEGG_annotation	KEGG_pathway_annotation
Carbohydrate, lipid, amino acid and nucleotide metabolism	BnaA05g25330D	AT3G14150	qRRL-A05-1;qRRT-A05-1	0.121034	0.27003	0.314465	2.25392	Aldolase-type TIM barrel family protein	Glyoxylate and dicarboxylate metabolism (ko00630);; Carbon metabolism (ko01200);; Peroxisome (ko04146)	K11517|2.9e-198|bna:106452248|K11517 (S)-2-hydroxy-acid oxidase [EC:1.1.3.15] | (RefSeq) peroxisomal (S)-2-hydroxy-acid oxidase GLO3 isoform X2
	BnaA05g03980D	AT3G60120	qRRD-A05-1	28.4576	14.0861	61.4333	6.52128	beta glucosidase 27 (BGLU27)	Cyanoamino acid metabolism (ko00460);; Starch and sucrose metabolism (ko00500);; Phenylpropanoid biosynthesis (ko00940)	K01188|0.0e+00|bna:106392366|K01188 beta-glucosidase [EC:3.2.1.21] | (RefSeq) beta-glucosidase 27-like
	BnaA05g03040D	AT2G42790	qRRD-A05-1	3.22026	3.34761	0.927142	4.57652	citrate synthase 3 (CSY3)	Citrate cycle (TCA cycle) (ko00020);; Glyoxylate and dicarboxylate metabolism (ko00630);; Carbon metabolism (ko01200);; 2-Oxocarboxylic acid metabolism (ko01210);; Biosynthesis of amino acids (ko01230)	K01647|8.1e-38|boe:106342475|K01647 citrate synthase [EC:2.3.3.1] | (RefSeq) citrate synthase 3, peroxisomal
	BnaC02g34140D	AT2G01900	qRRD-C02-2	0.248889	0.583947	0	3.14012	DNAse I-like superfamily protein	Inositol phosphate metabolism (ko00562);; Phosphatidylinositol signaling system (ko04070)	K01099|8.8e-110|gmx:100798039|K01099 inositol polyphosphate 5-phosphatase INPP5B/F [EC:3.1.3.36] | (RefSeq) type IV inositol polyphosphate 5-phosphatase 9 isoform X2
	BnaA05g27840D	AT3G11170	qRRL-A05-2;qRRD-A05-2	25.957	102.228	14.9847	17.6235	fatty acid desaturase 7 (FAD7)	--	K10257|2.7e-268|bna:111197728|K10257 acyl-lipid omega-3 desaturase [EC:1.14.19.25 1.14.19.35 1.14.19.36] | (RefSeq) omega-3 fatty acid desaturase, chloroplastic isoform X1
	BnaA05g27820D	AT3G11170	qRRL-A05-2;qRRD-A05-2	0	2.37187	0	0.511041	fatty acid desaturase 7 (FAD7)	--	K10257|6.6e-72|bna:106418556|K10257 acyl-lipid omega-3 desaturase [EC:1.14.19.25 1.14.19.35 1.14.19.36] | (RefSeq) omega-3 fatty acid desaturase, chloroplastic-like
	BnaA05g10880D	AT2G32430	qRRD-A05-4	2.51581	9.84475	3.37205	5.26009	Galactosyltransferase family protein	--	K20855|9.8e-244|bna:106451318|K20855 beta-1,3-galactosyltransferase 1/2/3/4/5/7/8 [EC:2.4.1.-] | (RefSeq) probable beta-1,3-galactosyltransferase 3 isoform X1
	BnaA05g25220D	AT3G14225	qRRL-A05-1;qRRT-A05-1	25.3318	112.61	68.2162	71.0151	GDSL-motif lipase 4 (GLIP4)	Glycerolipid metabolism (ko00561)	K00679|6.2e-35|cic:CICLE_v10027727mg|K00679 phospholipid:diacylglycerol acyltransferase [EC:2.3.1.158] | (RefSeq) hypothetical protein
	BnaC02g34260D	AT2G02010	qRRD-C02-2	8.98138	6.07521	34.7131	0.660617	glutamate decarboxylase 4 (GAD4)	Alanine, aspartate and glutamate metabolism (ko00250);; beta-Alanine metabolism (ko00410);; Taurine and hypotaurine metabolism (ko00430);; Butanoate metabolism (ko00650)	K01580|5.4e-289|bna:111212508|K01580 glutamate decarboxylase [EC:4.1.1.15] | (RefSeq) glutamate decarboxylase 4 isoform X1
	BnaA05g19470D	AT3G21760	qRRL-A05-3;qRRD-A05-3	0.441764	0.078918	0.817969	0.037445	HYPOSTATIN RESISTANCE 1 (HYR1)	--	K22950|5.9e-102|fve:101295404|K22950 acylphloroglucinol glucosyltransferase [EC:2.4.1.358] | (RefSeq) anthocyanidin 3-O-glucosyltransferase 2-like
	BnaA05g19530D	AT3G21720	qRRL-A05-3;qRRD-A05-3	3.69287	11.97	2.98252	4.07104	isocitrate lyase (ICL)	Glyoxylate and dicarboxylate metabolism (ko00630);; Carbon metabolism (ko01200)	K01637|0.0e+00|bna:106445986|K01637 isocitrate lyase [EC:4.1.3.1] | (RefSeq) isocitrate lyase-like
	BnaC02g32200D	AT5G46280	qRRD-C02-2	0.487752	0.148907	0.961959	0.11609	MINICHROMOSOME MAINTENANCE 3 (MCM3)	DNA replication (ko03030)	K02541|0.0e+00|boe:106323056|K02541 DNA replication licensing factor MCM3 [EC:3.6.4.12] | (RefSeq) DNA replication licensing factor MCM3-like
	BnaA05g23530D	AT3G16150	qRRL-A05-1;qRRD-A05-3;qRRT-A05-1	309.857	202.126	343.493	47.4115	N-terminal nucleophile aminohydrolases (Ntn hydrolases) superfamily protein	Alanine, aspartate and glutamate metabolism (ko00250);; Cyanoamino acid metabolism (ko00460)	K13051|6.9e-184|brp:103869850|K13051 L-asparaginase / beta-aspartyl-peptidase [EC:3.5.1.1 3.4.19.5] | (RefSeq) probable isoaspartyl peptidase/L-asparaginase 2
	BnaA06g35360D	AT5G47650	qRRD-A06	1.91258	0	0.589195	0.11773	nudix hydrolase homolog 2 (NUDT2)	--	K22763|8.2e-40|lja:Lj2g3v1989220.3|K22763 deubiquitinase DESI2 [EC:3.4.19.12] | (RefSeq) Lj2g3v1989220.3; -
	BnaA05g24610D	AT3G14940	qRRL-A05-1;qRRT-A05-1	0.943086	5.98899	2.76941	5.11165	phosphoenolpyruvate carboxylase 3 (PPC3)	Pyruvate metabolism (ko00620);; Carbon fixation in photosynthetic organisms (ko00710);; Carbon metabolism (ko01200)	K01595|0.0e+00|brp:103869972|K01595 phosphoenolpyruvate carboxylase [EC:4.1.1.31] | (RefSeq) phosphoenolpyruvate carboxylase 3
	BnaA03g24880D	AT4G11850	qRRL-A03	0.15072	0.465695	0.329331	2.25366	phospholipase D gamma 1 (PLDGAMMA1)	Glycerophospholipid metabolism (ko00564);; Ether lipid metabolism (ko00565);; Endocytosis (ko04144)	K01115|0.0e+00|bna:106438788|K01115 phospholipase D1/2 [EC:3.1.4.4] | (RefSeq) phospholipase D gamma 1-like isoform X1
	BnaA05g24370D	AT3G15240	qRRL-A05-1;qRRT-A05-1	1.3884	0.806533	1.14244	4.35169	Serine/threonine-protein kinase WNK (With No Lysine)-related	--	--
	BnaA05g03300D	AT5G09950	qRRD-A05-1	0.260181	1.14406	0.495261	0.460459	Tetratricopeptide repeat (TPR)-like superfamily protein	--	K22733|2.7e-126|cit:102612526|K22733 magnesium transporter | (RefSeq) uncharacterized protein LOC102612526
	BnaA05g21180D	AT3G18950	qRRL-A05-3;qRRD-A05-3;qRRT-A05-2	5.7558	20.658	8.21768	7.61161	Transducin/WD40 repeat-like superfamily protein	--	K14963|1.0e-31|var:108321830|K14963 COMPASS component SWD3 | (RefSeq) myosin heavy chain kinase B-like
	BnaA05g04320D	AT2G44790	qRRD-A05-1	4.87392	12.7974	12.6339	74.9961	uclacyanin 2 (UCC2)	--	--
Cell wall modification	BnaA05g10500D	AT2G33100	qRRD-A05-4	0.048192	0.935401	0.029438	0.246081	cellulose synthase-like D1 (CSLD1)	--	K20924|0.0e+00|bna:106401091|K20924 cellulose synthase-like protein [EC:2.4.1.-] | (RefSeq) cellulose synthase-like protein D1
	BnaC02g34110D	AT2G01850	qRRD-C02-2	0	0	4.36316	0.622858	endoxyloglucan transferase A3 (EXGT-A3)	--	K08235|1.4e-92|bna:106348789|K08235 xyloglucan:xyloglucosyl transferase [EC:2.4.1.207] | (RefSeq) probable xyloglucan endotransglucosylase/hydrolase protein 27
	BnaA05g24160D	AT3G15370	qRRL-A05-1;qRRT-A05-1	0	0	0	1.71152	expansin 12 (EXPA12)	--	K20628|2.9e-73|cpap:110810082|K20628 expansin | (RefSeq) expansin-A1-like
	BnaA05g09030D	AT1G30620	qRRD-A05-1	2.9002	5.35001	4.27265	16.5465	MURUS 4 (MUR4)	Amino sugar and nucleotide sugar metabolism (ko00520)	K12448|4.0e-240|brp:103867413|K12448 UDP-arabinose 4-epimerase [EC:5.1.3.5] | (RefSeq) putative UDP-arabinose 4-epimerase 2 isoform X2
	BnaA05g04610D	AT2G45220	qRRD-A05-1	13.0692	4.31283	38.2618	5.09663	Plant invertase/pectin methylesterase inhibitor superfamily	Pentose and glucuronate interconversions (ko00040)	K01051|3.5e-255|bna:106450918|K01051 pectinesterase [EC:3.1.1.11] | (RefSeq) probable pectinesterase/pectinesterase inhibitor 17
	BnaA05g03610D	AT2G43920	qRRD-A05-1	8.13474	0.872937	3.42265	0.890035	S-adenosyl-L-methionine-dependent methyltransferases superfamily protein	--	K21552|1.1e-130|bna:106360882|K21552 methyl halide transferase [EC:2.1.1.165] | (RefSeq) thiocyanate methyltransferase 1-like
	BnaC02g35220D	AT2G43940	qRRD-C02-1	1.58568	0.58667	2.71041	0.563666	S-adenosyl-L-methionine-dependent methyltransferases superfamily protein	--	K21552|1.8e-84|boe:106308939|K21552 methyl halide transferase [EC:2.1.1.165] | (RefSeq) probable thiol methyltransferase 2
Growth and development	BnaA05g24020D	AT3G15520	qRRL-A05-1;qRRD-A05-3;qRRT-A05-1	0.402966	1.1417	0.306967	0.195044	Cyclophilin-like peptidyl-prolyl cis-trans isomerase family protein	--	--
	BnaA05g26170D	AT2G17600	qRRL-A05-1;qRRT-A05-1	20.7506	2.76034	4.28164	3.29342	Cysteine/Histidine-rich C1 domain family protein	--	--
	BnaA05g03940D	AT5G43520	qRRD-A05-1	0	1.33117	0.194888	64.7226	Cysteine/Histidine-rich C1 domain family protein	--	--
	BnaA05g06770D	AT2G37820	qRRD-A05-1	0	0.108722	0.062289	1.84696	Cysteine/Histidine-rich C1 domain family protein	--	--
	BnaA05g08150D	AT2G36120	qRRD-A05-1	35.1036	101.625	37.2954	162.157	DEFECTIVELY ORGANIZED TRIBUTARIES 1 (DOT1)	--	--
	BnaA05g05080D	AT3G61150	qRRD-A05-1	0.074311	0.327848	0.078285	0.539426	homeodomain GLABROUS 1 (HDG1)	--	K09338|0.0e+00|brp:103866919|K09338 homeobox-leucine zipper protein | (RefSeq) homeobox-leucine zipper protein HDG1 isoform X1
	BnaA05g23310D	AT3G16490	qRRL-A05-1;qRRD-A05-3;qRRT-A05-1	1.41836	0	2.5607	0.681468	IQ-domain 26 (IQD26)	--	--
	BnaA05g21020D	AT3G19150	qRRL-A05-3;qRRD-A05-3	5.44332	14.0697	1.95331	0.969396	KIP-related protein 6 (KRP6)	--	--
	BnaA05g23860D	AT3G15670	qRRL-A05-1;qRRD-A05-3;qRRT-A05-1	2.10536	11.9255	0.580423	0.283893	Late embryogenesis abundant protein (LEA) family protein	--	--
	BnaA05g11460D	AT2G31160	qRRD-A05-4	0.419674	1.60899	0.413005	0.657037	LIGHT SENSITIVE HYPOCOTYLS 3 (LSH3)	MAPK signaling pathway - plant (ko04016);; Plant hormone signal transduction (ko04075);; Plant-pathogen interaction (ko04626)	K13413|2.1e-48|sbi:110435403|K13413 mitogen-activated protein kinase kinase 4/5 [EC:2.7.12.2] | (RefSeq) mitogen-activated protein kinase kinase 5-like
	BnaC02g34700D	AT2G02570	qRRD-C02-1	4.1038	0.5783	0.968585	0.293895	nucleic acid binding	Spliceosome (ko03040)	K12839|9.8e-140|brp:103853985|K12839 survival of motor neuron-related-splicing factor 30 | (RefSeq) survival of motor neuron-related-splicing factor 30 isoform X1
	BnaA05g02750D	AT2G42320	qRRD-A05-1	0.046494	0.239216	0.237792	1.10219	nucleolar protein gar2-related	--	--
	BnaA05g06080D	AT2G39220	qRRD-A05-1	8.09009	26.0354	7.80623	11.2006	PATATIN-like protein 6 (PLP6)	--	--
	BnaC02g34830D	AT2G02850	qRRD-C02-1	42.8702	3.38026	9.88322	2.57461	plantacyanin (ARPN)	--	--
	BnaA05g26620D	AT3G12540	qRRL-A05-1;qRRT-A05-1	0	0.201048	0.084246	1.19467	Protein of unknown function, DUF547	--	--
	BnaA05g08530D	AT2G35510	qRRD-A05-1	0.019005	0.658743	0.182554	0.395281	similar to RCD one 1 (SRO1)	--	--
Plant hormone signaling pathway	BnaC02g29610D	AT5G42650	qRRD-C02-2	64.2711	179.359	31.062	46.2476	allene oxide synthase (AOS)	alpha-Linolenic acid metabolism (ko00592)	K01723|2.0e-305|bna:106446378|K01723 hydroperoxide dehydratase [EC:4.2.1.92] | (RefSeq) allene oxide synthase, chloroplastic-like
	BnaC01g04630D	AT5G51470	qRRV-C01	0.061729	0	0.037426	0.63675	Auxin-responsive GH3 family protein	Plant hormone signal transduction (ko04075)	K14487|0.0e+00|bna:106365198|K14487 auxin responsive GH3 gene family | (RefSeq) 4-substituted benzoates-glutamate ligase GH3.12-like
	BnaC02g28720D	AT5G42750	qRRD-C02-2	1.49365	0.116459	0.802247	0.303659	BRI1 kinase inhibitor 1 (BKI1)	Plant hormone signal transduction (ko04075)	K14499|8.7e-169|boe:106326674|K14499 BRI1 kinase inhibitor 1 | (RefSeq) BRI1 kinase inhibitor 1
	BnaA05g08660D	AT3G63060	qRRD-A05-1	0.459643	5.64279	2.17841	2.55519	EID1-like 3 (EDL3)	--	--
	BnaA05g10890D	AT2G32440	qRRD-A05-4	0.555109	1.611	0.309419	0.454835	ent-kaurenoic acid hydroxylase 2 (KAO2)	Diterpenoid biosynthesis (ko00904)	K04123|6.0e-288|brp:103867649|K04123 ent-kaurenoic acid monooxygenase [EC:1.14.14.107] | (RefSeq) ent-kaurenoic acid oxidase 2
	BnaA05g24390D	AT3G15210	qRRL-A05-1;qRRT-A05-1	1.73839	23.3729	13.9624	18.6339	ethylene responsive element binding factor 4 (ERF4)	--	K09286|1.5e-101|brp:103869948|K09286 EREBP-like factor | (RefSeq) LOW QUALITY PROTEIN: ethylene-responsive transcription factor 4
	BnaA05g09200D	AT2G34600	qRRD-A05-1	0.795913	3.12331	0.380006	0.239475	jasmonate-zim-domain protein 7 (JAZ7)	--	--
	BnaA05g10920D	AT2G32510	qRRD-A05-4	1.90669	5.54529	0.993353	0.863563	MAPKKK17	MAPK signaling pathway - plant (ko04016)	K20716|1.3e-202|bna:106454820|K20716 mitogen-activated protein kinase kinase kinase 17/18 | (RefSeq) mitogen-activated protein kinase kinase kinase 3-like
	BnaA05g03580D	AT2G43820	qRRD-A05-1	2.10069	0.026823	4.06132	1.38839	nicotinate-O-glycosyltransferase	--	K13691|1.3e-260|bna:106360884|K13691 pathogen-inducible salicylic acid glucosyltransferase [EC:2.4.1.-] | (RefSeq) UDP-glycosyltransferase 74F2
	BnaA05g08090D	AT2G36210	qRRD-A05-1	0.296923	2.86741	0	0.263168	SAUR-like auxin-responsive protein family	Plant hormone signal transduction (ko04075)	K14488|3.6e-67|brp:103867306|K14488 SAUR family protein | (RefSeq) auxin-induced protein 15A
	BnaC02g35160D	AT2G03760	qRRD-C02-1	1.36625	0.905386	1.50764	0	sulphotransferase 12 (SOT12)	--	K22312|1.9e-63|ccaj:109788224|K22312 hydroxyjasmonate sulfotransferase [EC:2.8.2.39] | (RefSeq) cytosolic sulfotransferase 15-like
Proteolysis	BnaA05g25460D	AT1G54210	qRRL-A05-1;qRRT-A05-1	2.1812	0.24162	0.496035	0.990109	AUTOPHAGY 12 A (ATG12A)	Autophagy - other (ko04136)	K08336|1.5e-42|bna:111215943|K08336 ubiquitin-like protein ATG12 | (RefSeq) ubiquitin-like protein ATG12A
	BnaC02g27570D	AT4G00755	qRRD-C02-2	10.6644	29.3863	8.28334	8.12558	F-box family protein	--	--
	BnaA05g24720D	AT4G36840	qRRL-A05-1;qRRT-A05-1	7.08812	8.15909	6.96985	1.51505	Galactose oxidase/kelch repeat superfamily protein	--	--
	BnaA05g24770D	AT4G36840	qRRL-A05-1;qRRT-A05-1	0.620916	2.34444	1.09701	0.935812	Galactose oxidase/kelch repeat superfamily protein	--	--
	BnaA05g08300D	AT2G35930	qRRD-A05-1	17.9703	79.1967	19.4778	27.1094	plant U-box 23 (PUB23)	Ubiquitin mediated proteolysis (ko04120)	K10260|5.0e-14|cre:CHLREDRAFT_205525|K10260 F-box and WD-40 domain protein 7 | (RefSeq) predicted protein
	BnaA05g21450D	AT3G18710	qRRL-A05-3;qRRD-A05-3;qRRT-A05-2	9.66278	18.1642	10.1002	45.7838	plant U-box 29 (PUB29)	Ubiquitin mediated proteolysis (ko04120)	K10260|3.0e-14|ota:OT_ostta09g00430|K10260 F-box and WD-40 domain protein 7 | (RefSeq) WD40/YVTN repeat-like-containing domain
	BnaA05g08260D	AT2G35910	qRRD-A05-1	0.895169	0.85961	2.95873	0.562045	RING/U-box superfamily protein	--	K10664|1.4e-15|zju:107420735|K10664 E3 ubiquitin-protein ligase ATL6/9/15/31/42/55 [EC:2.3.2.27] | (RefSeq) RING-H2 finger protein ATL11-like
	BnaA05g07730D	AT2G36630	qRRD-A05-1	2.97316	1.86777	4.42107	0.965951	Sulfite exporter TauE/SafE family protein	--	--
	BnaC02g29430D	AT5G49665	qRRD-C02-2	0.80404	0.56298	1.54137	0.229937	Zinc finger (C3HC4-type RING finger) family protein	--	--
Redox reaction	BnaA05g09340D	AT2G34500	qRRD-A05-1	0.982726	3.08697	14.731	1.97235	cytochrome P450, family 710, subfamily A, polypeptide 1 (CYP710A1)	Steroid biosynthesis (ko00100)	K09832|2.5e-286|brp:103867449|K09832 sterol 22-desaturase [EC:1.14.19.41] | (RefSeq) cytochrome P450 710A1
	BnaA05g04960D	AT2G45580	qRRD-A05-1	0.746614	0	0.050552	0	cytochrome P450, family 76, subfamily C, polypeptide 3 (CYP76C3)	--	K20556|3.4e-286|brp:103866904|K20556 cytochrome P450 family 76 subfamily C | (RefSeq) cytochrome P450 76C3
	BnaA03g26130D	AT2G02930	qRRL-A03	191.371	89.6701	405.779	44.691	glutathione S-transferase F3 (GSTF3)	Glutathione metabolism (ko00480)	K00799|1.7e-117|bna:106438681|K00799 glutathione S-transferase [EC:2.5.1.18] | (RefSeq) glutathione S-transferase F3-like
	BnaA05g12560D	AT2G29450	qRRD-A05-4	1.57443	1.70738	10.3436	1.13752	glutathione S-transferase tau 5 (GSTU5)	Glutathione metabolism (ko00480)	K00799|2.3e-125|brp:103868035|K00799 glutathione S-transferase [EC:2.5.1.18] | (RefSeq) glutathione S-transferase U5
	BnaC01g03970D	AT4G34410	qRSA-C01;qRRV-C01;qRDW-C01	0	8.50902	0	0	redox responsive transcription factor 1 (RRTF1)	--	K09286|1.1e-09|gab:108463422|K09286 EREBP-like factor | (RefSeq) ethylene-responsive transcription factor 4
Signal transduction	BnaA05g08010D	AT2G36290	qRRD-A05-1	7.92859	1.30053	13.1017	5.32995	alpha/beta-Hydrolases superfamily protein	--	--
	BnaA03g25490D	AT4G04540	qRRL-A03	0.901827	0	0.036378	0	cysteine-rich RLK (RECEPTOR-like protein kinase) 39 (CRK39)	--	K24104|6.5e-72|thj:104799061|K24104 GPN-loop GTPase | (RefSeq) LOW QUALITY PROTEIN: uncharacterized protein LOC104799061
	BnaA03g25500D	AT4G04540	qRRL-A03	10.4049	0.894423	7.32856	2.59309	cysteine-rich RLK (RECEPTOR-like protein kinase) 39 (CRK39)	--	K24104|1.7e-65|thj:104799061|K24104 GPN-loop GTPase | (RefSeq) LOW QUALITY PROTEIN: uncharacterized protein LOC104799061
	BnaC02g30150D	AT1G56130	qRRD-C02-2	0.417775	0.080008	0.038365	0.078623	Leucine-rich repeat transmembrane protein kinase	--	K01180|3.7e-65|cmax:111487562|K01180 endo-1,3(4)-beta-glucanase [EC:3.2.1.6] | (RefSeq) uncharacterized protein LOC111487562
	BnaA05g03140D	AT2G42880	qRRD-A05-1	13.485	42.1565	13.1893	20.1053	MAP kinase 20 (MPK20)	--	K04371|4.9e-247|nsy:104234673|K04371 mitogen-activated protein kinase 1/3 [EC:2.7.11.24] | (RefSeq) mitogen-activated protein kinase 20 isoform X1
	BnaC02g31760D	AT1G52600	qRRD-C02-2	2.14318	0	2.21201	2.96309	Peptidase S24/S26A/S26B/S26C family protein	Protein export (ko03060)	K13280|4.2e-11|aly:9330451|K13280 signal peptidase I [EC:3.4.21.89] | (RefSeq) signal peptidase complex catalytic subunit SEC11C
	BnaC02g34410D	AT2G02220	qRRD-C02-2	14.9643	47.2438	12.2298	10.5402	phytosulfokin receptor 1 (PSKR1)	Plant hormone signal transduction (ko04075)	K13415|1.5e-74|cqi:110699238|K13415 protein brassinosteroid insensitive 1 [EC:2.7.10.1 2.7.11.1] | (RefSeq) systemin receptor SR160-like
Stress response protein	BnaA05g26960D	AT3G12050	qRRD-A05-2	6.17459	23.7821	24.4848	24.3062	Aha1 domain-containing protein	--	K20224|3.7e-23|apro:F751_1339|K20224 importin-9 | (RefSeq) Importin-9
	BnaA05g24100D	AT3G15450	qRRL-A05-1;qRRD-A05-3;qRRT-A05-1	394.551	1038.93	173.439	256.676	Aluminium induced protein with YGL and LRDR motifs	--	--
	BnaA05g05100D	AT2G45760	qRRD-A05-1	4.7642	2.18818	8.5245	0.28706	BON association protein 2 (BAP2)	Protein export (ko03060)	K03110|8.8e-12|cmax:111479767|K03110 fused signal recognition particle receptor | (RefSeq) cell division protein FtsY homolog, chloroplastic-like isoform X1
	BnaA05g25270D	AT3G14200	qRRL-A05-1;qRRT-A05-1	0	3.29351	0.705381	1.54815	Chaperone DnaJ-domain superfamily protein	Protein processing in endoplasmic reticulum (ko04141)	K09523|3.9e-11|ccaj:109798154|K09523 DnaJ homolog subfamily C member 3 | (RefSeq) dnaJ protein P58IPK homolog
	BnaA05g03440D	AT2G43620	qRRD-A05-1	0.621112	3.78927	33.8706	0.242975	Chitinase family protein	Amino sugar and nucleotide sugar metabolism (ko00520)	K01183|7.0e-161|bna:106359665|K01183 chitinase [EC:3.2.1.14] | (RefSeq) endochitinase At2g43620
	BnaA05g03430D	AT2G43620	qRRD-A05-1	178.348	90.1077	354.697	23.1556	Chitinase family protein	Amino sugar and nucleotide sugar metabolism (ko00520)	K01183|9.7e-166|bna:106360897|K01183 chitinase [EC:3.2.1.14] | (RefSeq) endochitinase At2g43620
	BnaA05g08640D	AT2G43590	qRRD-A05-1	5.04108	1.31894	17.3362	0.613482	Chitinase family protein	Amino sugar and nucleotide sugar metabolism (ko00520)	K01183|3.8e-156|brp:103867366|K01183 chitinase [EC:3.2.1.14] | (RefSeq) endochitinase At2g43590
	BnaA03g26280D	AT4G02150	qRRL-A03	0.163865	0.561291	0	0	MODIFIER OF SNC1, 6 (MOS6)	--	K15042|4.3e-252|bna:106443777|K15042 importin subunit alpha-6/7 | (RefSeq) importin subunit alpha-3-like isoform X2
	BnaC02g25030D	AT1G07440	qRRD-C02-2	0.046091	0	3.05196	0.127865	NAD(P)-binding Rossmann-fold superfamily protein	Tropane, piperidine and pyridine alkaloid biosynthesis (ko00960)	K08081|1.6e-149|bna:106401783|K08081 tropinone reductase I [EC:1.1.1.206] | (RefSeq) tropinone reductase homolog At1g07440
	BnaA05g20710D	AT1G33970	qRRL-A05-3;qRRD-A05-3	1.27869	0.179732	0.392086	0.053119	P-loop containing nucleoside triphosphate hydrolases superfamily protein	--	--
	BnaA06g35400D	AT2G43120	qRRD-A06	8.73385	20.5048	5.67344	2.22751	RmlC-like cupins superfamily protein	--	K06911|5.6e-104|bna:106388302|K06911 quercetin 2,3-dioxygenase [EC:1.13.11.24] | (RefSeq) pirin-like protein 2
	BnaA05g19550D	AT3G21700	qRRL-A05-3;qRRD-A05-3	2.01188	8.33241	3.18429	2.33325	SGP2	--	K07976|1.1e-156|bna:106445987|K07976 Rab family, other | (RefSeq) septum-promoting GTP-binding protein 1-like
	BnaC02g34400D	AT2G02180	qRRD-C02-2	41.6578	145.006	50.7938	27.5702	tobamovirus multiplication protein 3 (TOM3)	--	--
	BnaC02g34980D	AT2G03300	qRRD-C02-1	0.198098	2.97883	0.466497	0.087265	Toll-Interleukin-Resistance (TIR) domain family protein	Plant-pathogen interaction (ko04626)	K16226|1.1e-36|eus:EUTSA_v10000750mg|K16226 disease resistance protein RPS4 | (RefSeq) hypothetical protein
Synthesis of secondary metabolites	BnaA05g06830D	AT2G37700	qRRD-A05-1	0.896837	0.313237	1.78498	0.081639	Fatty acid hydroxylase superfamily	Cutin, suberine and wax biosynthesis (ko00073)	K15404|0.0e+00|bna:106451050|K15404 aldehyde decarbonylase [EC:4.1.99.5] | (RefSeq) protein CER1-like 2
	BnaA03g24900D	AT4G11910	qRRL-A03	0.91976	0.660622	1.79462	0.352953	NONYELLOWING 2	Porphyrin and chlorophyll metabolism (ko00860)	K22013|3.5e-154|bna:106438786|K22013 magnesium dechelatase [EC:4.99.1.10] | (RefSeq) protein STAY-GREEN 2, chloroplastic-like
	BnaA05g19300D	AT5G50960	qRRL-A05-3;qRRD-A05-3	0.394328	0.993628	0.184566	0.788329	nucleotide binding protein 35 (NBP35)	Endocytosis (ko04144)	K12493|1.5e-44|bna:106413049|K12493 ADP-ribosylation factor GTPase-activating protein 2/3 | (RefSeq) ADP-ribosylation factor GTPase-activating protein AGD10-like
	BnaA05g06680D	AT2G37970	qRRD-A05-1	5.2361	23.8266	7.79171	6.713	SOUL-1	--	--
	BnaA05g18910D	AT3G20160	qRRL-A05-3;qRRD-A05-3	0.118174	0	0.836047	0.146808	Terpenoid synthases superfamily protein	Terpenoid backbone biosynthesis (ko00900)	K13789|3.6e-194|bna:106428853|K13789 geranylgeranyl diphosphate synthase, type II [EC:2.5.1.1 2.5.1.10 2.5.1.29] | (RefSeq) geranylgeranyl pyrophosphate synthase 10, mitochondrial
	BnaC01g04250D	AT4G34131	qRSA-C01;qRRV-C01;qRDW-C01	43.4001	12.0238	67.8708	2.18432	UDP-glucosyl transferase 73B3 (UGT73B3)	Phenylpropanoid biosynthesis (ko00940)	K23260|6.1e-285|bna:106438572|K23260 scopoletin glucosyltransferase [EC:2.4.1.128] | (RefSeq) UDP-glycosyltransferase 73B3 isoform X2
	BnaC02g35080D	AT4G34131	qRRD-C02-1	3.63045	2.34878	3.85326	0	UDP-glucosyl transferase 73B3 (UGT73B3)	Phenylpropanoid biosynthesis (ko00940)	K23260|6.1e-171|bna:106379795|K23260 scopoletin glucosyltransferase [EC:2.4.1.128] | (RefSeq) UDP-glycosyltransferase 73B3-like
	BnaC02g27750D	AT4G01070	qRRD-C02-2	30.3264	102.237	31.1175	34.6684	UGT72B1	--	K08237|1.3e-260|bna:106422257|K08237 hydroquinone glucosyltransferase [EC:2.4.1.218] | (RefSeq) UDP-glycosyltransferase 72B1-like
	BnaA05g19630D	AT3G21560	qRRL-A05-3;qRRD-A05-3	10.4108	1.96364	1.82519	1.16989	UGT84A2	Phenylpropanoid biosynthesis (ko00940)	K13068|2.6e-291|bna:106445998|K13068 sinapate 1-glucosyltransferase [EC:2.4.1.120] | (RefSeq) UDP-glycosyltransferase 84A2
Transcriptional regulation	BnaA05g27930D	AT3G11020	qRRL-A05-2;qRRD-A05-2	4.61401	35.0861	5.53662	3.82089	DRE/CRT-binding protein 2B (DREB2B)	--	K09286|2.4e-181|bna:106345570|K09286 EREBP-like factor | (RefSeq) dehydration-responsive element-binding protein 2B
	BnaA05g06600D	AT2G38090	qRRD-A05-1	1.1682	0.414606	1.29822	4.79459	Duplicated homeodomain-like superfamily protein	--	K08869|1.3e-27|cre:CHLREDRAFT_165812|K08869 aarF domain-containing kinase | (RefSeq) predicted protein
	BnaA05g26000D	AT3G13350	qRRL-A05-1;qRRT-A05-1	1.08217	7.15821	1.65295	2.82579	HMG (high mobility group) box protein with ARID/BRIGHT DNA-binding domain	--	--
	BnaA05g23420D	AT3G16280	qRRL-A05-1;qRRD-A05-3;qRRT-A05-1	11.9808	55.4332	4.1799	5.63403	Integrase-type DNA-binding superfamily protein	--	K09286|4.4e-42|cic:CICLE_v10027587mg|K09286 EREBP-like factor | (RefSeq) hypothetical protein
	BnaA05g26450D	AT3G12720	qRRL-A05-1;qRRT-A05-1	2.13978	0.269747	0.997939	0.658446	myb domain protein 67 (MYB67)	--	K09422|5.7e-161|bna:106345427|K09422 transcription factor MYB, plant | (RefSeq) transcription repressor MYB6
	BnaA05g26290D	AT3G12910	qRRL-A05-1;qRRT-A05-1	0.441188	0.556303	2.60107	0.874651	NAC (No Apical Meristem) domain transcriptional regulator superfamily protein	--	K00521|2.8e-31|cmos:111447866|K00521 ferric-chelate reductase [EC:1.16.1.7] | (RefSeq) ferric reduction oxidase 7, chloroplastic-like
	BnaC02g34540D	AT2G02450	qRRD-C02-1	1.87951	0.204517	0.098681	0	NAC domain containing protein 35 (NAC035)	--	K00521|2.1e-89|cmos:111447866|K00521 ferric-chelate reductase [EC:1.16.1.7] | (RefSeq) ferric reduction oxidase 7, chloroplastic-like
	BnaA06g35340D	AT5G47670	qRRD-A06	1.58968	0.285654	0.14776	0	nuclear factor Y, subunit B6 (NF-YB6)	--	K08065|1.2e-132|brp:103827627|K08065 nuclear transcription Y subunit beta | (RefSeq) nuclear transcription factor Y subunit B-6
	BnaC02g28570D	AT4G12050	qRRD-C02-2	0.150828	0.09517	0.32669	0.96063	Predicted AT-hook DNA-binding family protein	--	--
	BnaC02g24900D	AT1G78160	qRRD-C02-2	0.293411	0	0.694209	0.049531	pumilio 7 (PUM7)	--	--
	BnaC02g32900D	AT5G46910	qRRD-C02-2	12.2072	40.3936	13.6029	18.8298	Transcription factor jumonji (jmj) family protein / zinc finger (C5HC2 type) family protein	--	K11446|1.5e-56|mdm:103454748|K11446 [histone H3]-trimethyl-L-lysine4 demethylase [EC:1.14.11.67] | (RefSeq) LOW QUALITY PROTEIN: lysine-specific demethylase 5D
Transporter	BnaA09g00320D	AT1G64780	qRRD-A09	2.47569	7.20225	2.49241	12.0209	ammonium transporter 1	--	K03320|4.9e-285|bna:106365730|K03320 ammonium transporter, Amt family | (RefSeq) ammonium transporter 1 member 2
	BnaA03g25130D	AT4G12490	qRRL-A03	11.4161	0.524954	1.1314	0	Bifunctional inhibitor/lipid-transfer protein/seed storage 2S albumin superfamily protein	--	K11855|1.0e-18|bvg:104906049|K11855 ubiquitin carboxyl-terminal hydrolase 36/42 [EC:3.4.19.12] | (RefSeq) ubiquitin carboxyl-terminal hydrolase 36
	BnaA03g25150D	AT4G12510	qRRL-A03	0	0.059774	0.064385	4.29824	Bifunctional inhibitor/lipid-transfer protein/seed storage 2S albumin superfamily protein	--	K11855|1.6e-17|bvg:104906049|K11855 ubiquitin carboxyl-terminal hydrolase 36/42 [EC:3.4.19.12] | (RefSeq) ubiquitin carboxyl-terminal hydrolase 36
	BnaA05g25380D	AT3G14070	qRRL-A05-1;qRRT-A05-1	1.12279	4.10073	2.43562	2.39831	cation exchanger 9 (CAX9)	--	K13754|0.0e+00|bna:111215721|K13754 solute carrier family 24 (sodium/potassium/calcium exchanger), member 6 | (RefSeq) cation/calcium exchanger 3-like
	BnaA03g25640D	AT4G05030	qRRL-A03	40.5375	13.2132	92.3395	20.5642	Copper transport protein family	--	--
	BnaA05g22550D	AT3G17700	qRRD-A05-3;qRRT-A05-2	7.13094	0.980543	3.03842	1.49015	cyclic nucleotide-binding transporter 1 (CNBT1)	Plant-pathogen interaction (ko04626)	K05391|0.0e+00|bna:106452011|K05391 cyclic nucleotide gated channel, plant | (RefSeq) probable cyclic nucleotide-gated ion channel 20, chloroplastic
	BnaA05g06730D	AT2G37900	qRRD-A05-1	8.08424	3.03149	1.88461	1.44715	Major facilitator superfamily protein	--	K14638|3.4e-194|cann:107843454|K14638 solute carrier family 15 (peptide/histidine transporter), member 3/4 | (RefSeq) protein NRT1/ PTR FAMILY 5.6-like
	BnaA05g23360D	AT3G16340	qRRL-A05-1;qRRD-A05-3;qRRT-A05-1	2.74365	0.257853	3.95768	1.02629	pleiotropic drug resistance 1 (PDR1)	ABC transporters (ko02010)	K08712|5.8e-142|gsl:Gasu_29800|K08712 ATP-binding cassette, subfamily G (WHITE), member 2, SNQ2 | (RefSeq) ABC transporter, ATP-binding protein
	BnaA05g07200D	AT2G37280	qRRD-A05-1	0.882113	3.13934	0.794939	1.04524	pleiotropic drug resistance 5 (PDR5)	ABC transporters (ko02010)	K08712|4.7e-136|gsl:Gasu_29800|K08712 ATP-binding cassette, subfamily G (WHITE), member 2, SNQ2 | (RefSeq) ABC transporter, ATP-binding protein
	BnaC02g33350D	AT5G47560	qRRD-C02-2	34.5407	31.9328	76.5716	13.4143	tonoplast dicarboxylate transporter (TDT)	--	K14445|4.2e-311|bna:106419542|K14445 solute carrier family 13 (sodium-dependent dicarboxylate transporter), member 2/3/5 | (RefSeq) tonoplast dicarboxylate transporter isoform X3
	BnaA05g11040D	AT2G31945	qRRD-A05-4	10.1839	83.3327	26.6001	28.7796	transmembrane protein	--	--
	BnaC02g24380D	AT1G75500	qRRD-C02-2	1.36638	0.564342	6.37318	0.677091	Walls Are Thin 1 (WAT1)	--	K17500|1.1e-106|nta:107765414|K17500 integrin-linked kinase-associated serine/threonine phosphatase 2C [EC:3.1.3.16] | (RefSeq) WAT1-related protein At3g18200-like
Unknown protein	BnaA09g01470D	AT4G03280	qRRD-A09	2.60653	0.239069	0.369647	0.14256	unknown protein	--	--
	BnaA05g11280D	AT2G31490	qRRD-A05-4	4.26465	0	2.55871	2.0354	unknown protein	--	--
	BnaA05g11810D	AT1G06680	qRRD-A05-4	1.2584	4.96073	2.43685	3.03673	unknown protein	--	--
	BnaA05g11290D	AT2G31490	qRRD-A05-4	7.77846	0.805385	9.68365	3.94222	unknown protein	--	--
	BnaA05g11960D	AT2G30480	qRRD-A05-4	1.51968	11.0133	1.31845	1.23327	unknown protein	--	--
	BnaA05g11970D	AT2G30480	qRRD-A05-4	0.682111	4.14236	0.595503	0.490439	unknown protein	--	--
	BnaA05g20940D	AT2G44240	qRRL-A05-3;qRRD-A05-3	0.135841	0	1.69554	0.213313	unknown protein	--	--
	BnaA05g20950D	AT2G44220	qRRL-A05-3;qRRD-A05-3	0.58401	0	7.10455	0.825203	unknown protein	--	--
	BnaC02g35020D	AT2G03420	qRRD-C02-1	0.589553	3.16792	0.525984	0.943893	unknown protein	--	--
	BnaC02g27320D	AT4G02425	qRRD-C02-2	1.12796	7.14953	2.17384	2.22085	unknown protein	--	--
	BnaC02g26870D	AT4G02830	qRRD-C02-2	0.676777	0.090128	1.90059	0	unknown protein	--	--
	BnaA05g03840D	AT2G44220	qRRD-A05-1	1.91837	0.525464	1.54012	9.68739	unknown protein	--	--
	BnaA05g03850D	AT2G44230	qRRD-A05-1	2.20562	0.11503	1.72939	0.38993	unknown protein	--	--
	BnaA05g12420D	AT2G29620	qRRD-A05-4	4.90114	3.4733	5.51871	1.1294	unknown protein	--	--
	BnaA05g07260D	AT2G37200	qRRD-A05-1	6.87353	1.27528	8.70951	2.78858	unknown protein	--	--
	BnaA03g26020D	AT4G02830	qRRL-A03	7.58693	0.600646	9.44646	2.50357	unknown protein	--	--
	BnaA05g09610D	AT2G34170	qRRD-A05-1	0.169517	0.667713	0.288289	0.44324	unknown protein	--	--
